# Supplementary material for: Integrative analysis of the ovarian metabolome and transcriptome of the Yaoshan chicken and its improved hybrids
Source: Front Genet. 2024 Jul 8;15:1416283. doi: 10.3389/fgene.2024.1416283 (PMC11260793; doi:10.3389/fgene.2024.1416283)
Supplement: Supplementary file 1 [file Table2.XLSX]

## Sheet: Sheet1
Supplemental Table 2. Gene expression profile
ID	YS_1	YS_2	YS_3	GYR_1	GYR_2	GYR_3
ENSGALG00000000003	2.12	1.69	0.96	2.35	1.65	1.31
ENSGALG00000000011	25.35	23.8	17.4	24.36	22.06	19.66
ENSGALG00000000038	0.07	0	0.07	0.4	0.11	0.14
ENSGALG00000000044	0.3	1.38	1.11	0.84	0.94	1.27
ENSGALG00000000048	1	0.27	0.78	0.34	1.01	1.33
ENSGALG00000000055	116.08	118.82	92.59	169.49	149.6	133.19
ENSGALG00000000059	29.99	13.39	8.04	24.53	15.69	19.6
ENSGALG00000000067	28.56	13.41	13.87	32.28	14.74	19.72
ENSGALG00000000071	3.03	4.63	3.91	6.97	6.36	4.7
ENSGALG00000000081	0.34	0	0.14	6	0.07	0.27
ENSGALG00000000086	72.35	49.35	43.22	76.95	51.13	54.04
ENSGALG00000000091	22.22	24.75	20.74	32.16	25.71	24.79
ENSGALG00000000094	59.5	41.68	37.68	55.73	49.15	41.66
ENSGALG00000000102	24.75	22.27	19.57	22.64	17.9	22.06
ENSGALG00000000104	1.33	1.95	1.79	0.6	2.32	3.41
ENSGALG00000000106	8.06	11.01	8.26	8.77	10.88	9.66
ENSGALG00000000107	0.76	0.48	0.56	0.22	0.32	0.55
ENSGALG00000000109	7.5	6.67	7.83	6.58	5.6	7.98
ENSGALG00000000112	0.17	0.34	0.79	0.48	1.01	0.82
ENSGALG00000000115	0.43	0.17	0	1.34	0.2	0.17
ENSGALG00000000120	0	0	0	0	0	0
ENSGALG00000000122	511.52	472.79	548.17	533.92	572.23	760.16
ENSGALG00000000129	84.62	66.25	50.74	90.91	67.08	71.37
ENSGALG00000000136	0	0	0.24	0.47	0.05	0.06
ENSGALG00000000137	46.29	28.74	39.28	32.36	19.48	30.45
ENSGALG00000000141	28.27	73.38	142.94	154.19	95.15	149.17
ENSGALG00000000142	46.89	33.5	29.87	46.76	41.35	31.77
ENSGALG00000000146	14.84	15.85	15.55	13.65	17.48	18.26
ENSGALG00000000150	333.17	261.38	303.33	285.29	345.76	526.66
ENSGALG00000000151	1.48	2.65	5.46	1.4	6.37	10.87
ENSGALG00000000154	15.19	22.33	12.29	28.07	18.7	17.41
ENSGALG00000000156	90.6	64.96	86.36	68.08	76.94	83.31
ENSGALG00000000158	3.28	6.52	20.28	20.11	8.29	15.01
ENSGALG00000000161	6.97	7.75	7.44	8.28	8.45	10.58
ENSGALG00000000162	0.38	0.33	0.11	0.63	0.29	0.15
ENSGALG00000000164	2.26	0.53	0.51	1.33	0.74	1.24
ENSGALG00000000168	1.69	1.42	2.72	1.15	1.1	1.33
ENSGALG00000000184	2.53	5.34	5.16	3.81	5.16	4.91
ENSGALG00000000186	18.48	22.95	13.83	26.65	23.61	18.78
ENSGALG00000000189	7.86	14.61	12.86	9.64	12.23	9.69
ENSGALG00000000195	17.76	13.26	21.13	8.56	10.3	10.87
ENSGALG00000000201	14.24	12.04	15.29	13.11	12.49	14.09
ENSGALG00000000208	8.66	14.91	11.01	11.04	12.83	10.07
ENSGALG00000000209	44.18	37.97	49.21	43.51	43	50.29
ENSGALG00000000215	7.25	11.11	9.47	11.79	14.39	8.75
ENSGALG00000000217	0.5	0.58	0.3	0.44	0.54	0.48
ENSGALG00000000218	21.93	18.11	18.38	18.66	17.18	20.5
ENSGALG00000000220	5.59	10.08	6.65	6.64	10.41	7.27
ENSGALG00000000223	47.45	36.55	32.64	42.2	36.37	42.37
ENSGALG00000000225	2.71	2.17	3.63	3.21	2.24	4.69
ENSGALG00000000226	5.32	4.12	4.46	10.3	7.48	7.66
ENSGALG00000000227	30.28	21.45	23.29	19.91	20.62	22.73
ENSGALG00000000233	10.84	12.84	9.52	10.02	11.85	10.52
ENSGALG00000000234	2.18	2.02	1.81	1.43	3.22	2.7
ENSGALG00000000235	65.47	53.59	41.92	56.95	59.79	53.66
ENSGALG00000000241	4.15	2.7	3.93	2.27	2.27	2.12
ENSGALG00000000242	2.31	0.48	1.14	1.19	2.59	1.21
ENSGALG00000000243	17.25	13.88	16.71	14.12	15.15	16.92
ENSGALG00000000244	1.89	2.84	3.7	2.33	3.45	3.39
ENSGALG00000000247	17.13	13.72	12.46	12.68	17.2	14.53
ENSGALG00000000249	5.03	7.34	5.89	1.89	8.2	8.77
ENSGALG00000000251	0.2	0.91	0.3	7.42	1.35	2.02
ENSGALG00000000253	10.9	11.66	12.42	15.17	14.6	14.33
ENSGALG00000000255	14.54	20.85	24.33	12.27	15.4	13.84
ENSGALG00000000259	54	47.54	38.32	66.01	50.6	55.54
ENSGALG00000000264	13.35	18.24	15.5	17.94	18.5	13.66
ENSGALG00000000273	4.51	5.45	7.41	3.47	6.39	6.62
ENSGALG00000000275	13.88	12.17	10.97	16.48	16.44	11.83
ENSGALG00000000276	3.41	7.57	11.86	4.74	5.46	6.56
ENSGALG00000000277	1.16	1.56	0.4	1.69	2.75	1.44
ENSGALG00000000280	3.74	3.85	3.59	2.42	5.72	3.87
ENSGALG00000000284	14.18	10.64	12.49	7.42	14.05	17.15
ENSGALG00000000293	4.01	6.28	2.4	4.22	3.45	4.27
ENSGALG00000000295	0.18	0.15	0.04	0.06	0.2	0.07
ENSGALG00000000296	11.98	16.89	15.52	11.98	16.55	13.6
ENSGALG00000000299	13.07	6.54	5.65	18.83	17.22	12.88
ENSGALG00000000302	5.52	3.64	1.53	6.74	8.76	6.12
ENSGALG00000000309	0.26	0.53	0.12	0.46	1.34	1.03
ENSGALG00000000311	2.61	10.06	5.84	6.14	9.97	7.02
ENSGALG00000000313	0.2	0.39	0.19	0.06	0.05	0.13
ENSGALG00000000314	315.5	144.65	112.12	254.4	224.55	191.3
ENSGALG00000000317	41.01	13.81	8.46	39.9	23.55	22.89
ENSGALG00000000318	227.89	153.7	193.66	105.28	122.87	140.61
ENSGALG00000000329	35.05	38.06	29.29	32.13	36.13	28.5
ENSGALG00000000336	22.09	33.53	24.95	31.79	32.97	24.78
ENSGALG00000000337	2.07	6.35	11.78	1.68	1.81	6.13
ENSGALG00000000341	0	0	0	0	0	0
ENSGALG00000000349	121.33	78.37	78.78	86.14	83.13	89.56
ENSGALG00000000352	20.07	21.25	17.83	18.83	18.84	16.99
ENSGALG00000000357	1.34	4.36	7.73	1.4	2.25	7.06
ENSGALG00000000364	180.38	21.86	15.24	6.72	13.09	3.17
ENSGALG00000000367	0.29	0	0.16	0.08	0.52	0.08
ENSGALG00000000371	2.07	0.51	0.65	2.2	2.12	2.56
ENSGALG00000000374	21.48	20.7	21.95	26.65	20.02	22.67
ENSGALG00000000377	83.02	71.47	85.31	47.14	54.33	59.67
ENSGALG00000000378	7.69	6.5	6.1	9.07	6.5	10.26
ENSGALG00000000379	17.06	9.01	11.04	14.44	8.28	13.31
ENSGALG00000000390	21.66	19.21	14.46	25.51	22.01	17.23
ENSGALG00000000394	19.38	11.53	4.41	23.27	19.66	16.28
ENSGALG00000000396	27.46	27.19	17.82	34.14	22.97	26.13
ENSGALG00000000397	28.36	34.37	28.3	32.82	31.95	24.06
ENSGALG00000000399	0.03	0.13	0.12	0.12	0.08	0.19
ENSGALG00000000400	1.35	0.71	0.26	3.13	1.75	1.04
ENSGALG00000000401	6.62	4.68	5.5	6.57	5.52	7.11
ENSGALG00000000402	13.48	21.62	30.14	12.47	17.05	20.15
ENSGALG00000000404	37.29	45.39	37.96	50.78	44.83	51.08
ENSGALG00000000407	28.64	20.81	21.22	22.69	18.82	25.03
ENSGALG00000000409	157.17	161.64	111.91	197.36	160.96	128.36
ENSGALG00000000410	25.33	33.35	20.25	32.32	31	25.97
ENSGALG00000000417	1.41	2.09	3.91	1.3	2.83	3.67
ENSGALG00000000419	155.3	101.16	104.27	127.15	93.86	101.63
ENSGALG00000000424	21.74	43.43	51.49	31.68	32.49	46.91
ENSGALG00000000430	4.04	5.41	7.09	3.14	4.78	4.82
ENSGALG00000000433	2.73	2.03	2.91	4.66	3.32	3.87
ENSGALG00000000436	116.94	93.39	72.75	113.14	86.63	86.96
ENSGALG00000000437	0.43	0	0	0.4	0.07	0.05
ENSGALG00000000438	9.96	18.86	10.63	19.07	19.64	14.09
ENSGALG00000000441	1.39	0.78	0.18	0.47	0.67	1.28
ENSGALG00000000442	4.68	8.28	5.68	7.13	9.87	8.05
ENSGALG00000000451	16.89	7.23	6.34	13.21	7.23	9.43
ENSGALG00000000452	4.45	1.88	5	1.5	2.49	3.77
ENSGALG00000000458	1.23	0.57	0.57	1.37	1.35	1.19
ENSGALG00000000461	51.75	60.44	82.64	31.57	42.84	53.82
ENSGALG00000000466	1.17	1.24	1.71	2.32	1.95	2.6
ENSGALG00000000469	0	0.06	0	0	0	0
ENSGALG00000000470	23.09	33.88	56.28	17.14	22.08	22.59
ENSGALG00000000474	939.17	539.4	803.53	771.55	600.8	1059.13
ENSGALG00000000476	0.99	0.39	0.18	0.47	1.05	0.61
ENSGALG00000000478	4.12	5.99	3.29	6.22	8.09	6.14
ENSGALG00000000497	4.55	0.49	4.18	0.88	0.39	0.94
ENSGALG00000000498	7.72	2.12	3.32	4.74	4.31	7.36
ENSGALG00000000504	4.54	5.01	6.15	7.75	5.13	7.27
ENSGALG00000000505	0.3	0.04	0.12	0.22	0.18	0.22
ENSGALG00000000507	0.61	0.07	0.2	0.63	0.19	0.28
ENSGALG00000000510	16.27	16.37	13.11	20.03	19.97	18.6
ENSGALG00000000511	29.07	30.46	22.87	41.41	37.83	32.15
ENSGALG00000000513	17.19	13.67	13.94	17.28	16.23	14.5
ENSGALG00000000516	5.34	5.37	3.53	6.66	4.6	4.44
ENSGALG00000000518	22.69	18.17	15.56	23.48	17.18	16.84
ENSGALG00000000521	0.41	0.51	0.36	0.8	0.4	0.75
ENSGALG00000000523	19.69	21.44	20.32	24.66	22.55	23.91
ENSGALG00000000525	9.15	12.91	12.3	13.4	15.99	15.89
ENSGALG00000000528	21.1	13.07	8.68	17.58	12.65	13.86
ENSGALG00000000529	37.17	22.18	38.88	28.62	17.53	25.53
ENSGALG00000000533	141.79	106.23	119.5	105.75	90.97	97.03
ENSGALG00000000535	23.37	18.95	15.19	23.65	18.72	20.24
ENSGALG00000000538	16.29	13.49	10.96	14.12	13.66	15.57
ENSGALG00000000540	10.63	8.75	7.69	8.74	7.64	9.22
ENSGALG00000000541	32.95	36.5	31.01	25.39	38.33	31.57
ENSGALG00000000542	319.79	297.39	279.53	361.98	283.26	434.48
ENSGALG00000000544	0.88	0.7	1.06	1.46	0.69	1.45
ENSGALG00000000545	6.69	2.57	1.25	6.65	6.2	3.44
ENSGALG00000000549	0.22	0	0.07	0.2	0.23	0.07
ENSGALG00000000550	30.76	23.44	22.15	26.07	23.99	25.66
ENSGALG00000000551	21.03	27.54	19.79	29.24	27.94	23.85
ENSGALG00000000556	0	0	0	0.1	0	0.11
ENSGALG00000000557	1.08	1.72	1.45	2.04	1.68	1.82
ENSGALG00000000558	2.81	4.3	6.55	8.79	3.38	6.85
ENSGALG00000000560	0.35	0.78	0.46	0.11	0.47	0.53
ENSGALG00000000564	16.85	15.37	15.58	13.65	18.43	15.77
ENSGALG00000000568	6.1	2.57	1.3	5.83	4.85	2.64
ENSGALG00000000573	1.95	2.33	1.4	2.25	2.48	1.61
ENSGALG00000000576	9.75	9.52	5.95	12.33	9.59	7.09
ENSGALG00000000577	29.17	23.9	26.95	29.11	28.32	27.67
ENSGALG00000000579	330.4	264.08	242.16	335.75	281.26	266.21
ENSGALG00000000581	24.72	31.12	27.19	27.57	29.65	29.43
ENSGALG00000000583	1.69	1.74	1.4	1.04	1.56	1.74
ENSGALG00000000584	2.16	2.56	4.48	0.86	2.77	3.97
ENSGALG00000000585	1.14	3.36	4.63	0.62	2.95	1.59
ENSGALG00000000589	1.98	3.04	6.1	6.54	4.51	7.09
ENSGALG00000000593	1.13	0	0.72	0.7	0.74	0.56
ENSGALG00000000596	49.53	45.43	35.66	50.46	52.57	38.84
ENSGALG00000000599	56.04	53.98	43.33	65.91	60.61	52.03
ENSGALG00000000603	15.49	14.31	12.9	15.69	14.54	17.12
ENSGALG00000000604	1.87	1.04	1.36	2.11	1.62	1.38
ENSGALG00000000606	37.34	26.61	34.82	39.08	29.48	30.85
ENSGALG00000000607	4.81	1.46	2.64	2	2.48	1.84
ENSGALG00000000608	1.1	0.43	1.07	2.23	0.77	4.62
ENSGALG00000000611	26.42	21.53	16.02	27.43	23.53	20.12
ENSGALG00000000613	147.63	149.61	107.05	162.7	160.86	123.9
ENSGALG00000000615	53.43	37.68	29.72	48.04	42.83	36.2
ENSGALG00000000616	1.25	4.96	4.58	5.87	7.93	15.43
ENSGALG00000000618	41.24	34.18	23.23	48	41.59	35.19
ENSGALG00000000619	82.7	18.74	40.57	6.53	13.78	9.15
ENSGALG00000000621	29.7	28.17	37.45	16.68	36	45.24
ENSGALG00000000625	4.69	6.98	5.41	5.82	6.7	4.65
ENSGALG00000000627	59.68	33.29	29.02	46.82	44.49	36.55
ENSGALG00000000629	108.4	70.52	93	79.28	69.78	92.1
ENSGALG00000000630	0.25	0.05	0.07	0.21	0.18	0.26
ENSGALG00000000632	62.17	56.51	39.65	78.12	56.87	52.96
ENSGALG00000000636	18.55	32.21	24.38	17.61	30.85	18.59
ENSGALG00000000637	14.39	11.44	8.89	17.33	13.31	13.2
ENSGALG00000000638	29.68	17.42	14.29	21.12	17.99	18.26
ENSGALG00000000639	0.82	0.2	0.25	0.43	0.3	0.43
ENSGALG00000000643	6.41	6.64	7.25	7.1	7.34	5.62
ENSGALG00000000645	0.83	0.66	0.94	1.46	0.7	1.55
ENSGALG00000000650	109.99	71.19	67.88	116.59	90.22	82.86
ENSGALG00000000652	20.02	11.79	15.54	17.31	14.67	13.73
ENSGALG00000000653	0.02	0	0.07	0.03	0.04	0.32
ENSGALG00000000654	1.35	1.46	0.47	2.63	1.66	0.91
ENSGALG00000000657	64.92	57.44	43.03	72.69	69.31	50.69
ENSGALG00000000660	106.19	85.8	84.22	99.44	83.83	75.42
ENSGALG00000000667	34.18	20.31	12.16	18.45	18.52	17.53
ENSGALG00000000668	48.12	46.31	36.5	47.89	42.88	37.88
ENSGALG00000000669	21.48	19.49	20.24	12.91	15.48	18.47
ENSGALG00000000672	12.3	13.05	10.77	12.08	12.86	12.11
ENSGALG00000000674	6.69	10.56	12.21	6.14	11.52	10.99
ENSGALG00000000678	171.25	90.36	78.54	146.88	97.22	113.46
ENSGALG00000000681	12.19	13.45	10.68	9.04	10.21	9.81
ENSGALG00000000684	19.33	7.34	6.13	15.41	12.88	14.57
ENSGALG00000000685	8.08	7.12	7.93	8.13	8.16	9.43
ENSGALG00000000690	0.08	0.5	0.22	0.04	0.08	0.02
ENSGALG00000000692	4.83	6.42	4.3	8.79	4.8	6.21
ENSGALG00000000693	134.21	79.64	54.9	106.25	91	87.37
ENSGALG00000000695	1.59	3.93	2.8	2.6	10.43	10.39
ENSGALG00000000699	41.14	32.52	26.49	46.5	39.5	35.36
ENSGALG00000000703	10.59	9.44	15.26	9.69	10.15	8.68
ENSGALG00000000707	109.09	76.16	81.22	77.32	71.98	75.99
ENSGALG00000000708	46.11	54.95	66.75	44.76	51.4	43.67
ENSGALG00000000712	22.44	22.84	19.83	27.16	22.85	25.76
ENSGALG00000000713	2.28	3.43	3.9	2	3.69	4.03
ENSGALG00000000719	329.61	206.44	300.24	247.76	234.59	407.35
ENSGALG00000000720	8.96	6.98	16.03	9.67	12.43	13.66
ENSGALG00000000721	23.17	17.49	14.59	27.56	23.78	23.28
ENSGALG00000000722	0.09	0.12	0.06	0.03	0.1	0
ENSGALG00000000723	59.34	58.94	51.6	67.12	60.41	58.02
ENSGALG00000000724	27.76	38.96	27.67	41.41	34.81	28.87
ENSGALG00000000726	52.63	57.05	58.63	59.26	58.08	54.67
ENSGALG00000000729	11.22	8.65	9.98	9.32	9.58	8.68
ENSGALG00000000731	1.31	1.84	3.13	3.87	2.09	8.34
ENSGALG00000000734	81.84	56.89	55.66	90.68	53.64	61.93
ENSGALG00000000736	0.99	2.51	4.11	2.82	1.12	3.74
ENSGALG00000000737	13.78	13	11.39	17.59	12.83	10.87
ENSGALG00000000740	17.18	14.55	11.47	17.47	15.22	14.32
ENSGALG00000000745	0.58	0.13	0.05	0.19	0.12	0.35
ENSGALG00000000747	1.8	2.1	2.93	1.48	3.18	3.27
ENSGALG00000000748	1.59	3.66	2.3	2.61	2.25	3.3
ENSGALG00000000751	71.42	57.65	55.84	70.93	75.99	71.26
ENSGALG00000000755	25.97	28.34	25.17	17.32	19.21	16.38
ENSGALG00000000761	15.1	8.46	13.85	7.96	9.7	11.42
ENSGALG00000000764	173.38	136.67	165.24	169.72	121.02	178.22
ENSGALG00000000769	9.46	7.42	13.21	6.56	5.51	9.66
ENSGALG00000000775	27.48	144.75	280.35	226.35	153.38	284.56
ENSGALG00000000776	10.56	11.27	9.98	13.05	12.03	10.5
ENSGALG00000000777	19.65	24.11	20.16	26.29	24.65	22.7
ENSGALG00000000783	1	7.17	13.57	6.69	6.72	12.9
ENSGALG00000000784	34.14	46.97	26.74	46.13	48.13	36.87
ENSGALG00000000785	15.77	18.67	21.89	12.12	14.36	18
ENSGALG00000000786	0.17	0	0	0	0	0.06
ENSGALG00000000787	29.4	24.97	24.68	24.26	27.69	26.71
ENSGALG00000000788	0.38	0.19	0.23	0.49	0.22	0.14
ENSGALG00000000790	96.74	77.06	78.51	83.27	79.03	85.1
ENSGALG00000000791	9.88	16.69	13.7	14.06	8.62	9.13
ENSGALG00000000793	86.65	58.74	65.19	77.1	48.69	76.42
ENSGALG00000000795	24.53	40.12	26.17	34.31	30.23	24.11
ENSGALG00000000802	46.55	31.95	30.11	49.22	36.06	35.62
ENSGALG00000000803	181.57	47.67	39.76	149.23	91.27	115.28
ENSGALG00000000806	0.03	0.03	0.06	0.06	0.08	0.07
ENSGALG00000000808	0	0.06	0.24	0	0.03	0.14
ENSGALG00000000811	50.42	49.1	47.57	54.78	51.96	50.82
ENSGALG00000000812	812.25	722.87	982.79	836.01	637.35	1091.07
ENSGALG00000000814	45.05	44.35	65.44	35.11	40.2	43.33
ENSGALG00000000816	6.73	8.81	7.84	8.21	10.07	9.35
ENSGALG00000000817	13.81	15.31	14.97	9.69	13.88	17.15
ENSGALG00000000818	5.24	7.14	12.14	2.86	4.04	5.61
ENSGALG00000000820	1.59	1.49	1.1	1.28	1.49	1.65
ENSGALG00000000824	66.9	15.56	13.65	50.11	33.25	36.68
ENSGALG00000000830	8.95	12.67	8.72	8.66	11.26	9.93
ENSGALG00000000835	89.72	81.55	67.41	129.8	96.27	80.92
ENSGALG00000000836	13.66	11.93	13.7	13.24	9.03	15.7
ENSGALG00000000838	4.2	5.2	4.48	6.07	7.06	5.39
ENSGALG00000000839	0.07	0	0.1	0.19	0.13	0.23
ENSGALG00000000843	8.42	7.57	7.55	5.86	7.84	6.07
ENSGALG00000000845	17.08	18.31	12.18	26.21	23.98	20.38
ENSGALG00000000847	11.23	20.36	18.59	15.74	16.13	15.77
ENSGALG00000000848	59.14	68.1	53.71	68.81	72.23	57.18
ENSGALG00000000853	7.75	13.33	13.42	10.2	11.38	12.41
ENSGALG00000000855	32.21	31.56	25.78	28.02	29.71	22.89
ENSGALG00000000856	19.2	19.06	17.97	20.14	18.83	17.54
ENSGALG00000000857	44.89	31.12	34.19	34.94	33.28	31.67
ENSGALG00000000862	10.55	13.07	8.35	12.92	14.11	11.76
ENSGALG00000000863	5.11	5.39	9.71	5.69	8.23	7.22
ENSGALG00000000864	12.13	17.54	14.79	15.46	15.32	14.2
ENSGALG00000000866	10.24	20.24	22.94	13.1	22.85	36.47
ENSGALG00000000868	37.33	26.79	29.85	35.42	25.24	26.91
ENSGALG00000000870	2.52	3.23	1.93	5.43	3.4	3.17
ENSGALG00000000871	0.34	0.54	0.06	1.01	0.21	0.27
ENSGALG00000000875	9.95	18.38	11.65	17.26	18.38	12.63
ENSGALG00000000881	11.77	10.97	9.16	18.52	11.66	14.4
ENSGALG00000000883	74.81	68.3	70.75	52.05	57.16	71.98
ENSGALG00000000884	20.08	22.61	19.15	20.02	16.14	15.99
ENSGALG00000000887	0.67	0.39	0.46	0.59	0.66	0.6
ENSGALG00000000891	36	20.73	17.28	30.34	21.56	24.18
ENSGALG00000000892	0.73	0.31	0	0.87	0.16	0.51
ENSGALG00000000893	7.15	4.37	2.82	8.38	7.31	6.29
ENSGALG00000000895	141.24	149.32	120.55	146.56	127.91	106.7
ENSGALG00000000901	6.66	3.17	2.14	6.38	3.27	4.72
ENSGALG00000000902	19.4	22.19	12.46	30.96	25.93	20.56
ENSGALG00000000903	22.87	24.08	24.57	27.28	27.36	27.49
ENSGALG00000000905	248.92	158.5	218.65	215.81	167.91	212.48
ENSGALG00000000906	2.51	4.77	2.73	4.51	5.2	3.59
ENSGALG00000000907	66.27	69.03	69.28	68.88	64.57	68.9
ENSGALG00000000908	4.58	4.14	4.39	4.31	5.5	4.76
ENSGALG00000000909	0.28	0.1	0.12	0.1	0.2	0.1
ENSGALG00000000911	0.12	0	0.04	0.23	0	0.04
ENSGALG00000000913	6.46	6.32	6.41	6.68	5.72	6.39
ENSGALG00000000914	0	0.05	0	0	0.04	0
ENSGALG00000000918	0.73	1.01	1.06	0.72	0.8	1.88
ENSGALG00000000919	1.21	0.82	1.06	1.98	2.03	33.93
ENSGALG00000000927	9.31	11.93	13.45	5.75	11.48	14.76
ENSGALG00000000934	5.88	6.08	6.11	5.5	5.97	5.84
ENSGALG00000000943	53.55	67.07	49.68	65.38	73.49	57.5
ENSGALG00000000944	60.39	55.8	47.44	53.18	49.26	68.88
ENSGALG00000000946	30.26	23.26	30.75	22.53	18.7	26.97
ENSGALG00000000949	104.07	14.65	12.28	27.06	12.47	23.5
ENSGALG00000000950	8.94	10.64	8.93	9.85	11.85	10.9
ENSGALG00000000955	90.1	91.77	55.48	93.06	89.35	68.47
ENSGALG00000000962	9.52	7.17	7.42	8.38	7.77	8.53
ENSGALG00000000966	4.53	6.57	5.12	5.89	6.8	5.64
ENSGALG00000000972	5.24	7.59	7.98	6.45	8.95	10.41
ENSGALG00000000975	23.34	20.5	22.94	27.49	25.12	23.91
ENSGALG00000000977	12.98	13.76	12.89	14.17	13.8	16.61
ENSGALG00000000978	8.87	11.11	9.2	10.94	9.86	10.29
ENSGALG00000000988	71.8	62.35	52.71	63.13	56.92	52.86
ENSGALG00000000990	54.89	74	81.02	44.89	62.03	60.72
ENSGALG00000000991	53.8	44.04	40.87	58.15	41.54	46.34
ENSGALG00000000993	13.67	20.26	15.77	22.25	27.53	19.91
ENSGALG00000000994	0.39	1.52	0.91	0.54	0.08	0.48
ENSGALG00000000996	40.93	54.07	47.6	50.26	58.37	47.3
ENSGALG00000000997	18.12	10.71	11.39	11.36	11.93	10.61
ENSGALG00000000998	23.17	19.64	15.95	23.87	19.64	19.25
ENSGALG00000000999	25.53	30.39	21.06	23.12	27.63	19.01
ENSGALG00000001000	411.09	338.52	325.38	336.34	336.6	269.28
ENSGALG00000001003	26.38	39.57	40.76	31.41	38.47	36.62
ENSGALG00000001006	15.65	18.82	8.31	26.95	21.69	15.08
ENSGALG00000001013	26.23	22.56	20.05	27.11	22.09	19.11
ENSGALG00000001014	36.48	41.61	26.06	47.35	35.88	34.86
ENSGALG00000001017	43.71	24.97	18.41	44.48	30.68	38.01
ENSGALG00000001019	74.41	47.36	37.58	68.2	56.07	57.71
ENSGALG00000001021	10.85	7.06	9.18	2.8	7.09	6.97
ENSGALG00000001022	24.26	21.91	21.1	21.93	20.55	18.51
ENSGALG00000001024	166.27	201.7	149.79	193.82	199.3	195.88
ENSGALG00000001025	5.55	8.72	11.11	4.58	7.73	7.78
ENSGALG00000001028	0.35	0.49	0.42	0.56	0.49	0.7
ENSGALG00000001030	42.14	57.09	46.41	44.43	57.13	41.07
ENSGALG00000001031	0.36	0.14	0.42	0.16	0.36	0.53
ENSGALG00000001034	33.98	34.49	34.79	45.58	41.16	39.53
ENSGALG00000001035	1.23	0.86	1.5	1.22	0.92	0.82
ENSGALG00000001036	21.58	17.41	12.73	20.87	17.22	17.12
ENSGALG00000001037	4.59	6.79	4.45	7.24	7.91	6.37
ENSGALG00000001038	19	28.01	31.22	24.46	32.04	37.13
ENSGALG00000001042	11.93	14.93	12.47	14.2	15.08	13.9
ENSGALG00000001043	26.92	35.97	20.45	45.05	41.94	31.85
ENSGALG00000001046	22.56	26.36	17.24	30.07	30.82	21.03
ENSGALG00000001048	22.58	20.12	31.87	17.63	27.07	27.69
ENSGALG00000001049	5.41	5.92	9.89	7.9	7.05	10.33
ENSGALG00000001051	14.57	16.7	14.46	14.63	17.63	17.71
ENSGALG00000001054	64.63	54.97	58.16	61.24	54.91	51.95
ENSGALG00000001055	30.99	37.04	28.48	31.55	30.78	25.19
ENSGALG00000001056	16.04	17.82	11.23	15.88	14.29	11.57
ENSGALG00000001058	12.51	7.04	5.33	11	8.79	8.59
ENSGALG00000001062	2.8	2.99	2.2	2.4	3.15	5.26
ENSGALG00000001067	16.52	17.36	17.61	17.3	17.37	17.41
ENSGALG00000001073	3.12	3.39	2.49	4.64	4.9	4.58
ENSGALG00000001076	22.22	19.35	17.39	18.55	18.69	14.28
ENSGALG00000001079	0	0	0	0.07	0	0
ENSGALG00000001080	20.72	46.96	38.42	33.21	43.4	26.17
ENSGALG00000001081	0.07	0	0.04	0.03	0	0.11
ENSGALG00000001084	0.21	0.58	0.41	0.35	0.14	0.49
ENSGALG00000001091	2.08	3.6	6.85	9.62	5.7	12.99
ENSGALG00000001093	22.33	20.27	21.8	12.21	17.29	17.94
ENSGALG00000001094	4.63	3.14	2.14	7.47	5.31	4.52
ENSGALG00000001096	161.06	90.36	96.86	129.52	87.46	113.09
ENSGALG00000001097	0	0.05	0	0	0.07	0.05
ENSGALG00000001099	18.4	30.49	17.36	26.06	32.16	22.19
ENSGALG00000001101	11.01	10.15	13.38	5.51	7.07	7.65
ENSGALG00000001103	47.45	37.3	47.6	40.34	31.35	40.53
ENSGALG00000001107	13	14.57	14.9	13.48	15.32	16.1
ENSGALG00000001108	7.91	8.45	6.53	10.79	9.33	7.92
ENSGALG00000001109	32.27	10.72	7.33	30.54	6.8	20.92
ENSGALG00000001110	16.45	15.1	15.86	14.21	17.75	14.11
ENSGALG00000001111	0.22	0.23	0.16	0.19	0.17	0.38
ENSGALG00000001115	1.03	4.64	4.46	0.56	0.72	1.36
ENSGALG00000001117	3.54	4.71	4.46	2.86	4.62	4.64
ENSGALG00000001118	52.31	40.77	67.8	34.85	35.62	40.27
ENSGALG00000001121	32.8	30.99	38.24	22.62	24.98	34.93
ENSGALG00000001122	0.31	0.22	0.21	0.62	0.28	0.77
ENSGALG00000001124	2.8	1.81	0.5	2.78	2.03	1.77
ENSGALG00000001126	17.47	18.83	12.26	22.59	21.69	19.03
ENSGALG00000001130	17.06	44.67	15.29	44.62	37.26	24.49
ENSGALG00000001132	0.2	0.04	0	0.11	0.03	0.08
ENSGALG00000001136	0.57	0.39	0.46	0.4	0.37	0.52
ENSGALG00000001141	0.13	0.08	0.12	0.04	0	0.09
ENSGALG00000001143	13.34	13.26	20.13	12.02	12.24	16.83
ENSGALG00000001144	6.27	7.19	5.98	9.18	8.18	8.34
ENSGALG00000001146	31.98	22	19.73	33.31	29.7	28.46
ENSGALG00000001149	0.15	0.41	1.05	1.47	0.64	1.07
ENSGALG00000001153	6.77	4.41	4.38	3.81	4.74	3.75
ENSGALG00000001157	5.88	9.07	7.23	6.85	8.78	7.96
ENSGALG00000001158	13.24	14.63	10.83	14.52	14.62	12.52
ENSGALG00000001161	5.62	11.99	15.38	9.7	14.06	18.32
ENSGALG00000001163	23.85	17.24	16.34	26.73	18.16	18.28
ENSGALG00000001165	4.51	5.01	4.9	3.23	4.74	4.06
ENSGALG00000001167	0.26	0	0	0.24	0.04	0
ENSGALG00000001168	59.47	49.29	50.25	58.18	49.26	51.94
ENSGALG00000001169	5.31	10.35	12.27	6.25	11.94	10
ENSGALG00000001171	13.92	9.31	2.48	9.81	5.35	6.46
ENSGALG00000001172	0.04	0.04	0.13	0.07	0.03	0.17
ENSGALG00000001174	19.4	14.4	11.28	22.01	19.78	16.82
ENSGALG00000001175	47.21	54.34	41.72	45.6	41.32	39.81
ENSGALG00000001177	13.04	26.13	29.41	11.98	20.19	25.83
ENSGALG00000001181	4.56	1.91	1.53	1.97	1.66	1.92
ENSGALG00000001182	7.88	12.31	10.59	9.13	11.39	9.6
ENSGALG00000001183	47.48	63.29	74.13	47.23	63.59	53.9
ENSGALG00000001184	81.29	55.73	55.69	65.87	61	73.28
ENSGALG00000001189	1.32	7.43	9.55	12.2	12.77	16.13
ENSGALG00000001191	0.22	0.22	0.3	0.09	0.12	0.19
ENSGALG00000001201	31.92	30.23	24.8	36.31	27.82	28.29
ENSGALG00000001203	0.43	0.28	0.27	1.05	0.33	1.26
ENSGALG00000001204	22.22	29.25	16.92	25.07	19.5	21.95
ENSGALG00000001206	20.25	4.26	3.85	26.8	8.66	12.14
ENSGALG00000001207	0.32	0.19	0.22	0.18	0.39	0.62
ENSGALG00000001209	19.69	18.08	13.9	22.13	19.14	19.37
ENSGALG00000001214	2.41	2.41	2.59	3.26	2.42	2.06
ENSGALG00000001219	11.84	11.55	12.57	17	13.61	12.85
ENSGALG00000001220	22.24	18.67	22.25	27.87	23.86	22.8
ENSGALG00000001223	27.13	26.57	21.32	31.21	25.17	22.97
ENSGALG00000001225	18.73	32.4	23.02	22.48	22.13	20.85
ENSGALG00000001229	8.09	10.77	13.13	5.71	10.86	9.24
ENSGALG00000001231	18.62	13.48	14.11	19.37	20.01	16.85
ENSGALG00000001234	0.06	0.11	0.08	0	0.04	0.08
ENSGALG00000001235	3.71	1.43	0.84	5.19	3.2	2.79
ENSGALG00000001238	56.22	53.3	35.33	47.2	39.3	35.83
ENSGALG00000001239	4.46	9.67	4.27	8.02	9.07	7.66
ENSGALG00000001244	3.58	4	1.65	5.77	3.83	1.61
ENSGALG00000001245	51.2	29.66	28.91	46.18	33.86	40.16
ENSGALG00000001250	239.84	267.83	318.2	215.78	224.13	195.07
ENSGALG00000001252	0.18	0.1	0.17	0.05	0.2	0.15
ENSGALG00000001253	6.93	11.41	12.49	5.85	8.69	7.93
ENSGALG00000001256	1.17	1.85	3.3	1.96	2.56	3.56
ENSGALG00000001258	45.5	40.62	39.1	31.92	43.63	40.42
ENSGALG00000001262	76.9	69.4	86.52	55.82	66.79	64.09
ENSGALG00000001263	3.21	2.57	3.44	2.89	3.27	3.75
ENSGALG00000001264	2.52	6.13	6.05	3.54	4.06	4.21
ENSGALG00000001267	54.68	47.05	38.6	58.84	48.63	38.86
ENSGALG00000001270	7.59	9.35	5.85	10.3	10.42	7.62
ENSGALG00000001273	2.52	0.92	0.23	3.29	2.07	2.68
ENSGALG00000001275	31.29	42.95	34.82	39.38	49.95	35.82
ENSGALG00000001276	1.64	1.76	7.29	2.56	6.1	6.26
ENSGALG00000001279	10.92	11.92	15.47	8.04	14.19	14.7
ENSGALG00000001282	0.47	1.02	1.34	0.26	0.22	0.31
ENSGALG00000001283	24.45	29.65	33.08	18.85	26.61	23.04
ENSGALG00000001288	8.1	1.36	2.07	3.9	5.29	2.77
ENSGALG00000001289	9.13	4.16	2.61	5.83	4.28	4.61
ENSGALG00000001299	1	0.12	0.56	0	0	0.12
ENSGALG00000001304	2.97	3.93	5.81	4.4	3.44	3.41
ENSGALG00000001306	6.6	10.35	9.52	8.63	9.7	9.74
ENSGALG00000001309	35.64	21.86	19.66	32.53	24.18	27.35
ENSGALG00000001310	1.68	3.54	3.13	3.34	4.68	3.53
ENSGALG00000001311	10.85	12.97	7.18	15	13.17	7.16
ENSGALG00000001313	158.58	143.84	147.51	152.29	153.59	133.18
ENSGALG00000001314	9.8	15.26	12.03	11.49	13.01	8.77
ENSGALG00000001315	19.28	15.67	16.69	18.4	18.07	23.76
ENSGALG00000001316	12.77	9.5	10.47	7.9	14.31	13.19
ENSGALG00000001317	47.44	55.32	37.57	79.29	65.46	50.83
ENSGALG00000001319	1.36	1.09	1.6	2.57	0.9	2
ENSGALG00000001320	0.1	0.16	0.13	0	0.03	0
ENSGALG00000001325	0.27	0.03	0.51	0.58	0.37	0.29
ENSGALG00000001328	222.75	142.34	196.24	149.88	150.71	189.9
ENSGALG00000001329	9.69	6.03	8.68	5.88	6.71	8.52
ENSGALG00000001330	151.97	87.49	114.14	129.97	85.73	111.74
ENSGALG00000001331	18.27	21.56	13.62	30.53	25.3	17.58
ENSGALG00000001332	7.99	10.65	9.22	8.59	9.18	10.53
ENSGALG00000001333	10.2	8.53	6.15	7.97	8.56	7.57
ENSGALG00000001334	129.83	150.42	173.3	124.23	133.1	141.13
ENSGALG00000001335	78.88	68.45	51.88	73.24	63.58	64.08
ENSGALG00000001341	4.35	11.4	8.65	8.39	12.97	11.58
ENSGALG00000001342	3.44	2.89	1.41	2.48	2.37	1.81
ENSGALG00000001343	1.73	1.44	1.85	2.31	1.95	3.34
ENSGALG00000001347	0.88	2.44	2.71	1.7	3.5	3.28
ENSGALG00000001348	0.33	0.03	0.16	0	0.1	0.03
ENSGALG00000001350	8.32	7.49	8.28	9.25	10.13	9.8
ENSGALG00000001362	25.21	23.69	25.29	18.46	17.83	18.42
ENSGALG00000001363	17.57	10.7	12.53	10.9	11.08	10.88
ENSGALG00000001364	151.15	163.09	153.51	154.59	171.5	159.41
ENSGALG00000001366	12.92	12.91	11.23	19.5	11.14	15.25
ENSGALG00000001369	0.29	0.47	0.07	0.78	0.57	0.72
ENSGALG00000001370	5.87	5.49	7.21	10.55	8.43	7.3
ENSGALG00000001371	12.11	10.19	19.59	4.65	3.77	4.51
ENSGALG00000001373	0.72	1.8	4.58	6.14	3.17	4.34
ENSGALG00000001374	13.62	19.9	22.77	13.9	15.69	17.08
ENSGALG00000001375	20.12	22.16	15.84	23.76	22.49	15.39
ENSGALG00000001376	27.47	27.9	33.97	39.37	33.49	24.86
ENSGALG00000001377	19.98	14.82	13.23	17.43	17.68	17.17
ENSGALG00000001382	25.64	20.78	23.22	15.02	18.75	20.04
ENSGALG00000001383	3.8	1.83	1.27	5.11	2.63	4.33
ENSGALG00000001387	0.92	1.57	2.24	0.33	1.34	2.68
ENSGALG00000001389	6.08	5.69	3.61	8.67	8.44	6.66
ENSGALG00000001391	0.64	0.94	0.12	1.42	1.29	1.89
ENSGALG00000001392	3.99	7.16	10.03	6.26	5.91	7.55
ENSGALG00000001394	47.32	38.43	37.67	49.89	38.45	36.7
ENSGALG00000001405	211.1	185.22	90.01	269.67	198.27	155.33
ENSGALG00000001407	3.06	16.24	30.27	3.54	3.05	5.18
ENSGALG00000001409	0.33	0.15	0.1	0.26	0.45	0.22
ENSGALG00000001410	2.42	1.17	1.34	5.03	1.1	2.86
ENSGALG00000001412	86.07	65.01	54.57	68.83	72.04	60.45
ENSGALG00000001416	0.18	0.41	0.31	0.38	0.31	0.32
ENSGALG00000001418	8.41	1.01	1.84	7.56	1.67	5.38
ENSGALG00000001419	21.08	28.11	17.11	27.07	36.07	26.77
ENSGALG00000001420	19.95	29.39	19.67	25.62	29.83	19.18
ENSGALG00000001425	23.29	12.84	10.58	35.68	27.6	18.8
ENSGALG00000001428	62.43	75.19	82.74	107.24	90.92	98.32
ENSGALG00000001429	22.34	20.02	16.36	22.67	21.24	17.62
ENSGALG00000001431	0.51	0.12	0.04	0.11	0.12	0.04
ENSGALG00000001433	3.61	2.47	2.22	3.16	3.03	2.76
ENSGALG00000001434	9.96	5.45	9.07	15.8	9.41	16.26
ENSGALG00000001437	1.11	1.39	1.65	3.02	1.29	1.59
ENSGALG00000001439	35.64	27.86	19.36	32.85	29.75	23.59
ENSGALG00000001441	81.04	53.47	51.8	77.73	60.18	60.46
ENSGALG00000001442	0.72	0.19	0.43	0.42	0.35	0.56
ENSGALG00000001445	2.8	2.75	3.87	4.22	2.66	3.65
ENSGALG00000001446	18.68	30	35.99	33.24	32.58	51.07
ENSGALG00000001449	0.18	0.28	0.17	0.76	0.26	0.48
ENSGALG00000001450	1.79	1.16	0.61	2.38	2.16	1.36
ENSGALG00000001452	123.92	125.77	107.93	144.35	113.12	125.44
ENSGALG00000001459	0.96	0.54	2.19	0.82	0.65	1.78
ENSGALG00000001462	0.36	0.14	0.85	0.66	0.28	0.53
ENSGALG00000001463	4.86	10.12	11.4	7.24	9.47	12.17
ENSGALG00000001465	532.68	294.12	503.6	462.05	324.55	587.36
ENSGALG00000001467	19.64	66.06	40.97	45.75	60.22	37.95
ENSGALG00000001470	26.06	22.5	25.53	20.31	20.87	22.77
ENSGALG00000001472	24.98	41.23	41.74	20.08	27.73	37.23
ENSGALG00000001473	6.11	11.25	11.32	9.81	9.81	9.78
ENSGALG00000001474	99.08	99.17	85.78	112.41	97.19	94.32
ENSGALG00000001475	184.63	175.6	161.62	186.26	149.51	130
ENSGALG00000001476	39.15	49.91	65.49	50.87	47.03	65.55
ENSGALG00000001479	23.34	15.62	13.43	36.98	20.85	25.41
ENSGALG00000001480	5.24	3.52	5.47	4.17	4.31	6.43
ENSGALG00000001483	54.73	42.32	32.8	49.15	44.68	40.44
ENSGALG00000001486	0.62	0.84	1.32	2.23	1.13	1.85
ENSGALG00000001489	38.15	37.9	32.17	42.51	32.73	31.5
ENSGALG00000001490	0.06	0.28	0.43	0	0.13	0.28
ENSGALG00000001491	12.62	14.35	11.61	18.81	15.09	13.93
ENSGALG00000001492	87.81	93.22	75.05	96.6	92.7	76.24
ENSGALG00000001501	47.82	75.09	68.86	57.23	69.88	60.46
ENSGALG00000001502	31.93	27.5	34.34	27.96	27.53	35.79
ENSGALG00000001503	27.31	34.66	22.51	41.43	38.61	26.47
ENSGALG00000001504	25.57	18.82	13.74	28.37	23.47	21.48
ENSGALG00000001506	93.91	132.25	66.32	124.5	65.02	61.57
ENSGALG00000001512	1.28	0.35	0.31	0.78	1.18	0.96
ENSGALG00000001513	3.23	4.8	4.92	3.9	4.73	5.2
ENSGALG00000001518	0.05	0	0	0	0.1	0.51
ENSGALG00000001521	29.65	31.53	30.08	24.37	39.86	24.11
ENSGALG00000001522	12.78	20.57	16.34	15.87	22.46	17.08
ENSGALG00000001525	24.2	24.2	32.33	33.74	32.42	38.89
ENSGALG00000001527	13.5	11.3	16.91	7.46	15.38	14.72
ENSGALG00000001529	48.81	47.7	59.14	57.74	44.25	47.42
ENSGALG00000001531	3.23	4.56	2.42	2.99	4.08	2.98
ENSGALG00000001533	0.13	0.41	0.19	0.42	0.27	0.26
ENSGALG00000001534	0.17	0	0.06	0.09	0.08	0.1
ENSGALG00000001536	8.97	12.62	11.2	11.41	13.17	14.51
ENSGALG00000001538	54.57	55.15	32.51	66.07	63.55	43.02
ENSGALG00000001540	39.97	32.38	34.9	36.29	30.07	37.41
ENSGALG00000001542	13.88	11.46	10.75	9.87	8.87	14.58
ENSGALG00000001545	3.7	1.32	0.62	1.52	1.16	1.65
ENSGALG00000001546	3.56	4.45	5.45	3.83	4.85	4.81
ENSGALG00000001547	59.64	57.54	66.89	59.25	53.27	56.17
ENSGALG00000001550	48.36	45.93	45.34	43.44	47.67	47.89
ENSGALG00000001551	29.16	20.44	19.77	22.24	22.68	23.77
ENSGALG00000001555	23.06	16.03	14.49	20.76	15	16.57
ENSGALG00000001557	15.41	16.4	16.37	17.1	20.33	21.73
ENSGALG00000001559	1567.16	340.04	495.08	326.86	280.73	142.67
ENSGALG00000001561	24.33	39.94	46.76	18.55	43.95	33.87
ENSGALG00000001563	56.92	54.66	41.15	70.66	59.65	43.9
ENSGALG00000001564	5.48	11.45	11.2	8.67	11.58	14.59
ENSGALG00000001565	3.7	2.7	2.34	4.34	3.83	3.06
ENSGALG00000001568	26.45	33	24.07	41.98	44.19	35.7
ENSGALG00000001569	117.64	104.02	96.1	104.84	81.07	80.07
ENSGALG00000001571	3.88	9.83	20.02	14.26	6.49	15.52
ENSGALG00000001572	120.93	62.9	74.68	95.99	65.06	75.53
ENSGALG00000001573	1.12	1.28	3.23	2.57	1.64	3.93
ENSGALG00000001577	19.29	25.64	21.79	27.21	30.67	24.86
ENSGALG00000001583	3.26	3.65	3.07	3.73	3.49	3.62
ENSGALG00000001586	15.96	14.29	14.71	16.65	14.09	13.52
ENSGALG00000001592	0	0	0	0.07	0	0.15
ENSGALG00000001593	36.85	35	30.83	36.84	36.45	44.54
ENSGALG00000001595	4.15	5.9	5.26	6.65	5.84	4.7
ENSGALG00000001596	15.56	17.77	19.34	18.58	22.76	17.19
ENSGALG00000001597	128.03	61.61	79.24	98.85	58.04	90.07
ENSGALG00000001600	5.81	8.6	9.22	6.04	9.6	11.71
ENSGALG00000001602	58.16	39.53	42.93	49.89	41.59	42.7
ENSGALG00000001603	19.5	25.33	26.71	24.01	26.53	25.11
ENSGALG00000001604	11.75	10.62	14.86	10.71	10.86	8.63
ENSGALG00000001605	29.1	43.11	20.67	41.6	35.03	28.84
ENSGALG00000001606	15.47	14.5	12.06	13.33	14.7	13.63
ENSGALG00000001607	13.19	10.71	18.68	11.33	14.63	12.32
ENSGALG00000001608	4.8	1.44	1.59	3.66	4.11	3.17
ENSGALG00000001610	14.56	22.3	13.89	19.93	20.19	15.44
ENSGALG00000001611	1.35	0.61	0.35	0.84	1.21	1.56
ENSGALG00000001613	46.98	31.75	35.9	37.46	33.84	41.82
ENSGALG00000001615	10.85	13.26	12.64	11.82	13.55	10.6
ENSGALG00000001616	19.9	26.1	19.74	21.76	20.73	17.5
ENSGALG00000001617	3.72	3.1	1.9	4.04	3.2	3.19
ENSGALG00000001618	27.42	21.29	17.3	28.85	23.61	22.47
ENSGALG00000001619	42.08	46.66	31.32	63.61	55.65	46.75
ENSGALG00000001620	8.9	7.81	3.13	7.22	6.87	8
ENSGALG00000001621	17.14	21.38	19.26	22.29	27.96	25.13
ENSGALG00000001624	12.13	11.17	10.39	12.08	11.16	12.75
ENSGALG00000001626	0.03	0	0	0.03	0.14	0.18
ENSGALG00000001633	62.78	47.71	30.05	58.84	41.78	39.13
ENSGALG00000001634	732.92	545.54	777.96	692.78	670.09	1006.56
ENSGALG00000001637	15.49	20.3	11.44	25.07	21.47	17.52
ENSGALG00000001639	8.23	8.92	8.33	8.42	10.8	10.06
ENSGALG00000001640	122.72	81.63	77.09	98.48	72.47	95.72
ENSGALG00000001642	39.81	40.63	37.4	50.15	42.95	36.02
ENSGALG00000001644	14.68	15.52	15.45	14.32	16.46	18.14
ENSGALG00000001645	3.77	1.49	1.73	1.57	1.24	1.29
ENSGALG00000001647	8.22	10.38	9.97	16.18	14.22	9.82
ENSGALG00000001651	12.27	7.97	8.71	12.98	10.35	11.72
ENSGALG00000001652	91.33	95.58	122.2	79.24	95.95	101.4
ENSGALG00000001653	4.91	1.91	2.4	1.71	2.07	3.52
ENSGALG00000001654	441.99	326.25	272.06	318.15	323.55	284.8
ENSGALG00000001655	163.71	105	123.03	115.98	97.41	104.45
ENSGALG00000001658	918.76	682.51	852.28	775.58	780.19	1298.31
ENSGALG00000001661	0.59	0.44	0.28	0.52	0.3	0.53
ENSGALG00000001662	1.82	1.19	0.17	2.23	1.72	0.96
ENSGALG00000001663	30.59	23.32	25.43	25.91	24.68	26.8
ENSGALG00000001664	40.31	18.22	20.63	17.66	17.14	14.78
ENSGALG00000001666	81.36	52.42	43.54	77.58	62.46	55.17
ENSGALG00000001668	22.02	21.61	21.89	19.63	22.86	21.63
ENSGALG00000001678	15.98	14.05	9.31	19.86	17.97	14.5
ENSGALG00000001682	29.37	30.52	25.26	31.56	32.26	27.9
ENSGALG00000001684	29.11	46.61	39.39	44.62	37.5	36.2
ENSGALG00000001688	57.11	47.43	36.49	65.54	59.76	48.58
ENSGALG00000001689	72.96	72.68	82.19	75.16	73.36	71.67
ENSGALG00000001690	1.01	1.3	1.75	1.41	2.3	1.87
ENSGALG00000001691	26.69	25.32	24.85	26.14	26.75	24.09
ENSGALG00000001692	16.28	21.09	16.44	17.13	20.16	14.53
ENSGALG00000001693	4.35	8.29	5.92	5.1	7.85	5.36
ENSGALG00000001695	0	0.09	0.05	0.03	0.02	0
ENSGALG00000001696	1.6	1.29	0.71	3.69	1.37	1.14
ENSGALG00000001697	0.21	0	0.12	0.02	0.08	0.11
ENSGALG00000001698	0.75	0.94	1.19	0.72	2.17	1.49
ENSGALG00000001701	1.99	3.27	3.26	2.32	2.84	2.56
ENSGALG00000001702	3.2	3.16	3.58	2.7	3.79	4
ENSGALG00000001708	11.51	15.51	15.35	11.31	13.98	11.75
ENSGALG00000001709	2.05	1.86	2.55	1.17	0.92	3.82
ENSGALG00000001711	5.41	6.14	5.9	9.86	7.02	6.83
ENSGALG00000001714	7.57	7.2	6.9	8.04	6.95	7.78
ENSGALG00000001716	0.57	0.6	0.87	0	0.42	0.72
ENSGALG00000001717	111.66	81.95	71.1	110.66	94.47	74.59
ENSGALG00000001718	63.49	57.9	50.23	71.34	67.15	52.8
ENSGALG00000001720	7.22	9.03	10.44	6.23	7.28	7.25
ENSGALG00000001721	117.92	33.53	28.69	121.88	60.36	79.12
ENSGALG00000001722	14.91	13.54	14.56	15.55	15.73	15.19
ENSGALG00000001723	0.59	0	0.28	0.41	0.23	1.16
ENSGALG00000001725	6.47	10.31	11.01	8.54	12.64	12.64
ENSGALG00000001726	18.58	17.54	22.65	15.64	24.31	19.21
ENSGALG00000001727	20.03	19.76	12.54	29.4	23.84	19.48
ENSGALG00000001728	11.03	12.92	11.3	13.33	14.72	13.94
ENSGALG00000001729	25.7	26.88	27.75	19.4	23.58	24.37
ENSGALG00000001730	14.64	22.99	15.01	23.22	23.04	18.99
ENSGALG00000001731	19.67	17.25	16.95	19.77	19.06	19.93
ENSGALG00000001733	18.19	31.24	20.2	25.69	31.14	23.48
ENSGALG00000001737	14.19	22.47	21.28	17.66	26.16	19.59
ENSGALG00000001740	10.44	52.54	27.22	14.67	27.03	66.72
ENSGALG00000001741	26.35	34.17	37.58	27.2	29.81	26.05
ENSGALG00000001749	29.21	27.34	37.63	31.36	40.4	33.64
ENSGALG00000001750	32.99	37.74	38.74	38.81	41.31	39.02
ENSGALG00000001753	1.53	1.25	2.36	1.42	2.52	2.21
ENSGALG00000001758	17.07	19.36	18.64	19.72	24.88	22.61
ENSGALG00000001765	11.11	9.93	6.93	11.12	11.08	9.34
ENSGALG00000001768	2.81	12.95	8.72	1.73	3.11	1.8
ENSGALG00000001773	15.8	22.72	13.23	22.79	20.16	15.74
ENSGALG00000001774	6.66	9.31	9.44	4.39	8.2	6.98
ENSGALG00000001777	23.6	37.96	32.16	33.55	36.61	35.6
ENSGALG00000001779	8.66	6.69	6.38	8.76	7.89	10.74
ENSGALG00000001780	0.32	0.04	0.08	0.49	0.13	0.2
ENSGALG00000001782	21.03	21.23	14.66	22.78	21.1	15.63
ENSGALG00000001788	24.7	21.46	22.12	21.4	22.71	22.82
ENSGALG00000001790	7.81	8.95	7.53	10.34	7.28	6.79
ENSGALG00000001791	7.23	6.7	7.06	6.04	6.58	8.6
ENSGALG00000001792	81.19	74.51	66.36	95.25	89.27	70.68
ENSGALG00000001793	0	0.04	0.25	0.08	0.03	0.21
ENSGALG00000001797	28.2	33.94	21.63	40.21	34.27	16.77
ENSGALG00000001798	13.17	15.82	9.59	19.1	16.09	15.17
ENSGALG00000001800	10.32	7.18	8.18	6.59	6.38	7.25
ENSGALG00000001801	7.93	10.11	8.12	7.79	9.22	9.01
ENSGALG00000001802	21.15	26.28	16.36	30.52	31.64	21.11
ENSGALG00000001803	34.54	32.22	30.06	26.7	29.39	33.75
ENSGALG00000001805	145.28	145.8	117.53	166.43	154.59	113.29
ENSGALG00000001806	0.04	0.29	0.08	0.79	0.63	0.21
ENSGALG00000001812	3.66	5.52	2.73	5.54	5.87	3.64
ENSGALG00000001816	9.45	13.63	7.57	14.15	15.33	11.58
ENSGALG00000001817	17.44	19.7	21.64	19.57	21.66	20.73
ENSGALG00000001823	98.35	61.09	56.93	100.24	61.56	87.02
ENSGALG00000001824	1.1	1.4	1.2	0.61	1.03	0.65
ENSGALG00000001826	25.25	26.44	14.81	32.98	29.93	23.28
ENSGALG00000001833	98.54	78.42	65.92	93.35	75.44	78.36
ENSGALG00000001835	0	0	0.02	0.07	0.01	0.05
ENSGALG00000001837	23.54	17.97	17.69	14.56	14.84	16.94
ENSGALG00000001838	25.87	27.18	22.19	24.82	27.8	21.61
ENSGALG00000001840	2.59	6.03	7.04	3.98	8.57	9.08
ENSGALG00000001841	30.67	29.11	17.57	40.59	31.17	29.1
ENSGALG00000001844	13.64	11.87	9.2	11.95	10.52	11.19
ENSGALG00000001845	5.92	6.61	6.39	4.27	4.96	5.38
ENSGALG00000001848	58.54	61.25	41.27	91.73	71.83	59.72
ENSGALG00000001849	0.69	0.87	0.72	0.65	0.89	0.8
ENSGALG00000001850	47.38	41.65	37.69	42.23	44.5	43.65
ENSGALG00000001852	22.76	24.96	25.25	21.92	24.82	23.77
ENSGALG00000001856	4.29	10.94	13.73	3.24	7.18	7.54
ENSGALG00000001857	6.69	4.45	5.22	17.34	17.68	17.24
ENSGALG00000001860	5.05	6.66	7.17	4.79	8.1	7.93
ENSGALG00000001862	3.66	4.18	2.63	8.15	5.24	2.69
ENSGALG00000001863	0.22	0.51	4.86	0.14	0.19	0.72
ENSGALG00000001864	0.72	1.36	1.73	2.16	1.62	3.19
ENSGALG00000001866	0	0	0.05	0.19	0.37	0.26
ENSGALG00000001869	0.17	0.56	0.05	0.05	0.69	0.2
ENSGALG00000001872	30.21	30.53	50.21	28.12	35.28	34.41
ENSGALG00000001882	0.12	1.48	4.81	1.93	2.61	2.14
ENSGALG00000001883	15.25	8.76	6.22	22.32	21.82	16.73
ENSGALG00000001885	0.07	0	0	0	0	36.45
ENSGALG00000001889	5.85	13.14	11.58	18.08	8.16	25.12
ENSGALG00000001892	82.01	34.47	71.95	38.91	61.07	67.58
ENSGALG00000001894	0.2	0.35	0.97	1.39	0.61	0.55
ENSGALG00000001895	19.71	38.43	31.47	26.06	37.26	31
ENSGALG00000001900	0.1	0	0	0	0	0
ENSGALG00000001901	56.17	42.94	41.23	49	47.62	43.92
ENSGALG00000001905	49.24	26.53	19.97	50.14	36.12	38.12
ENSGALG00000001907	17.21	22.64	21.52	16.98	20.86	18.08
ENSGALG00000001912	2.27	1.28	0.63	4.48	2.12	2.54
ENSGALG00000001916	8.66	14.53	13.18	13.08	15.51	13.32
ENSGALG00000001917	1.19	0	0.32	1.8	0.2	0.77
ENSGALG00000001918	2.16	2.23	2.37	2.76	3.23	3.62
ENSGALG00000001921	0.92	1.73	1.82	1.91	2.2	2.42
ENSGALG00000001925	11.87	13.93	8.92	15.37	13.08	12.13
ENSGALG00000001926	58.3	34.61	58.86	18.24	38.46	51.3
ENSGALG00000001932	0.08	0.04	0	0	0	0
ENSGALG00000001933	14.99	7.61	11.87	13.07	10.98	11.76
ENSGALG00000001934	0	0	0	0	0.02	0
ENSGALG00000001935	0.09	0.14	0.18	0.13	0.29	0.7
ENSGALG00000001936	0.9	0.17	0.12	1.04	0.22	0.26
ENSGALG00000001938	25	35.28	31.01	32.26	36.35	36.45
ENSGALG00000001939	8.52	17.91	20.96	11	17.19	18.73
ENSGALG00000001942	21.49	21.32	21.05	19.61	19.55	18.32
ENSGALG00000001943	26.07	16.06	15.67	21.82	19.28	17.63
ENSGALG00000001944	6.38	9.32	7.8	7.62	8.53	8.69
ENSGALG00000001945	6.57	10.69	8.11	11	12.4	8.49
ENSGALG00000001946	1.17	11.44	5.6	3.1	6.61	6.67
ENSGALG00000001947	18.23	19.08	15.94	17.31	15.33	12.98
ENSGALG00000001948	23.11	25.26	23.12	15.15	19.22	20.09
ENSGALG00000001949	96.39	73.33	75.19	85.64	66.33	69.62
ENSGALG00000001950	48.61	50.35	42.39	50.23	49.8	41.12
ENSGALG00000001951	9.02	8.8	5.75	9.44	8.5	6.56
ENSGALG00000001954	10.74	9.96	11.27	13.78	13.89	14.49
ENSGALG00000001955	0.47	0.25	0.37	0.04	0.13	0.08
ENSGALG00000001956	17.88	13.3	23.33	8.41	14.41	23.84
ENSGALG00000001959	8.53	2.73	3.22	7.68	6.57	4.78
ENSGALG00000001962	106.13	67.63	68.13	67.66	75.59	58.27
ENSGALG00000001963	3.27	2.58	4.33	4.55	2.32	3.04
ENSGALG00000001964	13.44	14.12	10.86	14.58	14.35	12.89
ENSGALG00000001965	51.82	40.28	40.62	42.91	45.01	42.13
ENSGALG00000001968	0.59	1.08	1.27	0.71	1.73	2.43
ENSGALG00000001971	53.83	70.56	34.64	80.64	82.06	58.04
ENSGALG00000001972	25.99	24.59	25.53	19.13	22.58	25.02
ENSGALG00000001973	30.01	26.91	19.43	26.56	27.37	24.56
ENSGALG00000001975	22.42	18.64	19.34	21.27	16.41	19.71
ENSGALG00000001976	25.33	34.3	21.62	33.79	40.13	27.69
ENSGALG00000001977	1.89	1.59	1.34	2.84	1.8	2.25
ENSGALG00000001978	24.07	22.15	17.39	26.82	21.77	21.09
ENSGALG00000001981	4.88	4.56	3.88	4.27	3.99	3.91
ENSGALG00000001983	2.18	2.36	1.43	4.09	3.17	1.53
ENSGALG00000001985	7.02	8.44	6.44	9.65	9.85	8.14
ENSGALG00000001986	127.73	135.84	96.79	149.28	123.87	101.42
ENSGALG00000001988	6.8	10.45	8.29	8.51	8.64	7.74
ENSGALG00000001992	1344.5	950.52	665.92	1487.37	1193.98	943.31
ENSGALG00000001994	0	0	0.02	0	0	0
ENSGALG00000001995	32.6	42.96	44.23	23.42	39.75	44.14
ENSGALG00000001998	48.63	31.58	31.16	65.34	24.99	40.16
ENSGALG00000002000	136.88	103.54	61.69	165.53	122.2	99.2
ENSGALG00000002001	33.03	30.03	19.04	42.82	36.79	29.44
ENSGALG00000002002	97.99	57	58.1	81.74	60.4	71.72
ENSGALG00000002003	12.03	11.63	11.82	9.14	12.03	10.02
ENSGALG00000002008	14.15	15.72	9.82	9.16	15.4	6.54
ENSGALG00000002009	10.34	6.3	5.23	8.4	8.03	7.89
ENSGALG00000002010	23.87	22.65	25.81	22.62	24.62	24.16
ENSGALG00000002012	6.3	14.18	17.54	9.14	15.09	13.71
ENSGALG00000002013	136.33	124.49	93.1	114.81	125.19	113.06
ENSGALG00000002014	22.03	22.8	31.37	20.86	22.69	24.45
ENSGALG00000002015	3.13	0.43	1.02	1.36	0.69	1.31
ENSGALG00000002016	8.11	11.55	8.79	11.57	11.38	8.96
ENSGALG00000002018	13.2	15.13	16.29	13.8	15.12	17.27
ENSGALG00000002021	15.35	16.59	10.65	29.72	23.35	27.46
ENSGALG00000002022	20.63	22.78	25.11	22.47	20.89	21.1
ENSGALG00000002023	6.62	11.16	5.74	11.45	12.72	8.9
ENSGALG00000002024	4.86	10.38	10.82	9.64	9.53	10.17
ENSGALG00000002028	2.95	8.57	10.22	3.6	12.93	9.35
ENSGALG00000002029	56.36	43.43	34.08	58.55	49.49	43.82
ENSGALG00000002033	164.27	141.23	158.95	210.98	155.08	199.33
ENSGALG00000002038	5.34	5.69	6.74	6.53	5.5	6.33
ENSGALG00000002042	10.93	18	15.68	17.02	16.41	14.24
ENSGALG00000002043	15.35	13.3	15.69	15.16	13.08	12.4
ENSGALG00000002044	7.58	9.69	12.95	11.31	11.03	11.32
ENSGALG00000002046	17.8	25.5	15.41	15.2	26.48	9.38
ENSGALG00000002048	1.03	1.74	1.72	1.94	1.47	1.62
ENSGALG00000002050	33.33	27.55	28.54	37.55	32.87	31.39
ENSGALG00000002053	86.02	125.42	134.22	85.98	94.52	84.72
ENSGALG00000002055	46.58	26.66	16.15	52.14	38.79	29.61
ENSGALG00000002056	16.06	20.32	15.91	21.18	15.25	21.65
ENSGALG00000002057	51.81	38.23	36.48	50.24	43.82	40.11
ENSGALG00000002060	54.35	61.81	64.69	39.61	39.88	40.89
ENSGALG00000002062	43.1	39.09	35.68	39.2	39.44	34.63
ENSGALG00000002064	122.68	84.37	61	116.39	81.56	90.08
ENSGALG00000002066	94.46	175.33	121.24	145.62	151.03	112.93
ENSGALG00000002067	7.45	8.5	10.63	13.74	9.81	12.69
ENSGALG00000002069	5.34	6.2	9.3	8.05	8.51	7.63
ENSGALG00000002070	22.38	20.8	15.36	15.48	17.51	14.04
ENSGALG00000002080	2.34	4.31	6.33	7.3	4.63	9.41
ENSGALG00000002081	7.01	9.67	9.1	4.85	6.94	10.05
ENSGALG00000002082	1.56	0.94	0.22	1.02	0.83	1
ENSGALG00000002083	70.99	19.73	16.48	72.33	43.1	46.34
ENSGALG00000002085	56.79	54.31	38.14	71.42	61.49	52.2
ENSGALG00000002086	7.99	3.85	4.65	0.91	3.18	3.47
ENSGALG00000002087	10.01	7.76	11.49	12.42	10.43	9.86
ENSGALG00000002088	1.09	3.69	3.41	1.46	1.7	2.8
ENSGALG00000002089	62.58	51.86	41.46	53.74	47.12	44.9
ENSGALG00000002090	8.67	15.16	14.16	11.85	13.53	11.25
ENSGALG00000002091	4.99	5.36	6.22	6.65	8.38	10.01
ENSGALG00000002094	18.7	20.63	16.21	21.02	22.15	18.98
ENSGALG00000002095	95.02	81.99	92.34	83.09	66.63	80.62
ENSGALG00000002097	0	0	0	0	0	0.26
ENSGALG00000002098	0.04	0	0	0.02	0.02	0
ENSGALG00000002099	18.18	25.07	16.88	22.95	24.71	18.73
ENSGALG00000002102	1.34	3.01	9.55	4.17	1.98	3.88
ENSGALG00000002103	21.85	18.56	31.91	19.95	13.99	56.92
ENSGALG00000002105	1.12	0.26	1.24	2.17	0.43	1.36
ENSGALG00000002106	13.67	23.43	15.83	14.73	17.31	13.25
ENSGALG00000002107	55.34	50.33	50.19	52.65	44.72	42.69
ENSGALG00000002108	0	0.2	0.06	0.27	0.1	0.83
ENSGALG00000002110	3.67	4.44	4.78	4.25	4.85	4.7
ENSGALG00000002111	8.54	4.91	2.27	7.43	7.17	6.41
ENSGALG00000002112	6.51	21.06	46.35	42.89	16.89	64.92
ENSGALG00000002113	1.33	7.17	10.42	8.96	6.49	12.26
ENSGALG00000002116	3.13	2.41	3.17	4.16	2.72	3.81
ENSGALG00000002117	19.36	30.76	28.55	24.2	31.7	25.75
ENSGALG00000002118	6.61	7.9	13.3	5.54	10.17	13.43
ENSGALG00000002119	30.97	47.53	37.43	45.26	49.07	34.42
ENSGALG00000002121	0.13	0.1	0.26	0.28	0.08	0.6
ENSGALG00000002123	1.25	1.8	2.3	2.33	1.91	2.48
ENSGALG00000002124	3.12	5.51	5.22	1.95	4.66	4.86
ENSGALG00000002125	1.45	1.57	1.46	1.21	1.13	1.15
ENSGALG00000002127	26.07	16.68	10.51	23.67	19.06	21.79
ENSGALG00000002129	22.98	26.23	15.67	31.35	30.32	23.77
ENSGALG00000002131	20.3	24.16	18.42	28.36	20.76	21.77
ENSGALG00000002132	2.96	6.9	2.61	4.45	2.01	1.99
ENSGALG00000002137	66.53	68.91	56.55	68.81	56.54	61.13
ENSGALG00000002138	26.61	16.91	19.25	20.09	14.13	19.38
ENSGALG00000002139	184.88	244.6	204.96	166.06	202.37	170.56
ENSGALG00000002141	17.82	20.69	20.12	15.13	18.73	14.59
ENSGALG00000002142	20.91	77.16	30.14	58.95	79.26	37.9
ENSGALG00000002143	9.69	10.67	8.06	12.28	13.02	9.58
ENSGALG00000002144	35.72	41.87	42.41	25.96	34.69	35.21
ENSGALG00000002145	8.73	11.79	10.63	7.59	11.21	7.87
ENSGALG00000002147	114.1	112.28	84.84	131.27	109.98	94.8
ENSGALG00000002150	44.5	25.25	15.56	43.57	35.59	28.24
ENSGALG00000002151	19.77	15.15	10.8	23.27	18.17	18.91
ENSGALG00000002152	0.05	0.3	0.08	0.1	0.07	0.56
ENSGALG00000002155	73.37	50.18	48.04	58.68	48.63	54.52
ENSGALG00000002157	1053.82	689.39	1024.33	884.01	832.7	1515.5
ENSGALG00000002158	19.46	35.58	21.18	32.47	42.77	28.56
ENSGALG00000002159	25.1	36.55	39.18	40.7	41.98	37.86
ENSGALG00000002160	310.26	361.12	567.03	639.07	452.79	660.28
ENSGALG00000002162	33.64	39.69	44.24	33.36	33.52	35.36
ENSGALG00000002164	11.88	15.4	10.5	12.24	13.56	9.52
ENSGALG00000002165	6.04	10.87	4.78	9.97	2.01	4.73
ENSGALG00000002167	32.47	17.32	11.05	25.1	17.17	18.9
ENSGALG00000002169	55.23	76.65	77.9	73.49	62.7	59.88
ENSGALG00000002170	0.2	0.82	1.09	0.64	1.23	1.96
ENSGALG00000002172	20.74	24.54	26.79	20.21	26.25	24.82
ENSGALG00000002175	1.58	5.22	4.39	2.6	3.49	2.28
ENSGALG00000002179	21.64	22.48	19.61	12.89	21.74	22.56
ENSGALG00000002180	9.22	11.54	10.79	11.72	13.91	12.34
ENSGALG00000002182	2.24	2.18	2.82	1.32	1.94	1.78
ENSGALG00000002183	6.76	8.78	14.06	4.26	9.43	9.42
ENSGALG00000002186	0	0	0	0	0.07	0
ENSGALG00000002187	17.02	21.95	25.32	20.65	24.4	24.35
ENSGALG00000002189	412.69	501.77	262.74	542.37	464.16	337.56
ENSGALG00000002191	1.44	0.34	0.65	1.91	1.12	0.82
ENSGALG00000002192	2.61	11.33	16.86	19.86	12.39	19.97
ENSGALG00000002193	2.14	3.52	4.04	1.51	5.86	5.44
ENSGALG00000002194	47.42	42.03	30.65	48.66	41.36	43.27
ENSGALG00000002197	447.93	367.1	439.86	294.47	478.4	557
ENSGALG00000002198	7.74	4.45	5.96	3.9	3.85	5.98
ENSGALG00000002199	5.29	1.2	2.35	0.75	0.74	1.21
ENSGALG00000002200	0.03	0.03	0	0.05	0	0
ENSGALG00000002201	5.08	23.77	23.72	18.5	33.69	52.11
ENSGALG00000002203	0.55	1.16	1.2	0.63	1.48	3.04
ENSGALG00000002204	12.98	10.29	5.27	15.53	15.26	11.32
ENSGALG00000002205	8.66	12.39	11.46	9.58	10.82	10.8
ENSGALG00000002207	0.21	0.25	0.12	0.43	0.23	0.63
ENSGALG00000002210	894.1	530.93	848.78	536.2	520.7	601.7
ENSGALG00000002216	13.76	16.81	14.57	23.04	20.32	19.57
ENSGALG00000002219	89.82	92.38	68.73	108.18	96.04	88.73
ENSGALG00000002222	50.89	25.64	25.58	26.41	27.12	24.94
ENSGALG00000002223	2.34	2.21	2.16	3.28	4.45	6.24
ENSGALG00000002225	14.15	12.04	12.88	17.09	15.04	16.72
ENSGALG00000002227	1.2	3.19	2.95	1.85	3.83	2.73
ENSGALG00000002229	31.34	34.7	25.78	41.19	36.36	30.82
ENSGALG00000002232	24.81	24.09	19.93	14.99	21.07	16.44
ENSGALG00000002234	1.56	1.71	4.31	4.5	2.2	1.98
ENSGALG00000002237	73.67	81.48	68.46	77.14	71.45	60.82
ENSGALG00000002239	6.02	7.13	6.54	7.09	6.97	5.3
ENSGALG00000002240	8.2	4.69	4.65	2.85	5.64	5.17
ENSGALG00000002242	0.93	0.81	0.8	1.21	1.03	1.24
ENSGALG00000002244	0.97	0.27	0.31	0.9	0.38	1.12
ENSGALG00000002246	3.03	4.7	5.28	5.15	5	5.92
ENSGALG00000002247	20.14	11.23	13.46	14.76	14.08	14.3
ENSGALG00000002249	7.05	9.51	11.16	5.75	8.12	8.6
ENSGALG00000002250	0.48	0.74	1.16	0.76	1.03	0.94
ENSGALG00000002253	7.05	6.19	3.55	7.81	6.85	6.22
ENSGALG00000002260	154.58	63.15	71.71	53.05	63.76	57.64
ENSGALG00000002262	76.76	78.6	64.05	81.97	85.32	61.85
ENSGALG00000002263	0.61	1.84	3.23	2.52	2.92	3.37
ENSGALG00000002266	8.18	20.69	6.51	19.96	17.3	12.31
ENSGALG00000002267	9.48	11.02	7.24	13.84	11.58	11.24
ENSGALG00000002272	19.6	23.62	26.79	21.47	22.01	19.84
ENSGALG00000002273	6.47	6.42	5.34	6.26	5.84	5.07
ENSGALG00000002276	11.82	9.27	9.63	10.16	6.38	9.03
ENSGALG00000002277	8.06	13.69	9.39	11.05	16.87	15.69
ENSGALG00000002278	7.71	6.42	6.34	8.89	10.03	8.55
ENSGALG00000002282	10.08	17.83	17.61	5.6	12.89	9.59
ENSGALG00000002283	14.7	9.6	9.32	11.09	10.85	13.03
ENSGALG00000002284	39.55	44.56	42.12	52.04	46.35	45.38
ENSGALG00000002285	71.08	42.62	32.03	67.62	55.36	53.58
ENSGALG00000002286	269.84	171.46	237.59	203.81	183.25	260.69
ENSGALG00000002287	0.33	0.07	0.12	0.28	0.1	0.17
ENSGALG00000002288	17.12	15.61	16.27	16.02	15.47	14.4
ENSGALG00000002289	0.3	0.27	0	0	0.06	0
ENSGALG00000002294	1.28	1.52	1.89	1.02	1.91	2.19
ENSGALG00000002298	4.39	7.63	8.42	3.26	6.99	5.48
ENSGALG00000002299	0.11	0.05	0	0	0	0.11
ENSGALG00000002301	31.87	53.82	36.25	44.95	55.59	39.13
ENSGALG00000002303	0.07	0	0	0	0.16	0.07
ENSGALG00000002304	21.33	25.52	19	27.82	23.01	20.9
ENSGALG00000002305	4	4.34	3.95	3.59	4.21	4.91
ENSGALG00000002307	1.69	0.78	0.55	1.7	0.31	1.57
ENSGALG00000002308	11.13	8.66	11.76	15	15.39	13.4
ENSGALG00000002311	12.68	11.39	13.71	8.04	12.59	16.79
ENSGALG00000002312	1.24	0.3	0.88	0.14	0.48	0.73
ENSGALG00000002313	7.58	8.56	11.69	6.53	7.93	8.1
ENSGALG00000002314	1.49	0.24	0.48	0.8	0.93	1.2
ENSGALG00000002315	51.89	45.23	41.57	51.29	47.22	46.4
ENSGALG00000002316	23.23	15.76	13.53	26.64	16.86	19
ENSGALG00000002318	0.12	0.01	0.07	0.1	0.09	0.72
ENSGALG00000002319	2.52	2.11	3.76	4.93	1.57	3.59
ENSGALG00000002321	51.07	44.49	33.19	46.42	43.07	35.63
ENSGALG00000002325	0	0.17	0.1	0.22	0.11	0.1
ENSGALG00000002326	10.37	9.98	17.07	6.81	10.59	10.06
ENSGALG00000002329	0.23	1.45	1.03	1.94	2.06	0.84
ENSGALG00000002335	1.41	0.8	0.58	2.26	1.08	0.88
ENSGALG00000002336	12.76	10.44	10.05	10.07	14.27	11.12
ENSGALG00000002341	20.37	25.92	27.47	20.86	20.08	21.89
ENSGALG00000002345	18.08	14.41	13.36	18.65	16.99	15.45
ENSGALG00000002346	3.78	5.46	4.19	4.57	5.05	3.38
ENSGALG00000002347	5.59	8.81	14.38	6.44	7.12	9.7
ENSGALG00000002350	0.29	0.88	0.6	0.92	1.53	1.12
ENSGALG00000002354	23.93	20.82	15.75	20.72	21.5	20.34
ENSGALG00000002356	5.23	6.54	6.17	9.03	9.14	7.62
ENSGALG00000002358	3.08	1.04	1.84	0.55	0.98	2.71
ENSGALG00000002362	145.3	97.46	117.13	114.02	93.96	104.09
ENSGALG00000002363	147.2	153.13	126.56	168.45	164.06	121.71
ENSGALG00000002364	22.85	28.6	25.42	25.08	34.53	22.64
ENSGALG00000002369	0.15	0.12	0.3	0.09	0.09	0.14
ENSGALG00000002370	4.08	1.05	1.05	3.48	2.9	2.42
ENSGALG00000002371	3.14	3.82	2.83	4.57	4.9	4.11
ENSGALG00000002374	0.68	6.84	8.01	3.7	3.6	6.84
ENSGALG00000002375	7.37	8.67	8.76	5.58	7.91	7.85
ENSGALG00000002377	1208.32	1058.33	838.69	1376.47	1124.12	1129.56
ENSGALG00000002379	22.42	20.92	19.96	27.66	21.06	26.52
ENSGALG00000002383	0.1	0.94	1.77	3.94	0.67	1.46
ENSGALG00000002386	3.19	1.92	1.36	2.55	2.92	1.71
ENSGALG00000002388	19.4	22.74	23	18.07	19.44	22.89
ENSGALG00000002390	1.11	1.38	2.34	2.48	1.67	2.05
ENSGALG00000002394	13.75	12.6	8.1	19.03	15.16	16.73
ENSGALG00000002395	0.07	0.21	0.07	0.36	0.22	0.07
ENSGALG00000002397	3.95	3.83	6.98	5.29	3.8	6.29
ENSGALG00000002399	7.41	6.08	6.4	4.8	5.71	6.84
ENSGALG00000002403	9.95	15.9	8.04	15.27	16.86	13.4
ENSGALG00000002407	0.06	0.06	0.03	0.07	0.09	0.35
ENSGALG00000002408	14.76	11.41	10.25	16.07	13.45	14.42
ENSGALG00000002412	31.67	20.24	19.29	38.05	23.94	24.86
ENSGALG00000002413	0	0	0	0	0	0.05
ENSGALG00000002414	11.4	11.11	12.77	10.02	10.91	10.59
ENSGALG00000002415	35.92	35.7	27.18	37.87	36.55	34.27
ENSGALG00000002417	57.66	62.62	55.95	72.83	62.18	59.9
ENSGALG00000002419	0.7	1.58	2	1.51	1.97	1.76
ENSGALG00000002421	192.07	143.32	106.11	162.44	139.1	107.03
ENSGALG00000002424	10.51	15.65	8.84	12.6	11.63	10.08
ENSGALG00000002426	29.52	18.22	22.46	24.37	19.62	18.24
ENSGALG00000002427	12.6	9.33	6.06	15.4	12.6	16.13
ENSGALG00000002428	319.34	265.41	98.19	547.78	403.44	203.33
ENSGALG00000002430	57.46	46.98	39.88	39.93	35.23	38.2
ENSGALG00000002431	16.22	59.08	123.82	17.1	59.9	64.75
ENSGALG00000002432	0.44	0.65	0.07	1.7	1.2	2.02
ENSGALG00000002437	7.28	7.79	6.26	6.34	6.08	5.34
ENSGALG00000002439	9.24	9.65	7.92	2.68	4.84	4.21
ENSGALG00000002442	0.86	1.09	0.53	1.41	1.1	0.6
ENSGALG00000002443	0.12	0.11	0.11	0.13	0.16	0.14
ENSGALG00000002445	31.94	24.49	17.99	29.96	27.71	23.69
ENSGALG00000002447	111.51	126.11	116.7	104.59	117.05	106.66
ENSGALG00000002448	227.59	190.93	140.16	216.01	202.8	155.98
ENSGALG00000002450	30.75	30.43	22	33.02	34.87	22.09
ENSGALG00000002452	42.03	38.68	20.23	61.15	30.39	33.35
ENSGALG00000002455	0.75	0	0	0.07	0	0
ENSGALG00000002457	14.87	13.74	10.1	18.28	13.71	18.05
ENSGALG00000002458	37.35	44.58	32.08	40.78	39.59	28.93
ENSGALG00000002461	19.4	14.32	17.06	26.59	24.54	35.99
ENSGALG00000002463	19.75	15.07	20.52	23.26	16.81	18.02
ENSGALG00000002466	1.58	3.81	4.49	4.61	4.03	5.99
ENSGALG00000002467	12.45	19.24	21.24	7.31	11.87	10.44
ENSGALG00000002469	14.42	20.22	18.71	19.61	21.21	17.37
ENSGALG00000002473	4.37	6.54	6.98	6.77	6.81	6.7
ENSGALG00000002478	52.59	66.6	72.04	47.91	59.25	54.31
ENSGALG00000002479	1.78	2.4	4.48	1.73	2.28	3.75
ENSGALG00000002484	74.31	73.01	39.91	105.03	94.21	44.36
ENSGALG00000002485	32.86	22.84	25.21	26.51	26.21	28.93
ENSGALG00000002486	7.31	7.73	6.89	7.05	7	5.88
ENSGALG00000002487	9.35	12.81	12.44	8.3	11.71	11.73
ENSGALG00000002488	171.79	136.27	127.26	165.4	144.33	149.23
ENSGALG00000002489	4.59	7.29	6.8	6.38	9.22	6.18
ENSGALG00000002490	106.02	96.04	84.3	111.23	93.73	101.79
ENSGALG00000002492	9.78	10.31	9.24	15.86	15.21	12.9
ENSGALG00000002495	169.21	118.92	139.83	152.73	112.3	143.61
ENSGALG00000002496	1.56	0.16	0.53	3.2	0.13	179.81
ENSGALG00000002497	16.68	15.98	13.02	16.78	17.48	12.62
ENSGALG00000002499	7.55	8.8	8.55	7.36	10.02	8.3
ENSGALG00000002500	26.21	19.52	26.75	22.58	19.73	24.87
ENSGALG00000002501	16.49	15.85	12.41	17.24	16.64	13.26
ENSGALG00000002503	0	0	0.12	0.08	0.17	142.14
ENSGALG00000002504	16.4	20.6	12.63	17.31	23.5	16.15
ENSGALG00000002506	32.61	22.68	20.72	38.75	27.02	23.24
ENSGALG00000002507	0.16	0.04	0.56	0.07	0.28	0.9
ENSGALG00000002510	37.64	34.57	29.37	45.08	41.59	45.63
ENSGALG00000002511	1.06	0.91	0.82	2.89	0.8	1.38
ENSGALG00000002514	64.52	48.3	60.16	42.99	40.7	44.68
ENSGALG00000002515	4.13	3.45	7.49	3.9	6.77	5.81
ENSGALG00000002517	31.11	31.39	42.63	21.51	27.57	61.66
ENSGALG00000002519	7.25	6.01	6.04	6.69	5.58	6.07
ENSGALG00000002523	66.47	53.77	44.62	72.36	57.36	55.42
ENSGALG00000002524	51	42.85	41.44	53.53	36.46	40.54
ENSGALG00000002525	2.86	7.26	6.86	7.16	8.95	5.31
ENSGALG00000002527	31.51	14.38	10.53	15.57	17.82	11.65
ENSGALG00000002528	210.54	221.18	140.7	252.8	213.5	179.94
ENSGALG00000002529	11.47	14.44	12.29	15.12	16.19	12.96
ENSGALG00000002531	77.75	79.15	71.56	69.39	77.97	57.66
ENSGALG00000002532	37.32	18.5	15.48	34.12	26.67	28.62
ENSGALG00000002536	18.93	19.96	19.32	20.27	21.78	18.23
ENSGALG00000002539	1.29	1.72	2.06	2.35	2.1	1.87
ENSGALG00000002542	8.12	19.32	32.83	14.22	16.83	20.96
ENSGALG00000002543	14.53	11.5	13.87	14.23	15.02	13.64
ENSGALG00000002544	3.72	2.82	4.83	2.69	3.46	2.87
ENSGALG00000002546	33.8	46.02	89.41	17.17	30.84	35.99
ENSGALG00000002548	42.13	64.09	71.42	51.56	64.72	55.09
ENSGALG00000002549	1.74	1.68	3.87	3.5	1.79	6.77
ENSGALG00000002550	0.39	0.38	0.25	1.32	0.4	0.89
ENSGALG00000002551	1.45	1.52	1.02	2.86	1.89	1.8
ENSGALG00000002553	2.28	2.19	3.41	1.36	2.92	3.08
ENSGALG00000002554	8.73	15.98	13.69	15.74	18.35	12.25
ENSGALG00000002555	1.3	1.18	3.94	2.7	2.56	0.72
ENSGALG00000002556	3.12	0.96	1.85	1.91	3.07	3
ENSGALG00000002557	0.78	2.95	4.35	3.18	7.36	10.41
ENSGALG00000002558	0.53	0.59	0.41	0.4	0.61	1.24
ENSGALG00000002561	40.38	42.6	27.37	29.44	35.16	18.95
ENSGALG00000002562	4.54	7.13	8.88	4.94	7.52	10.52
ENSGALG00000002563	3.9	4.97	4.27	2.91	3.66	3.06
ENSGALG00000002564	1.74	2.84	3.24	2.33	1.69	2.04
ENSGALG00000002569	316.94	209.76	234.27	238.27	200.43	211.03
ENSGALG00000002570	0.85	1.16	1.81	1.8	1.36	1.95
ENSGALG00000002576	3.44	3.26	4.75	6.66	6.07	8.07
ENSGALG00000002577	0.66	0.44	0.32	0.99	0.75	1.09
ENSGALG00000002578	15.55	16.65	14.8	21.68	13.25	16.32
ENSGALG00000002579	0.82	0.68	0.29	0.38	1	0.96
ENSGALG00000002581	15.4	11.16	15.13	10.02	10.63	19.48
ENSGALG00000002583	5.01	4.69	6.15	4.98	6.61	7.53
ENSGALG00000002587	7.27	9.17	8.73	11.59	12.67	10.39
ENSGALG00000002588	40	31.95	27.2	41.74	34.08	33.35
ENSGALG00000002591	172.49	121.63	123.08	146.38	107.31	132.48
ENSGALG00000002594	3.3	3.54	5.11	1.77	2.39	2.6
ENSGALG00000002595	942.42	725.17	763.29	867.09	612.65	699.33
ENSGALG00000002597	0.46	0.23	0.31	0.56	0.32	0.5
ENSGALG00000002598	26.87	20.98	25.54	27.3	26.03	28.5
ENSGALG00000002599	16.83	13.1	14.4	15.05	17.52	12.39
ENSGALG00000002603	33.97	28.73	26.28	35.04	31.11	30.13
ENSGALG00000002605	149.82	100.85	95.07	153.6	81.2	153.54
ENSGALG00000002606	48.32	45.42	33.16	36.75	43.02	30.56
ENSGALG00000002612	16.21	21.65	22.27	15.37	18.62	19.83
ENSGALG00000002615	7.8	7.55	11.39	13.56	8.27	13.07
ENSGALG00000002616	17.39	21.63	19.31	21.14	20.48	20.27
ENSGALG00000002618	5.1	4.64	2.96	5.97	6.45	4.36
ENSGALG00000002621	37.02	43.59	17.91	58.69	57.28	37.21
ENSGALG00000002622	7.86	5.82	5	8.03	5.69	7.02
ENSGALG00000002623	4.54	2.36	3.93	1.8	1.13	2.42
ENSGALG00000002624	20.7	17.51	16.71	15.91	15.79	17.35
ENSGALG00000002630	3.99	3.92	3.99	3.49	3.83	4.05
ENSGALG00000002631	3.54	3.75	5.33	3.64	9.47	9.75
ENSGALG00000002632	2.95	5.21	4.75	2.23	5.49	4.93
ENSGALG00000002634	42.25	36.14	27.76	53.81	41.87	41.24
ENSGALG00000002637	55.92	78.79	100.04	6.45	22.93	51.11
ENSGALG00000002638	1.05	1.37	1.65	0.68	1.24	1.67
ENSGALG00000002639	5.8	9.75	9.51	5.2	10.23	7.1
ENSGALG00000002643	7.88	3.8	6.67	17.29	5.48	10.2
ENSGALG00000002644	380.8	319.73	396.87	369.21	380.43	638.71
ENSGALG00000002645	14.04	13.09	4.71	14.74	16.34	11.2
ENSGALG00000002646	4.25	6.98	6.66	6.06	6.96	4.44
ENSGALG00000002647	13.66	8.74	4.47	19.7	16.74	11.69
ENSGALG00000002649	15.93	21.32	16.47	15.2	18.25	15.12
ENSGALG00000002651	45.53	31.42	30.51	31.02	28.94	28.54
ENSGALG00000002653	5.54	6.86	6.56	4.95	5.77	6.63
ENSGALG00000002655	39.86	32.07	39.77	13.63	28.18	23.36
ENSGALG00000002656	30.38	27.08	34.16	25.78	31.74	32.55
ENSGALG00000002659	46.43	48.42	36.27	47.19	46.26	38.89
ENSGALG00000002661	76.2	59.37	79.83	54.12	57.6	55.9
ENSGALG00000002663	3.49	7.91	4.98	4.42	6.18	3.53
ENSGALG00000002666	35.2	39.35	28.01	37.93	40.28	26.78
ENSGALG00000002667	32.93	25.66	22.63	32.77	30.72	23.09
ENSGALG00000002671	7.27	8.21	5.05	6.53	8.26	4.87
ENSGALG00000002675	7.69	7.07	4.34	9.57	8.04	6.31
ENSGALG00000002679	4.92	5.51	3.42	4.37	3.34	1.78
ENSGALG00000002682	12.08	8.78	9.61	14.88	15.91	11.54
ENSGALG00000002683	158.02	143.5	60.11	134.86	124.63	122.84
ENSGALG00000002686	22.49	24.61	19.31	22.64	19.77	18.58
ENSGALG00000002688	0.88	0.97	1.59	0.27	0.38	0.39
ENSGALG00000002689	40.36	26.28	21.62	35.93	30.53	23.31
ENSGALG00000002690	12.82	17.2	14.75	19.89	19.97	15.91
ENSGALG00000002692	0.39	0.17	0.04	0	0.2	0.09
ENSGALG00000002693	6.8	14.32	11.21	8.54	15.01	10.63
ENSGALG00000002695	15.69	23.49	19.89	24.41	22.48	23.21
ENSGALG00000002699	26.09	26.7	24.39	31.35	33.53	24.18
ENSGALG00000002701	133.08	126.28	82.05	136.73	103.61	86.84
ENSGALG00000002703	87.32	84.09	76.03	86.46	69.27	71.09
ENSGALG00000002705	55.14	62.64	47.85	61.27	61.1	48.77
ENSGALG00000002706	3.07	5.62	6.55	3.53	4.84	5.74
ENSGALG00000002707	2.77	3.3	1.72	1.85	2.16	2.04
ENSGALG00000002708	12.9	5.79	13.41	3.4	4.71	6.89
ENSGALG00000002709	36.39	37.32	37.14	24.95	32.4	22.69
ENSGALG00000002710	25.06	28.01	20.72	22.64	36	27.51
ENSGALG00000002714	3.44	1.41	1.13	3.38	2.5	1.88
ENSGALG00000002719	21.7	19.87	20.43	20.07	21.62	19.72
ENSGALG00000002722	16.46	22.04	24.23	28.89	17.92	35.69
ENSGALG00000002723	4.43	6.45	5.32	4.74	5.75	6.46
ENSGALG00000002725	48.66	17.75	15.02	18.84	18.76	16.57
ENSGALG00000002726	11.24	20.95	19.38	15.03	21.53	16.78
ENSGALG00000002728	6.81	1.08	3.03	2.02	1.28	1.68
ENSGALG00000002729	2.98	4.4	4.86	4.63	4.06	3.72
ENSGALG00000002734	128.5	185.46	68.33	170.99	174.9	103.96
ENSGALG00000002735	60.64	49.46	36.73	60	46.7	46.27
ENSGALG00000002739	10.08	13.45	14.63	14.28	16.33	15.16
ENSGALG00000002742	3.17	1.93	2.08	3.11	3.67	3.52
ENSGALG00000002744	0.47	0.16	0.14	0.57	0.44	0.56
ENSGALG00000002750	35.97	47.88	46.62	35.33	44	37.36
ENSGALG00000002759	7.75	11.49	14.18	4.02	10.73	10.57
ENSGALG00000002761	9.26	15.21	15.99	8.75	15.62	18.54
ENSGALG00000002762	9.33	20.53	13.88	16.84	19.9	14.57
ENSGALG00000002763	37.57	48.83	56.66	35.28	59.04	57.81
ENSGALG00000002764	70.39	65.8	76.28	47.91	55.42	61.1
ENSGALG00000002765	22.81	27.09	26.33	25.64	27.62	29.2
ENSGALG00000002766	0.49	0.21	0.27	0.98	0.25	0.84
ENSGALG00000002769	5.06	11.95	10.24	7.71	8.55	8.85
ENSGALG00000002771	44.61	66.92	138.11	131.17	44.47	164.56
ENSGALG00000002773	74.96	61.43	61.01	67.75	59.77	58.57
ENSGALG00000002774	178.24	183.41	178.38	202.58	195.19	199.86
ENSGALG00000002775	10.51	10.26	5.76	14.06	9.31	7.49
ENSGALG00000002781	22.67	23.41	14.83	29.12	30.38	20.22
ENSGALG00000002783	21.84	42.42	49.75	27.63	50.87	59.32
ENSGALG00000002784	34.44	31.18	24.51	34.42	34.28	27.08
ENSGALG00000002786	1.68	4	6.38	4.47	5.44	8.54
ENSGALG00000002789	1.23	0.92	0.67	1.09	1.44	1.18
ENSGALG00000002790	2.16	2.1	3.6	2.79	3.14	5.29
ENSGALG00000002792	0.1	0.15	0.05	0	0.04	0.81
ENSGALG00000002797	45.59	50.37	66.76	56.5	56.41	59.45
ENSGALG00000002798	10.06	14.54	8.98	15.12	12.17	11.21
ENSGALG00000002800	0.37	0.69	0.42	0	0.58	0.4
ENSGALG00000002802	1	1.52	1.24	1.5	1.65	1.2
ENSGALG00000002803	42.45	55.01	39.98	46.99	43.67	34.37
ENSGALG00000002804	9.81	5.69	3.48	11.35	6.3	6.42
ENSGALG00000002813	984.55	679.29	878.53	746.56	819.6	1310.36
ENSGALG00000002816	18.67	26.27	33.64	30.85	29.93	31.32
ENSGALG00000002818	69.84	118.28	84.55	111.58	111.48	84.17
ENSGALG00000002820	18.33	19.01	15.51	19.36	16.8	19.9
ENSGALG00000002827	26.33	25.53	20.06	34.66	29.47	26.03
ENSGALG00000002830	37.44	31.78	30.45	44.97	32.67	44.36
ENSGALG00000002831	18.63	22.3	25.22	21.48	34.18	23.95
ENSGALG00000002832	52.81	45.25	47.24	57.1	47.65	56.35
ENSGALG00000002836	9.68	9.2	7.83	6.88	9.17	7.7
ENSGALG00000002837	408.49	214.61	374.12	296.86	279.92	536.65
ENSGALG00000002840	0.94	1.88	1.75	1.53	1	1.42
ENSGALG00000002841	26.67	27.43	20.22	37.96	34.78	26.5
ENSGALG00000002843	46.86	29.18	16.88	44.05	28.3	32.22
ENSGALG00000002845	1.43	0.72	1.65	1.16	1.25	1.54
ENSGALG00000002846	28.93	19.53	16.6	33.22	27.64	28.42
ENSGALG00000002848	0.15	0.12	0.17	0.57	0.38	0.48
ENSGALG00000002849	28.92	25.03	23.05	27.14	30.92	34.68
ENSGALG00000002850	5.16	4.59	4.75	4.09	5.24	5.85
ENSGALG00000002853	67.33	49.16	40.81	49.39	43.37	42.47
ENSGALG00000002854	1.95	3	3.74	2.58	4.61	3.74
ENSGALG00000002855	1.59	2.82	3.58	1.19	2.47	3.28
ENSGALG00000002856	44.79	44.39	36.17	58.31	44.56	48.42
ENSGALG00000002861	22.7	13.11	11.72	25.74	20.58	21.27
ENSGALG00000002863	64.78	79.4	85.32	69	74.29	70
ENSGALG00000002864	0.1	0.03	0.11	0.23	0.18	0.15
ENSGALG00000002866	8.13	8.5	10.13	8.43	11.53	11.24
ENSGALG00000002868	711.77	640.28	799.52	762.35	817.3	1421.3
ENSGALG00000002870	16.19	18.94	21.25	19.34	20.08	19.53
ENSGALG00000002877	9.1	8.49	7.57	9.43	9.62	9.13
ENSGALG00000002878	3.85	10.5	9.18	6.89	11.63	12.05
ENSGALG00000002880	25.21	23.35	21.45	30.11	20.91	25.09
ENSGALG00000002881	34.52	25.3	31.4	29.61	22.18	27.8
ENSGALG00000002882	17.1	13.34	11.45	16.97	13.38	15.73
ENSGALG00000002883	13.53	11.1	9.65	11.92	17.64	11.34
ENSGALG00000002886	2.32	0.63	0.34	4.42	1.62	1.66
ENSGALG00000002888	3.26	1.5	0.97	2.51	1.97	2.12
ENSGALG00000002891	49.84	55.69	53.31	48.56	56.18	63.2
ENSGALG00000002892	4.01	2.24	4.49	2.88	4.14	3.64
ENSGALG00000002893	4.79	7.04	13.05	2.69	3.61	4.01
ENSGALG00000002897	0.28	0.27	0.21	0.41	0.22	0.3
ENSGALG00000002899	19.45	22.23	16.83	18.59	20.58	16.09
ENSGALG00000002900	7.07	2.79	1.48	5.33	4.42	4.18
ENSGALG00000002904	10.25	11.93	13.52	12.68	13.61	15.94
ENSGALG00000002906	40.44	32.88	37.5	32.58	33.99	35.47
ENSGALG00000002907	0	0.14	0	0	0.22	0.14
ENSGALG00000002908	34.68	27.66	16.37	44.62	24.93	27.41
ENSGALG00000002911	3.63	5.24	15.82	3.12	5.88	4.61
ENSGALG00000002913	13.33	15.76	22.18	14.85	17.73	21.08
ENSGALG00000002919	38.34	26.41	20.86	37.61	28.25	28.17
ENSGALG00000002921	22.58	27.05	27.42	30.34	31.65	29.56
ENSGALG00000002922	35.18	45.84	31.77	44.25	47.62	32.2
ENSGALG00000002925	52.56	42.49	53.37	39.12	34.45	48.33
ENSGALG00000002929	34.87	51.56	41.57	39.42	49.45	38.48
ENSGALG00000002931	0.2	0	0.09	0.09	0.08	0.1
ENSGALG00000002932	531.85	318.71	498.6	378.88	351.02	532.99
ENSGALG00000002937	74.52	64.65	53.34	72.72	61.12	54.58
ENSGALG00000002942	10.07	11.35	10	7.61	10.1	10.24
ENSGALG00000002943	53.77	61.5	54.22	54.06	64.83	50.22
ENSGALG00000002944	0.22	0.43	0.36	0.46	1.07	0.65
ENSGALG00000002945	3.2	4.25	4.24	4.33	5.56	4.62
ENSGALG00000002952	4.08	7.57	5.08	4.96	7.43	5.52
ENSGALG00000002954	6.66	6.96	7.41	7.42	9.59	9.16
ENSGALG00000002955	9.79	7.82	8.44	4.1	4.6	6
ENSGALG00000002958	5.88	2.96	5.18	11.19	12.04	6.37
ENSGALG00000002959	15	19.85	17.95	22.22	20.17	20.88
ENSGALG00000002960	0.08	0.22	0.22	0.04	0.15	0.71
ENSGALG00000002963	9.24	11.51	24.3	11.22	21.16	24.56
ENSGALG00000002964	20.29	20.29	15.58	20.28	21.35	18.7
ENSGALG00000002967	12.31	15.92	10.69	18.46	19.14	12.52
ENSGALG00000002968	5.47	5.43	4.3	5.47	7.06	4.15
ENSGALG00000002969	12.59	14.42	15.63	12.18	16.31	16.86
ENSGALG00000002973	16.25	21.82	18.71	19.86	21.24	18.57
ENSGALG00000002974	1.28	0.17	0.02	0.08	0.07	0.09
ENSGALG00000002980	2.47	2.56	2.04	2.9	3.22	2.3
ENSGALG00000002981	8.08	8.92	7.82	8.93	8.94	8.14
ENSGALG00000002982	1.6	5.66	9.02	10.2	4.55	9.39
ENSGALG00000002984	74.88	48.69	40.08	69.81	39.38	49.58
ENSGALG00000002985	32.06	20.67	20.81	29.04	21.21	23.88
ENSGALG00000002987	12.1	15.63	22.3	5.78	5.53	13.01
ENSGALG00000002990	482.48	341.04	367.44	362.27	259.63	332.8
ENSGALG00000002992	1.75	1.49	1.47	2.99	2.04	1.72
ENSGALG00000002993	31.45	47.35	41.58	38.75	43.64	27.01
ENSGALG00000003003	0.51	0.43	0.14	3.67	0.51	7.38
ENSGALG00000003005	0.22	0.1	0	0.07	0.09	0.12
ENSGALG00000003010	28.7	33.93	34.38	36.54	33.47	28.61
ENSGALG00000003011	5.11	9.7	7.64	4.94	7.26	9.57
ENSGALG00000003013	2.06	1.31	0.78	2.42	2.11	1.22
ENSGALG00000003014	0.71	0.26	0.3	0.61	0.57	0.46
ENSGALG00000003015	65.53	81	114.31	49	58.13	89.87
ENSGALG00000003016	0.81	0.24	0.36	0.59	0.38	0.63
ENSGALG00000003021	0.75	0.88	1.06	1	1.23	1.41
ENSGALG00000003022	1.46	1.41	1.74	1.5	1.61	1.69
ENSGALG00000003024	46.97	43.01	31.37	44.45	40.19	33.55
ENSGALG00000003025	0.05	0.56	0.67	0.18	0.59	0.56
ENSGALG00000003026	4.77	7.34	7.7	2.95	8.1	7.79
ENSGALG00000003029	52.61	50.68	27.78	71.67	59.14	46.94
ENSGALG00000003031	26.56	19.7	14.19	26.89	28.44	20.24
ENSGALG00000003033	6.02	6.94	6.25	6.25	7.98	8.25
ENSGALG00000003034	0.37	0	0.12	0.23	0.28	0.12
ENSGALG00000003035	12.24	14.02	9.76	17.98	17.35	16.57
ENSGALG00000003039	33.2	19.83	20.37	22.13	20.45	16.97
ENSGALG00000003042	16.77	21.06	15.62	24.26	19.91	15.86
ENSGALG00000003045	47.73	56.92	38.86	52.33	50.52	33.4
ENSGALG00000003046	116.8	95.56	124.1	102.14	86	94.88
ENSGALG00000003047	8.14	11.01	9.75	9.79	11.07	9.25
ENSGALG00000003052	99.92	121.28	91.24	102.59	113.27	84.4
ENSGALG00000003053	222.05	210.42	173.52	226.57	231.28	217.7
ENSGALG00000003058	2.69	1.56	0.64	1.57	2.34	1.86
ENSGALG00000003059	15.09	15.88	13.53	12.9	18.52	20.09
ENSGALG00000003063	6.93	4.85	7	9.84	7.57	10.78
ENSGALG00000003065	11.98	8.53	9.39	12.39	12.89	15.58
ENSGALG00000003067	96.18	69.91	71.14	90.11	73.24	74.6
ENSGALG00000003068	17.1	22.49	16.35	22.11	27.1	20.25
ENSGALG00000003071	14.41	10.74	12.19	15.95	10.64	9.43
ENSGALG00000003072	61.47	68.78	58.22	69.71	71.34	54.66
ENSGALG00000003073	1.43	0.37	0.89	0.38	0.55	0.71
ENSGALG00000003074	24.53	33.39	25.65	39.25	34.73	27.21
ENSGALG00000003075	0	0	0.08	0.08	0	0
ENSGALG00000003076	0.27	0.2	0.52	0.48	0.21	0.41
ENSGALG00000003078	38.84	42.34	53.43	30.04	31.12	36.89
ENSGALG00000003079	49.1	39.25	34.39	48.34	48.73	39.98
ENSGALG00000003081	40.11	46.64	29.08	41.07	39.32	26.84
ENSGALG00000003082	25.71	22.22	19.15	26.29	21.28	21.77
ENSGALG00000003084	26.25	24.07	26.41	25.05	22.69	23.29
ENSGALG00000003085	114.2	107.03	95.7	119.54	81.89	86.01
ENSGALG00000003086	13.93	14.71	15.4	11.72	16.25	14.88
ENSGALG00000003091	16.42	17.6	15.67	20.27	16.36	16.65
ENSGALG00000003092	78.29	115.58	102.15	100.05	107.05	92.22
ENSGALG00000003096	11.56	6.16	5.5	9.46	8.57	11.09
ENSGALG00000003099	11.74	15.55	10.46	14.96	15.62	13.65
ENSGALG00000003101	56.59	45.28	33.61	59.22	46.33	45.7
ENSGALG00000003103	2.79	2.97	4.6	3.29	3.18	4.45
ENSGALG00000003105	0	0	0	0.07	0	0.02
ENSGALG00000003106	32.16	50.9	43.07	24.45	27.81	21.81
ENSGALG00000003107	26.76	26.34	28.51	29.17	27.8	29.11
ENSGALG00000003108	15.33	11.22	10.72	11.5	11.73	10.61
ENSGALG00000003111	12.1	12.57	12.51	17.78	14.6	17.5
ENSGALG00000003113	12.96	7.63	12.59	7.72	4.65	8.82
ENSGALG00000003114	25.14	12.88	13.51	21.74	12.5	18.28
ENSGALG00000003118	4.87	8.42	7.84	4.43	8.5	8.63
ENSGALG00000003120	17.47	21.51	25.33	14.39	15.76	17.41
ENSGALG00000003122	123.95	44.24	43.37	103.05	61.62	75.17
ENSGALG00000003123	3.42	6.59	9	5.07	8.92	7.89
ENSGALG00000003124	10.92	9.85	8.18	12.49	10.54	11.24
ENSGALG00000003126	4.03	4.06	1.88	7.93	8.17	6.93
ENSGALG00000003128	9.49	12.87	13.32	7.64	8.02	7.85
ENSGALG00000003129	10.57	11.2	7.89	14.16	14.16	13.22
ENSGALG00000003130	31.94	31.81	23.94	37.02	26.81	25.03
ENSGALG00000003131	6.97	10.2	8.76	8.11	11.64	9.34
ENSGALG00000003134	14.38	5.23	3.56	8.74	4.14	13.97
ENSGALG00000003135	4.07	6.12	3.66	6.75	7.65	5.13
ENSGALG00000003136	3.02	1.53	0.72	3.78	2.47	3.36
ENSGALG00000003137	5.66	5	9.65	2.93	3.14	2.56
ENSGALG00000003138	5.2	0.35	0.72	1.52	1	1.19
ENSGALG00000003142	1.14	0	0.15	0.05	0	0.32
ENSGALG00000003143	24.02	35.78	26.3	31.57	31.69	25.05
ENSGALG00000003144	16.48	35.09	31.42	34.83	28.9	34.34
ENSGALG00000003146	7.54	12.29	6.53	12.8	11.64	9.33
ENSGALG00000003147	49.83	48.53	36.3	44.92	53.01	41.13
ENSGALG00000003148	6.43	2.94	3.27	7.75	6.12	4.78
ENSGALG00000003153	119.86	82.67	100.04	117.64	80.51	90.92
ENSGALG00000003154	10	12.21	11.59	14.16	13.39	11.64
ENSGALG00000003155	6.92	3.75	5.23	5.63	6.11	5.38
ENSGALG00000003160	28.54	44.41	23.95	42.86	52.83	31.72
ENSGALG00000003161	35.68	52.48	30.29	50.25	51.8	31.67
ENSGALG00000003162	32.18	35.19	33.59	38.38	35.42	38.29
ENSGALG00000003163	2.66	4.74	7.99	2.24	3.57	2.06
ENSGALG00000003164	2.67	2.05	1.36	3.02	2.13	2.06
ENSGALG00000003165	14.01	21.36	16.76	16.65	19.46	18.75
ENSGALG00000003168	9.07	17.9	13.37	15.39	17.2	13.34
ENSGALG00000003169	68.7	52.78	64.55	38.2	45.3	41.5
ENSGALG00000003172	5.73	5.89	5.13	7.65	10.1	8.6
ENSGALG00000003174	0.02	0.11	0.33	0.06	0.05	0.17
ENSGALG00000003175	20.43	6.38	7.03	9.49	11.2	8.66
ENSGALG00000003176	1.12	0.64	0.13	0.95	0.83	0.73
ENSGALG00000003179	18.77	0.69	0.22	0.05	0.05	0
ENSGALG00000003181	45.8	30.33	25.5	47.34	32.57	39.62
ENSGALG00000003183	9.94	10.07	9.31	11.61	13.85	13.24
ENSGALG00000003185	57.1	69.89	95.87	61.13	72.48	89.84
ENSGALG00000003189	73.57	69.04	57.86	68.08	66.29	58.71
ENSGALG00000003193	4.4	2.42	1.34	3.59	1.34	1.69
ENSGALG00000003194	42.27	57.49	34.39	55.26	54.56	40.47
ENSGALG00000003195	2.98	4.79	6.96	4.23	5.09	5.59
ENSGALG00000003196	7.96	13.74	37.28	28.58	14.19	44.97
ENSGALG00000003197	520.11	462.21	589.66	547.43	604.25	939.91
ENSGALG00000003199	29.96	39.41	38.51	36.3	36.03	41.9
ENSGALG00000003201	5.27	9.02	9.55	7.91	7.21	9.42
ENSGALG00000003203	7.29	3.62	4.8	3.77	0.97	2.66
ENSGALG00000003204	42.66	44.01	35.63	60.6	44.23	47.62
ENSGALG00000003205	385.03	317.8	291.88	363.19	320.96	309.77
ENSGALG00000003206	17.09	16.87	10.64	16.67	13.1	14.12
ENSGALG00000003208	28.47	30.87	27.47	38.96	32.71	31.94
ENSGALG00000003211	56.33	48.84	34.46	51.34	49.16	38.45
ENSGALG00000003212	0.19	0.25	2.55	1.53	1.02	4.38
ENSGALG00000003213	0.58	0.41	1.06	1.06	0.69	1.07
ENSGALG00000003217	10.47	4.89	6.74	14.22	9.91	11.82
ENSGALG00000003219	6.08	9.52	7.55	6.82	8.81	7.14
ENSGALG00000003220	45.07	58.77	51.37	51.79	58.87	48.51
ENSGALG00000003221	35.47	28.49	31.18	30.17	24.76	29.21
ENSGALG00000003224	0.08	0.24	0.38	0.22	0.34	0.36
ENSGALG00000003226	4.91	11.83	10.03	7.12	7.95	5.04
ENSGALG00000003227	18.15	45.3	33.66	23.74	39.09	20.29
ENSGALG00000003228	70.1	69.01	44.47	79.2	71.53	54.69
ENSGALG00000003233	56.02	62.04	54.96	76.14	71.3	60.72
ENSGALG00000003235	4.87	7.9	10.2	4.89	7.86	7.29
ENSGALG00000003238	29.62	30.99	32.87	24.96	29.26	29.16
ENSGALG00000003241	19.65	13.13	13.26	17.25	12.67	13.01
ENSGALG00000003242	39.31	57.83	112.64	53.25	45.54	58.83
ENSGALG00000003243	14.09	12.56	12.19	8.95	10.94	9.75
ENSGALG00000003245	57.2	28.21	30.16	41.91	29.54	32.1
ENSGALG00000003247	13.49	13.97	14.03	12.39	14.8	12.86
ENSGALG00000003248	21.97	21.36	27.12	15.33	17.26	21.39
ENSGALG00000003249	26.98	25.82	25.13	27.19	27.06	26.24
ENSGALG00000003250	53.09	29.3	26.39	37.88	30.6	30.88
ENSGALG00000003254	49.59	44.5	36.98	61.05	44.98	45.07
ENSGALG00000003256	64.06	64.18	46.84	82.3	68.29	58.27
ENSGALG00000003258	3.14	5.04	2.77	5.48	5.38	5.01
ENSGALG00000003259	23.39	18.67	17.21	25.3	20.25	19.07
ENSGALG00000003260	36.83	30.42	22.41	37.91	32.48	34.16
ENSGALG00000003261	71.08	106.19	152.9	76.72	153.92	196.18
ENSGALG00000003265	89.33	82.42	71.92	86.08	79.38	70.48
ENSGALG00000003267	119.73	84.84	94.94	106.36	92.78	104.11
ENSGALG00000003272	20.91	27.11	34.64	22.37	27.74	28.68
ENSGALG00000003273	15.06	14.12	11.55	21.04	15.8	15.24
ENSGALG00000003281	41.3	42.53	31.82	48.16	41.92	39.34
ENSGALG00000003282	77.2	70.67	67.61	84.32	93.55	92.16
ENSGALG00000003283	1.06	0.78	1.3	0.57	0.81	1.64
ENSGALG00000003284	28.33	35.92	32.29	35.77	32.74	33.11
ENSGALG00000003285	0.21	0.21	0.23	0.06	0.09	0.17
ENSGALG00000003286	0.95	2.41	1.47	1.15	1.21	2.07
ENSGALG00000003287	8.63	8.71	7.84	8.36	8.76	8.14
ENSGALG00000003288	25.12	25.3	23.09	30.14	28.81	22.48
ENSGALG00000003293	31.89	46.47	41.27	37.14	44.68	39.54
ENSGALG00000003294	2.7	4.25	3.68	3.56	4.43	4.07
ENSGALG00000003295	0.86	1.82	4.34	1.62	2.74	3.08
ENSGALG00000003297	17.88	13.89	13.79	17.06	11.94	14.01
ENSGALG00000003298	6.02	7.43	5.97	5.64	6.83	5.78
ENSGALG00000003299	12.66	25.89	16.42	22.44	26.64	19.85
ENSGALG00000003301	27.15	12.09	8.15	39.36	26.03	32.32
ENSGALG00000003302	0.12	0.04	0.04	0	0.03	0
ENSGALG00000003304	12.26	8.65	8.78	8.06	10.09	9.49
ENSGALG00000003307	91.06	113.89	128.16	100.45	102.42	111.37
ENSGALG00000003308	27.99	29.76	29.49	30.13	34.73	29.45
ENSGALG00000003310	0	0.03	0	0	0.02	0.03
ENSGALG00000003313	9.05	11.35	13.85	15.51	9.92	21.39
ENSGALG00000003314	20.23	44.88	42.07	23.94	30.07	26.12
ENSGALG00000003318	11.68	12.59	9.08	11.32	9.69	11.22
ENSGALG00000003319	1.21	5.34	9	4.56	3.36	8.53
ENSGALG00000003321	30.22	26.72	35.84	32.35	21.54	36.02
ENSGALG00000003322	17.09	50.19	30.33	32.9	41.62	31.71
ENSGALG00000003323	1.57	1.59	2.57	1.95	1.86	2.89
ENSGALG00000003324	3.62	7.19	6.1	3.33	5.44	5.67
ENSGALG00000003325	22.23	21.86	13.3	30.16	24.29	21.05
ENSGALG00000003326	2.13	5.65	3.98	4.39	4.53	5.57
ENSGALG00000003329	15.09	15.58	16.26	17.95	16.79	17.89
ENSGALG00000003331	96.01	71.42	51.61	96.44	79.82	72.67
ENSGALG00000003333	8.01	11.74	11.86	11.23	10.49	11.09
ENSGALG00000003336	5.23	2.2	1.81	1.56	2.04	1.72
ENSGALG00000003337	199.01	166.62	147.04	210.96	174.21	194.98
ENSGALG00000003339	7.78	12.07	8.19	10.75	11.84	9.76
ENSGALG00000003340	5.61	6.46	7.13	7.07	7.73	8.8
ENSGALG00000003344	376.71	347.78	277.02	421.95	340.1	307.21
ENSGALG00000003345	3.42	2.36	2.52	5.12	3.06	4
ENSGALG00000003348	137.35	154.58	144.28	167.24	144.73	170.23
ENSGALG00000003349	14.28	14.13	15.25	24.46	17.83	22.4
ENSGALG00000003353	7.33	11.05	13.66	6	9.46	9.66
ENSGALG00000003354	2.6	2.91	2.9	1.57	2.13	1.12
ENSGALG00000003355	71.08	44.7	43.76	61.1	40.56	47.05
ENSGALG00000003356	43.21	45.12	38.91	54.4	38.11	51.01
ENSGALG00000003357	50.24	36.56	28.03	44.6	36.72	32.47
ENSGALG00000003358	23.65	29.68	25.85	33.99	34.69	26.23
ENSGALG00000003359	190.27	199.29	170.89	227.07	194.85	168.35
ENSGALG00000003360	5.65	5.9	4.92	10.14	8.16	8.55
ENSGALG00000003361	0.6	0.26	0.61	0.47	0.49	0.59
ENSGALG00000003362	17.59	21.93	21.14	30.95	24.46	27.07
ENSGALG00000003365	7.79	7.96	6.24	8.58	7.68	7.65
ENSGALG00000003369	40.09	28.1	24.92	24.32	22.71	19.64
ENSGALG00000003370	62.52	63.91	46.65	80.2	78.91	63.9
ENSGALG00000003373	27.56	18.9	15.68	25.05	17.73	21.31
ENSGALG00000003374	4.61	1.81	1.15	3.56	3.82	3.59
ENSGALG00000003377	10.9	10.07	9.82	7.19	8.68	8
ENSGALG00000003378	2.04	2.31	2.5	1.73	1.77	1.29
ENSGALG00000003381	9.34	14.54	10.27	9.63	14.43	12
ENSGALG00000003383	58.26	54.26	41.85	67.04	59.56	48.76
ENSGALG00000003385	99.79	86.12	73.54	110.47	84.91	83.15
ENSGALG00000003387	38.6	45.66	27.22	33.71	41.62	17.27
ENSGALG00000003391	18.85	16.98	15.96	21	16.5	16.06
ENSGALG00000003392	26.6	33.6	29.43	27.78	33.45	29.96
ENSGALG00000003396	6.15	11.76	16.42	7.95	12.63	13.47
ENSGALG00000003397	22.2	22.76	18.27	22.25	26.13	19.39
ENSGALG00000003398	35.37	36.44	27.98	34.03	40.32	33.33
ENSGALG00000003400	74.31	62.12	50.07	76.9	61.39	46.27
ENSGALG00000003403	18.26	7.38	3.16	17.13	15.38	14.59
ENSGALG00000003405	48.19	43.52	30.08	60.07	53.18	47.68
ENSGALG00000003408	5.4	5.63	5.48	5.2	6.24	4.88
ENSGALG00000003409	4.36	6.06	8.91	2.56	5.02	5.35
ENSGALG00000003412	13.1	22.25	37.49	11.92	21.7	20.49
ENSGALG00000003416	31.96	27.11	19.48	34.88	30.04	25.43
ENSGALG00000003419	6.16	6.58	4.1	6.39	5.97	5.44
ENSGALG00000003420	6.48	4.87	5.82	3.3	5.97	4.69
ENSGALG00000003424	1.57	0.4	0.35	0.99	0.7	0.73
ENSGALG00000003425	0.6	0.11	0.16	0.86	0.04	0.7
ENSGALG00000003426	1.71	1.95	1.25	3.02	3.8	3.08
ENSGALG00000003427	21.6	25.25	20.31	31.82	26.47	26.08
ENSGALG00000003428	50.24	67.92	61.96	52.35	68.35	57.51
ENSGALG00000003429	27.92	38.37	47.4	24.32	49.56	49.26
ENSGALG00000003430	15.54	16.73	11.79	19.21	20.04	17.18
ENSGALG00000003432	2.33	2.02	2.25	1.08	1.81	2.21
ENSGALG00000003433	11.38	16.37	7.99	14.63	18.3	17.73
ENSGALG00000003434	12.25	14.84	14.58	13.32	14.96	13.54
ENSGALG00000003435	1.34	1.84	1.16	1.32	4	1.13
ENSGALG00000003438	48.28	50.67	47.47	62.72	54.47	45.96
ENSGALG00000003439	40.33	39.13	33.57	44.04	39.61	38.64
ENSGALG00000003441	7.12	4.94	6.42	6.35	6.61	5.51
ENSGALG00000003443	4.19	5.5	3.2	2.3	2.56	2.53
ENSGALG00000003445	149.38	170.35	172.07	137.77	124.88	123.14
ENSGALG00000003446	0.25	0.64	0.66	0.52	0.98	1.02
ENSGALG00000003447	11.25	16.99	14.8	11.82	16.62	14.58
ENSGALG00000003454	66.28	59.19	66.56	56.81	65.51	59.24
ENSGALG00000003456	0.06	0	0.05	0	0	0
ENSGALG00000003457	23.83	18.12	26.85	17.66	17.1	20.78
ENSGALG00000003458	26.37	32.69	24.16	38.79	28.79	35.35
ENSGALG00000003461	2.4	3.3	3.22	3.1	4.65	3.97
ENSGALG00000003462	0	0.09	0.09	0	0.07	0
ENSGALG00000003464	2.11	1.03	0.95	2.48	1.29	2.3
ENSGALG00000003466	5.95	9.63	6.6	6.08	4.78	9.35
ENSGALG00000003467	82.75	53.92	48.75	75.73	57.96	55.66
ENSGALG00000003470	2.09	0.8	0.93	2.61	1.26	1.52
ENSGALG00000003472	3.87	1.31	2.86	0.84	0.64	1.57
ENSGALG00000003473	19.47	14.54	20.83	20.84	22.46	25.43
ENSGALG00000003474	73.98	59.05	52.82	76.25	56.29	60.35
ENSGALG00000003475	51.01	61.86	40.39	46.8	57.52	38.38
ENSGALG00000003476	6.58	6.89	7.68	9.01	8.88	8.57
ENSGALG00000003478	0.75	0.56	1.05	0.98	0.89	1.09
ENSGALG00000003483	80.24	85.67	79.55	98.91	86.06	88.37
ENSGALG00000003484	19.97	19.59	11.53	27.05	21.25	21.13
ENSGALG00000003485	44.02	42.44	37.03	56.46	44.82	44.11
ENSGALG00000003487	42.8	77.41	98.81	66.25	77.57	93.7
ENSGALG00000003492	76.87	56.68	52.46	63.91	54.45	59.39
ENSGALG00000003495	149.45	145.99	162.35	172.09	160.63	186.78
ENSGALG00000003496	17.49	23.79	14.87	19.91	25.2	17.74
ENSGALG00000003498	8.13	14.68	11.96	15.59	14.59	13.73
ENSGALG00000003499	2.13	3.2	3.53	3.51	3.52	4.97
ENSGALG00000003500	14.43	24.27	20.06	19.59	26.9	23.6
ENSGALG00000003503	43.49	36.22	28.81	50.99	41.53	34.82
ENSGALG00000003505	9.64	9.74	11.78	8.78	8.54	10.27
ENSGALG00000003507	6.37	10.05	8.46	10.56	9.77	7.13
ENSGALG00000003509	2.54	2.32	1.29	2.18	3.04	2.15
ENSGALG00000003510	251.38	158.08	101.96	250.11	171.53	153.22
ENSGALG00000003512	0	0.07	0	0	0.05	0
ENSGALG00000003517	16.09	13.67	12.28	16.35	12.68	15.22
ENSGALG00000003518	21.19	21.06	17.8	23.32	22.44	20.1
ENSGALG00000003519	0	0	0	0	0	0
ENSGALG00000003520	11.91	13.61	12.46	15.53	12.38	14.47
ENSGALG00000003521	144.81	109.34	185.59	50.13	82.4	76.48
ENSGALG00000003522	164.58	172.16	131.47	142.8	146.63	114
ENSGALG00000003523	19.22	25.41	17.67	32.19	22.25	20.84
ENSGALG00000003526	13.31	17.56	16.48	18.94	16.73	17.16
ENSGALG00000003527	33.36	23.71	24.38	31.71	29.57	33.46
ENSGALG00000003529	5.03	3.63	6.7	4.67	3.45	3.67
ENSGALG00000003532	219.72	210.24	215.96	195.64	178.99	182.39
ENSGALG00000003533	23.18	18.54	17.23	24.75	22.45	20.33
ENSGALG00000003536	23.83	46.46	34.56	51.83	57.72	42.69
ENSGALG00000003537	127.27	108.77	50.83	181.56	149.09	108.88
ENSGALG00000003539	35.72	36.82	23.12	31.6	30.63	23.8
ENSGALG00000003540	5.8	6.77	6.79	5.93	6.92	7.28
ENSGALG00000003545	0.56	0.06	0.47	2.8	0.67	0.73
ENSGALG00000003547	28.27	36.3	49.72	18.17	21.23	20.89
ENSGALG00000003548	26.39	27.82	15.93	38.75	31.62	26.25
ENSGALG00000003549	27.57	19.53	19.7	26.44	24.47	41.77
ENSGALG00000003550	13.96	17.93	15.49	13.72	17.18	12.32
ENSGALG00000003553	0.13	0.07	0.09	0.11	0.08	0.1
ENSGALG00000003554	1.3	2.46	3.7	0.98	0.77	3.85
ENSGALG00000003557	0.16	0.05	0.2	0	0.16	0.05
ENSGALG00000003558	20.44	30.26	31.56	11.92	17.97	16.21
ENSGALG00000003559	61.11	32.64	23.01	52.06	50.6	38.87
ENSGALG00000003560	3.47	0.76	0.82	0.84	0.79	0.69
ENSGALG00000003562	35.65	24.5	13.7	54.11	46.47	27.9
ENSGALG00000003563	63.35	41.32	38.6	55.76	40.45	36.64
ENSGALG00000003566	12.91	15.57	11.22	15.08	18.39	14.16
ENSGALG00000003567	14.97	26.12	38.14	8.39	12.17	13.06
ENSGALG00000003568	5.31	7.56	5.2	10.55	9.52	8.86
ENSGALG00000003569	45.75	54.91	28.47	72.29	50.75	38.33
ENSGALG00000003570	68.18	81.07	98.36	58.21	81.52	116
ENSGALG00000003572	14.48	14.6	9.26	19.15	19.41	15.33
ENSGALG00000003573	0.96	0.3	0.92	1.17	0.56	2.98
ENSGALG00000003574	30.94	36.69	23.07	42.51	40.47	28.83
ENSGALG00000003575	81.38	45.63	45.24	76.43	48.17	60.05
ENSGALG00000003578	148.62	110.35	173.2	48.14	83.61	101.57
ENSGALG00000003580	39.47	83.94	115.95	27.32	57.06	68.45
ENSGALG00000003582	3.05	1.64	2.05	2.23	2.27	1.9
ENSGALG00000003584	184.09	169.07	136.89	213.4	170.1	126.25
ENSGALG00000003588	1.75	0.34	0.37	3.28	1.81	2.46
ENSGALG00000003589	2.94	11.51	19.3	8.6	8.88	22.92
ENSGALG00000003590	24.58	28.48	11.57	45.97	44.33	25.53
ENSGALG00000003594	0.75	0.79	1.87	0.85	1.18	2.12
ENSGALG00000003595	0.36	0.49	1.11	0.58	0.56	1.29
ENSGALG00000003596	6.78	9.76	9.56	6.56	9.51	6.47
ENSGALG00000003597	48.77	39.79	38.04	47.12	42.42	44.28
ENSGALG00000003601	41.55	63.8	51.77	53.94	60.89	47.35
ENSGALG00000003602	1.85	2.18	1.74	2.76	2.65	2.42
ENSGALG00000003604	5.48	7.96	7.65	4.11	7.93	8.95
ENSGALG00000003605	4.82	5.29	6.04	3.27	5.77	5.28
ENSGALG00000003614	3.49	2.41	3.63	2.97	2.77	3.26
ENSGALG00000003624	0.5	1.08	0.83	0.64	1.05	1.42
ENSGALG00000003625	67.16	50.78	70.11	57.35	44.69	63.49
ENSGALG00000003628	5.38	9.87	8.29	5.12	9.17	7.05
ENSGALG00000003631	2.08	2.87	2.22	2.84	2.88	2.31
ENSGALG00000003634	38.01	47.37	51.75	35	49.21	68.52
ENSGALG00000003636	1.29	2.29	2.73	2.39	1.52	4.94
ENSGALG00000003641	7.76	12.8	12.72	8.02	13.12	12.12
ENSGALG00000003642	21.78	28.12	24.59	27.81	25.33	21.62
ENSGALG00000003644	11.12	10.27	5.42	20.89	14.46	8.94
ENSGALG00000003645	16.26	29.65	13.32	21.64	23.21	18.9
ENSGALG00000003647	0.08	0.05	0.05	0	0.09	0.11
ENSGALG00000003648	39.79	41.94	33.7	47.32	50	51.74
ENSGALG00000003650	14.32	17.23	17.02	16.24	15.22	16.93
ENSGALG00000003651	29.63	22.37	18.21	35.3	24.21	21.18
ENSGALG00000003652	26.76	27.96	25.04	31.34	29.53	23.29
ENSGALG00000003655	24.91	28.9	20.1	30.64	27.54	20.1
ENSGALG00000003657	3.09	3.16	2.85	4.11	3.49	2.46
ENSGALG00000003658	6.71	4.31	3.61	3.33	4.14	3.78
ENSGALG00000003660	32.92	17.67	14.69	40.22	24.11	26.66
ENSGALG00000003661	4.53	8.5	8.09	5.71	7.98	7.41
ENSGALG00000003663	3.16	4.87	6.69	3.05	5.8	5.83
ENSGALG00000003665	88	88.88	59.92	105.72	81.74	65.41
ENSGALG00000003670	82.84	77.63	102.26	30.15	63.81	76.58
ENSGALG00000003672	28.51	17.59	13.31	17.93	15.49	13.62
ENSGALG00000003674	33.77	31.98	17.95	31.38	25.73	22.66
ENSGALG00000003675	15.5	23.64	19.17	19.55	19.21	18.76
ENSGALG00000003677	2.51	4.38	5.44	2.89	4.07	4.99
ENSGALG00000003681	44.76	35.86	44.37	23	34.2	35.44
ENSGALG00000003682	39.17	35.87	25.06	36.6	31.95	29.17
ENSGALG00000003683	39.65	31.17	22.66	40.38	32.96	36.04
ENSGALG00000003684	18.36	24.65	11.43	25.29	20.12	13.62
ENSGALG00000003687	9.81	7.58	9.87	10.48	9.55	9.29
ENSGALG00000003688	12.56	14.07	12.95	11.67	14.21	12.19
ENSGALG00000003689	8.99	7.07	5.54	5.06	12	10.69
ENSGALG00000003690	7.04	9.84	21.59	12.06	5.22	13.99
ENSGALG00000003691	16.98	17.69	11.3	19.41	21.44	15.98
ENSGALG00000003693	12.82	14.08	17.15	9.89	14.86	14.04
ENSGALG00000003695	29.02	32.38	22.43	36.61	41.8	27.5
ENSGALG00000003696	69.13	57.61	40.4	77.25	66.8	60.22
ENSGALG00000003699	2.83	3.16	3.51	2.26	2.86	2.94
ENSGALG00000003701	5.21	7.17	10.63	6.09	8.2	10.07
ENSGALG00000003702	30.96	39.72	46.48	28.98	36.41	36.53
ENSGALG00000003703	18.92	15.29	14.63	17.69	14.74	17.58
ENSGALG00000003705	2.23	6.57	6.2	4.17	6.31	4.79
ENSGALG00000003708	9.07	9.06	8.63	6.62	6.57	9.33
ENSGALG00000003709	14.82	22.21	13.83	17.59	29.33	33.69
ENSGALG00000003712	12.78	15.47	13.88	12.38	15.58	14.49
ENSGALG00000003713	0.09	0.05	0.89	0.04	0.04	0.14
ENSGALG00000003716	0.68	0.67	1.11	0.36	0.68	0.19
ENSGALG00000003717	13.23	17.01	16.39	15.43	16.01	16.37
ENSGALG00000003720	36.77	25.17	23.63	28.19	24.48	26.62
ENSGALG00000003722	21.48	14.62	12.83	19.95	12.78	18.07
ENSGALG00000003726	23.84	31.34	39.13	12.11	21.96	20.49
ENSGALG00000003727	15.91	13.92	11.84	22.39	18.54	17.99
ENSGALG00000003731	20.9	13.68	16.79	21.48	17.43	18.27
ENSGALG00000003732	19.55	24.39	29.07	21.43	23.15	30.91
ENSGALG00000003733	3.11	6.69	7.81	3.56	5.97	6.12
ENSGALG00000003734	30.77	28.66	24.4	40.57	34.11	32.06
ENSGALG00000003736	11.54	11.5	6.18	14.22	11.63	8.16
ENSGALG00000003738	54.46	40.91	33.06	42.98	44.65	43.76
ENSGALG00000003741	21.69	24.17	22.82	18.82	22.82	19.1
ENSGALG00000003742	5.27	3.94	4.18	5.5	4.8	4.38
ENSGALG00000003743	14.78	14.29	12.66	14.54	17.59	15.54
ENSGALG00000003744	4.28	3.9	1.16	8.21	7.34	7.99
ENSGALG00000003745	32.63	37.39	37.29	45.65	45	33.09
ENSGALG00000003747	9.51	10.38	14.59	5.81	8.66	13.06
ENSGALG00000003748	7.35	9.47	10.75	6.7	9.52	10.04
ENSGALG00000003750	7.3	8.57	8.56	8.71	9	8.54
ENSGALG00000003751	0.03	0.03	0.02	0	0	0
ENSGALG00000003753	9.3	10.06	9.49	12.32	16.33	11.05
ENSGALG00000003757	11.91	17.48	12.54	14.63	16.14	14.88
ENSGALG00000003758	4.34	4.59	4.37	4.93	4.43	5.26
ENSGALG00000003759	2.26	1.94	1.2	2.27	2.28	2.21
ENSGALG00000003765	0.07	0	0	0.03	0.03	0.14
ENSGALG00000003766	17.78	18.23	13.52	18.11	18.8	17.2
ENSGALG00000003767	1.72	3.26	3.09	2.99	4	4.79
ENSGALG00000003770	45.01	77.24	140.52	62.99	77.78	119.3
ENSGALG00000003771	11.18	16.93	15.92	14.59	14.91	13.7
ENSGALG00000003774	5.74	7.33	9.48	6.94	8.96	7.97
ENSGALG00000003775	3.73	9.83	8.15	4.59	14.34	12.12
ENSGALG00000003777	7.47	3.5	2.09	6.15	5.45	4.34
ENSGALG00000003778	24.36	20.34	12.32	21.09	23.3	17.67
ENSGALG00000003781	26.31	34.74	26.06	33.5	34.84	31.6
ENSGALG00000003786	34.11	35.51	33.99	27.57	34.02	32.5
ENSGALG00000003788	24.62	32.3	25.49	32.13	33.94	29.87
ENSGALG00000003789	2.71	3.93	8.08	4.68	4.64	4.99
ENSGALG00000003792	3.42	17.78	18.35	12.82	17.69	16.8
ENSGALG00000003793	62.36	57.16	42.17	70.05	57.44	50.13
ENSGALG00000003794	23.82	24.08	20.1	26.92	28.53	20.76
ENSGALG00000003795	60.37	56.45	42.44	60.01	42.36	44.16
ENSGALG00000003798	91.61	80.79	62.08	99.64	83.76	72.33
ENSGALG00000003799	30.53	29.64	25.87	38.76	33.03	31.28
ENSGALG00000003800	29.49	31.79	20.5	33.45	34.21	25.9
ENSGALG00000003802	4.85	4.67	2.53	5.57	5.24	4.06
ENSGALG00000003803	184.75	344.89	136.11	338.09	340.37	199
ENSGALG00000003805	13.92	20.96	25.64	17.23	25.15	20.53
ENSGALG00000003806	384.74	418.22	510.78	378.03	380.44	455.63
ENSGALG00000003807	16.5	15.49	16.04	21.25	15.39	18.04
ENSGALG00000003812	19.23	17.25	17	19.52	18.44	20.83
ENSGALG00000003814	19.15	2.75	4.91	10.37	4.42	7.37
ENSGALG00000003815	133.74	142.46	140.02	139.9	137.57	101.21
ENSGALG00000003816	2.88	2.35	2.31	2.84	1.36	1.72
ENSGALG00000003818	2.69	1.29	1.9	2.37	2.22	2
ENSGALG00000003819	7.15	7.78	6.28	14.61	9.34	10.18
ENSGALG00000003820	92.54	108.81	130.99	129.89	87.62	121.37
ENSGALG00000003821	3.61	3.1	4.44	3.31	4.37	6.04
ENSGALG00000003824	29.08	25.96	22.36	25.41	27.1	25.92
ENSGALG00000003826	10.83	11.81	7.11	14.45	7.11	12.39
ENSGALG00000003829	3.55	0.64	0.62	1.51	1.18	1.85
ENSGALG00000003832	44.55	39.06	34.01	34.86	39.79	36.71
ENSGALG00000003833	0.37	0.23	0.24	0.13	0.13	0.22
ENSGALG00000003836	2.48	0.53	0.75	2.12	0.82	2.01
ENSGALG00000003837	0.74	2.37	4.13	3.25	2.6	2.81
ENSGALG00000003838	1.19	0.35	0.75	0.61	0.38	0.39
ENSGALG00000003839	0	0.04	0.04	0.04	0	0.04
ENSGALG00000003841	0.15	0.11	0.07	0.07	0.23	0.09
ENSGALG00000003842	0.15	0.07	0.03	0.14	0.23	0.47
ENSGALG00000003845	38.08	50.31	41.9	48.62	60.79	67.47
ENSGALG00000003849	0.48	0.61	0.48	0.79	1.12	1.67
ENSGALG00000003851	49.32	37.96	23.39	45.76	31.97	31.73
ENSGALG00000003854	8.17	7.36	7.08	9.21	8.96	7.88
ENSGALG00000003855	13.78	21.15	20.52	11.63	13.29	13.61
ENSGALG00000003857	0.71	1.05	0.67	0.66	0.97	0.88
ENSGALG00000003859	2.7	6.99	9.22	5.88	9.32	11.11
ENSGALG00000003860	3.62	3.4	4.29	3.45	4.17	4.49
ENSGALG00000003861	10.86	13.34	10.4	13.54	14.72	11.87
ENSGALG00000003862	7.03	7.86	8.96	7.28	8.05	8.12
ENSGALG00000003863	1.24	1.9	3.67	4.43	3.11	3.27
ENSGALG00000003866	0.33	0.18	0.28	0.03	0.2	0.65
ENSGALG00000003870	26.26	20.5	17.01	34.72	23.82	27.15
ENSGALG00000003875	37.05	42.31	42.05	34.08	47.97	40.33
ENSGALG00000003876	2.32	3.44	3.68	3.86	5.05	9.41
ENSGALG00000003878	119.37	61.52	91.82	73.94	57.68	94.13
ENSGALG00000003879	41.53	15.55	15.04	30.88	21.27	22.9
ENSGALG00000003880	30.68	29.17	26.51	31.97	26.29	23.89
ENSGALG00000003881	4.1	6.51	4.5	6	4.66	4.03
ENSGALG00000003882	75.85	72.11	71.83	63.14	69.4	73.07
ENSGALG00000003883	8.04	12.92	12.97	8.11	11.65	9.62
ENSGALG00000003885	2.4	2.39	2.64	1.43	2.52	3.97
ENSGALG00000003886	5.58	11.44	16.4	3.34	10.92	10.69
ENSGALG00000003891	5.9	7.33	9.18	6.36	9.2	9.14
ENSGALG00000003893	38.49	47.04	47.29	37.91	34.1	39.07
ENSGALG00000003895	8.87	2.91	1.87	4.3	5.15	3.73
ENSGALG00000003899	0.08	0.98	1.48	2.63	2.4	2.65
ENSGALG00000003901	19.96	23.43	18.1	32.2	33.61	24.75
ENSGALG00000003904	17.33	2.76	4.08	10.53	15.33	9.21
ENSGALG00000003906	14.37	13.37	11.78	11.91	12.24	11.4
ENSGALG00000003907	53.48	38.22	32.02	39.74	38.09	32.71
ENSGALG00000003908	1.54	1.64	0.76	2.21	1.68	1.8
ENSGALG00000003909	41.43	31.46	25.56	37.02	31.68	26.78
ENSGALG00000003911	1.11	0.7	0.45	1.18	1.11	1.33
ENSGALG00000003913	3.45	6.01	5.84	8.21	6.45	6.2
ENSGALG00000003914	4.66	2.86	2.22	8.69	3.99	4.44
ENSGALG00000003916	21.03	19.78	14.53	21.12	17.16	16.74
ENSGALG00000003919	19.5	18.69	14.3	16.24	16.36	13.62
ENSGALG00000003920	12.61	9.26	8.44	12.98	10.48	11.54
ENSGALG00000003921	35.06	30.19	43.92	35.3	25.02	36.28
ENSGALG00000003922	9.24	19	26.14	12.07	12.25	10.63
ENSGALG00000003923	16.89	29.68	46.69	12.78	39.16	41.77
ENSGALG00000003924	48.2	42.08	37.27	49.61	39.28	38.62
ENSGALG00000003925	1.91	0.76	0.55	1.69	0.79	1.44
ENSGALG00000003928	5.66	1.45	2.21	10.14	9.08	5.03
ENSGALG00000003929	38.36	26.02	27.26	39.23	30.62	31.35
ENSGALG00000003930	5.59	6.9	4.18	6.24	6.31	5.39
ENSGALG00000003932	76.37	48.77	49.88	81.91	56.83	65.42
ENSGALG00000003933	59.75	44.71	117.53	31.74	36.26	48.76
ENSGALG00000003935	2.22	2.77	4.43	4.29	2.63	2.38
ENSGALG00000003936	54.81	70.02	97.04	83.77	66.02	71.64
ENSGALG00000003937	15.45	18.73	14.92	17.86	16.49	13.95
ENSGALG00000003939	23.06	28.04	43.03	29.37	40.13	63.09
ENSGALG00000003941	29.14	31.44	31.79	30.58	36.37	33.7
ENSGALG00000003942	27.54	33.66	25.17	24.36	30.4	25.55
ENSGALG00000003944	2.4	4.66	2.28	4.03	5.18	4.08
ENSGALG00000003947	135	80.86	94.45	76.66	78.21	77.94
ENSGALG00000003948	91.17	66.49	60.64	99.3	78.72	78.17
ENSGALG00000003950	18.86	18.81	18.85	26.85	23.07	26.31
ENSGALG00000003952	7.15	6.26	4.25	16.38	5.31	6.58
ENSGALG00000003955	1.81	3.55	4.06	3.41	5.28	5.59
ENSGALG00000003958	10.78	8.42	6.69	9.32	8.58	8.59
ENSGALG00000003959	29.97	32.89	24.89	35.37	40.04	29.11
ENSGALG00000003965	0.03	0	0	0.08	0	0
ENSGALG00000003966	788.11	677.21	824.07	776.81	847.87	1332.55
ENSGALG00000003969	90.63	59.28	53.41	54.85	56.93	44.83
ENSGALG00000003972	3.19	2.17	2.92	1.89	2.9	2.06
ENSGALG00000003973	35.47	45.42	41.02	37	42.77	43.99
ENSGALG00000003976	9.8	7.03	4.9	9.05	8.82	7.67
ENSGALG00000003977	43.71	34.81	40.61	41.75	31.8	35.19
ENSGALG00000003978	0.64	0.42	0.4	0.59	2.56	1.68
ENSGALG00000003979	16.25	12.18	8.86	17.38	12.59	9.88
ENSGALG00000003980	0.41	0.13	0.42	0.08	0.23	0.6
ENSGALG00000003985	25.5	22.94	16.11	25.91	23.85	24.34
ENSGALG00000003986	64.88	43.21	44.82	65.7	40.29	63.01
ENSGALG00000003987	35.33	26.69	16.05	32.11	24.55	15.81
ENSGALG00000003990	5.42	5.71	6.71	5.19	6.89	6.72
ENSGALG00000003991	40.03	37.47	45.7	40.73	41.99	47.35
ENSGALG00000003995	28.41	23.76	16.02	31.22	27.66	25.25
ENSGALG00000003999	2.41	3.94	4.38	2.15	3.9	3.18
ENSGALG00000004002	102.51	89.66	62.9	98.4	92.23	67.04
ENSGALG00000004003	53.25	44.37	33.77	46.46	42.08	38.03
ENSGALG00000004004	8.17	12.4	9.04	10.01	11.37	10.59
ENSGALG00000004005	81.74	76.53	75.93	69.65	63.8	75.27
ENSGALG00000004009	2.25	4.83	4.59	4.8	5.76	9.99
ENSGALG00000004017	9.75	12.39	12.6	10.96	11.49	9.08
ENSGALG00000004019	7.68	8.43	8.33	10.91	11.69	10.13
ENSGALG00000004028	0.66	1.37	0.85	6.98	0.59	1.9
ENSGALG00000004033	3.5	3.99	4.65	2.15	5.03	3.1
ENSGALG00000004034	78.09	73.57	85.2	75.02	70.8	76.82
ENSGALG00000004035	0.25	0.48	0.82	0.4	0.48	0.36
ENSGALG00000004037	15.36	12.47	12.27	17.53	12.82	10.17
ENSGALG00000004038	2.86	4.94	3.78	3.75	4.01	3.66
ENSGALG00000004039	34.62	28.43	33.17	37.85	31.93	36.63
ENSGALG00000004040	21.93	36.21	36.92	28.58	30.63	29.37
ENSGALG00000004042	12.99	10.58	8.92	13.48	12.96	11.83
ENSGALG00000004044	0.84	0.1	0.05	0.05	0.12	0.24
ENSGALG00000004045	15.48	20.44	19.32	19.64	21.07	15.94
ENSGALG00000004046	6.88	8.03	6.85	5	6.69	7.7
ENSGALG00000004047	26.72	18.26	19.69	23.12	18.59	18.57
ENSGALG00000004048	13.58	13.1	15.75	7.68	18.07	18.31
ENSGALG00000004049	20.18	18.93	14.07	18.51	18.88	17.1
ENSGALG00000004052	16.37	16.96	15.5	14.52	18.75	16.28
ENSGALG00000004055	29.22	33.88	25.13	34.83	36.29	30.34
ENSGALG00000004057	21.37	18.72	15.89	25.63	21.96	23.17
ENSGALG00000004058	1.25	2.67	2.88	2.71	3.06	3.55
ENSGALG00000004059	6.37	7.09	3.89	10.4	11.06	8.92
ENSGALG00000004063	39.42	24.76	19.1	34.92	25.01	26.85
ENSGALG00000004064	1.51	1.99	0.63	3.76	1.9	1.95
ENSGALG00000004065	11.75	19.9	14.38	18.76	17.8	15.5
ENSGALG00000004066	1.29	0.86	0.69	0.78	1.22	0.9
ENSGALG00000004068	15.19	12.24	13.21	14.99	12.58	14.3
ENSGALG00000004069	0.29	0.06	0.22	0.05	0.09	0.29
ENSGALG00000004070	49.89	52.12	31.09	49.35	45.37	37.91
ENSGALG00000004071	0.8	0.65	0.23	0.7	0.57	0.7
ENSGALG00000004074	0.13	0.25	0.24	0.04	0.1	0.21
ENSGALG00000004078	14.63	8.44	3.56	21.96	11.88	17.46
ENSGALG00000004079	10.09	9.45	10.72	7.34	9.05	7.98
ENSGALG00000004081	1.37	1.84	2.29	2.01	2.8	2.6
ENSGALG00000004082	21.51	35.57	23.18	23.85	31.85	26.13
ENSGALG00000004083	0.64	0.3	0.14	0.33	1.05	1.07
ENSGALG00000004085	25.42	24.67	24.11	28.53	20.47	22.31
ENSGALG00000004087	5.52	7.12	8.03	3.26	11.56	9.79
ENSGALG00000004088	12.59	16.34	18.06	14.62	18.15	24.74
ENSGALG00000004093	0.07	0	0.02	0.04	0	0
ENSGALG00000004096	1.53	4.52	5.96	0.91	3.1	1.06
ENSGALG00000004097	2.36	6.27	3.49	4.34	4.62	4.74
ENSGALG00000004098	41.15	66.41	47.26	55.81	59.73	43.45
ENSGALG00000004101	0	0	0	0.15	0	0
ENSGALG00000004102	0	0	0	0	0	0
ENSGALG00000004103	0.04	0.15	0.07	0.03	0.32	0.26
ENSGALG00000004104	22.01	22.7	19.89	22.15	25.93	17.94
ENSGALG00000004106	22.53	21.34	20.02	22.6	20.12	18.89
ENSGALG00000004107	338.48	476.53	484.94	476.03	480.95	563.22
ENSGALG00000004108	20.04	21.21	21.16	15.86	21.35	19.18
ENSGALG00000004110	40.68	34.49	20.53	43.39	34.3	26.33
ENSGALG00000004111	0.41	0.51	1.13	2.03	1.03	1.31
ENSGALG00000004112	15.82	16.18	22.71	22.25	19.36	23.93
ENSGALG00000004113	2.9	3.78	4.78	2.56	2.35	3
ENSGALG00000004115	82.01	74.98	68.9	80.96	76.22	68.6
ENSGALG00000004116	0.24	0.29	0.53	0.45	0.25	0.29
ENSGALG00000004120	0	0	0	0	0	0.11
ENSGALG00000004121	57.64	35.66	24.3	35.95	29.94	25.74
ENSGALG00000004122	43.75	49.43	54.65	45.32	45.69	47.69
ENSGALG00000004123	27.87	12.45	7.6	32.67	19.24	21.88
ENSGALG00000004127	4.39	3.29	2.08	6.17	4.66	2.87
ENSGALG00000004128	1.8	1.96	3.55	2.54	2.83	1.57
ENSGALG00000004129	0.15	0.2	0.39	0.19	0.04	0.15
ENSGALG00000004133	41.76	49.35	40.52	47.64	44.8	45.81
ENSGALG00000004134	0	0	0	0	0.03	0.04
ENSGALG00000004140	44.16	63.61	50.89	55.79	57.07	51.95
ENSGALG00000004141	0.87	0.12	2	0.46	0.29	0.74
ENSGALG00000004143	194.35	226.85	193.19	232.35	245.46	175.16
ENSGALG00000004144	41.32	29.51	35.6	26.34	30.76	32.12
ENSGALG00000004146	0.82	1.62	1.56	1.78	1.25	1.53
ENSGALG00000004150	10.23	5.98	8.6	2.89	4.81	3.71
ENSGALG00000004152	47.68	34.48	33.45	42.26	35.12	36.29
ENSGALG00000004153	4.34	8.6	6.96	7.43	9.35	8.03
ENSGALG00000004155	0.01	0.04	0.03	0.04	0	0.04
ENSGALG00000004156	26.52	28.37	23.27	34	32.88	29.9
ENSGALG00000004160	102.26	71.83	77.96	90.64	74.91	80.04
ENSGALG00000004161	614.06	596.14	335.76	761.22	565.48	458
ENSGALG00000004162	24.11	13.64	7.88	26.71	18.21	13.97
ENSGALG00000004163	0.27	0	0	0.04	0.29	0.36
ENSGALG00000004165	49.42	45.96	38.67	51.53	55.93	42.1
ENSGALG00000004166	33.78	26.81	24.36	36.82	29.94	27.42
ENSGALG00000004167	0.1	0.62	0.3	0.97	0.49	1.14
ENSGALG00000004168	50.24	65.67	61.1	59.11	59.83	54.57
ENSGALG00000004169	34.63	32.36	32.2	23.17	26.47	23.82
ENSGALG00000004170	24.73	24.66	24.25	21.54	18.91	30.52
ENSGALG00000004171	12	13.34	9.88	14.68	14.78	11.66
ENSGALG00000004172	22.36	23.83	23.28	28.78	30.25	27.54
ENSGALG00000004173	0.26	0.12	0.09	0.11	0.38	0.32
ENSGALG00000004174	50.09	65.81	44.78	83.65	76.92	53.28
ENSGALG00000004176	96.75	82.22	108.55	83.65	77.32	113.86
ENSGALG00000004179	18.11	20.96	14.28	22.38	21.56	14.21
ENSGALG00000004180	72.21	90.29	65.05	145.1	113.44	95.69
ENSGALG00000004184	1569.87	1504.48	2233.93	722.36	874.27	883.61
ENSGALG00000004186	11.4	12.81	9.79	9.73	11.12	10.19
ENSGALG00000004189	19.22	15.05	16.59	13.7	18.21	21.43
ENSGALG00000004190	22.02	20.67	20.89	26.67	22.12	23.86
ENSGALG00000004191	23.65	22.29	22.05	24.65	27.2	28.92
ENSGALG00000004192	14.13	12.55	14.68	10.41	12.98	11.51
ENSGALG00000004193	8.33	9.67	6.31	8.55	10.54	9.02
ENSGALG00000004195	30.47	24.72	23.32	29.34	19.82	20.59
ENSGALG00000004196	0.18	0.25	0.29	0.24	0.26	0.03
ENSGALG00000004197	17.32	16.53	12.78	18.1	18.5	16.72
ENSGALG00000004198	51.36	56.63	36.63	60.91	60.81	42.16
ENSGALG00000004199	32.43	31.87	18.74	29.97	39.05	24
ENSGALG00000004200	31.42	24.81	17.85	35.31	29.92	24.84
ENSGALG00000004203	44.18	30.54	32.63	36.6	31.14	41.12
ENSGALG00000004204	12.72	18.06	16.95	13.94	16.56	17.29
ENSGALG00000004205	50.99	100.59	82.78	76.96	140.52	91.93
ENSGALG00000004209	0.77	0.13	0.32	0.36	0.2	0.46
ENSGALG00000004212	29.48	36.73	47.98	25.62	28.27	31.43
ENSGALG00000004215	34.96	34.49	30.02	37.62	40.72	31.19
ENSGALG00000004216	50.29	36.1	22.78	54.18	44.55	37.37
ENSGALG00000004220	117.31	156.85	143.22	152	160.68	148.28
ENSGALG00000004221	2.14	2.6	3.58	5.22	3.53	3.07
ENSGALG00000004222	65.71	69.88	50.99	68.01	68.36	51.63
ENSGALG00000004224	34.92	26.23	19.41	30.82	33.29	25.2
ENSGALG00000004225	38.09	47.91	42.66	45.22	46.7	42.65
ENSGALG00000004227	8.86	5.26	6.92	6.89	5.74	5.84
ENSGALG00000004228	9.51	19.83	10.77	16.24	18.4	12.82
ENSGALG00000004230	0	0.05	0.42	0	0.04	0.34
ENSGALG00000004231	3.29	3.59	4.82	4.04	3.72	4.46
ENSGALG00000004234	2.39	3.57	5.53	3.13	7.06	5.64
ENSGALG00000004236	16.02	19.88	15.66	17.65	16.78	16.62
ENSGALG00000004237	58.79	69.86	74.35	61.72	76.03	65.81
ENSGALG00000004238	15.72	14.98	11.35	19.18	17.44	19.53
ENSGALG00000004239	4.63	1.18	3.26	1.25	3.65	3.55
ENSGALG00000004240	9.47	12.13	8.52	12.82	14.22	9.97
ENSGALG00000004243	40.91	9.44	5.86	33.37	20.57	21.45
ENSGALG00000004244	4.41	4.87	4.03	4.37	5.54	5.6
ENSGALG00000004245	42.04	31.64	30.88	32.37	23.38	27.52
ENSGALG00000004246	1.98	1.97	1.85	3.22	4.27	5.08
ENSGALG00000004247	0.23	0.19	0.83	0.32	0.62	0.78
ENSGALG00000004248	0.18	0.06	0	0.06	0.09	0.12
ENSGALG00000004249	0.93	1.39	1.73	2.03	1.18	2.77
ENSGALG00000004251	0.67	0.25	0.59	0.81	0.36	1.22
ENSGALG00000004252	1.09	1.67	3.55	4.43	0.91	3.31
ENSGALG00000004254	15.21	10.92	8.61	18.98	15.79	11.54
ENSGALG00000004255	15.99	18.35	18.74	21.06	23.6	16.35
ENSGALG00000004257	2.65	1.59	2.22	3.66	0.81	1.53
ENSGALG00000004259	70.61	55.02	48.94	66.88	51.87	51.96
ENSGALG00000004261	0.11	0.31	0.62	0.28	1.06	1.24
ENSGALG00000004262	0.52	0.79	0.11	1.23	0.58	0.85
ENSGALG00000004263	73.3	77.04	85.61	82.27	78.89	93.84
ENSGALG00000004266	10.02	16.27	18.14	15.92	10.66	18.02
ENSGALG00000004267	0.8	0.29	0.25	0.37	0.21	1.31
ENSGALG00000004268	19.83	19.35	15.68	19.08	20.33	17.1
ENSGALG00000004270	19.3	10.63	8.89	6.13	11.89	12.78
ENSGALG00000004272	21.36	34.95	24.23	28.85	31.23	28.4
ENSGALG00000004273	61.6	98.69	51.63	84.34	94.64	64.48
ENSGALG00000004274	1.69	4.11	5.57	1.63	3.7	5.34
ENSGALG00000004276	9.98	9.14	12.62	16.6	11.81	11.32
ENSGALG00000004279	0.07	0.13	0.06	0.42	0	0.06
ENSGALG00000004282	10.93	15.33	18.01	14.49	16.21	20.75
ENSGALG00000004285	0.99	0.16	0.03	1.01	0.05	0.39
ENSGALG00000004286	1.66	2.12	2.23	1.34	1.68	1.45
ENSGALG00000004288	3.8	6.1	7.67	2.99	6.48	5.59
ENSGALG00000004290	1.08	0.75	0.67	0.63	1.61	1.24
ENSGALG00000004293	0.03	0	0.22	0.07	0	0
ENSGALG00000004294	5.81	12.25	14.65	7.8	16.34	18.25
ENSGALG00000004295	49.4	46.81	48.53	39.23	54.47	43.44
ENSGALG00000004297	1.8	0.97	0.69	2.19	1.99	2.12
ENSGALG00000004300	29.5	39.32	32.47	34.86	50.69	36.75
ENSGALG00000004302	47.15	56.55	44.58	53.76	51.9	52.59
ENSGALG00000004304	46.98	49.09	58.72	31.95	49.75	46.61
ENSGALG00000004306	23.15	13.61	9.62	4.11	10.52	8.17
ENSGALG00000004309	2.03	1.64	1.48	1.91	1.2	1.8
ENSGALG00000004310	27.59	41.88	46.41	30.18	35.33	24.75
ENSGALG00000004311	13.73	26.26	21.79	22.7	24.02	23.02
ENSGALG00000004319	2.13	3.1	2.14	3.45	3.16	2.67
ENSGALG00000004320	0.2	0.11	0.18	0.18	0.1	0.09
ENSGALG00000004321	25.11	18.08	11.66	22.54	19.5	19.18
ENSGALG00000004322	1.06	0.37	0.18	1.49	1.06	1.05
ENSGALG00000004323	4.51	9.7	9.1	7.12	10.06	10.04
ENSGALG00000004324	4.58	4.74	5.25	5.23	5.43	4.75
ENSGALG00000004325	65.78	65.97	64.26	39.04	42.8	35.46
ENSGALG00000004326	25.81	33	26.34	30.76	35.47	32.5
ENSGALG00000004328	12.19	11.88	10.16	13.64	16.62	12.64
ENSGALG00000004329	8.38	14.89	15.09	9.57	18.2	16.72
ENSGALG00000004332	0.84	0.29	0.31	1.92	0.65	0.32
ENSGALG00000004333	11.39	22.99	22.5	18.42	23.87	17.64
ENSGALG00000004334	5.2	3.92	2.56	2.29	2.24	2.28
ENSGALG00000004336	0.42	0.63	1.73	2.6	0.83	1.69
ENSGALG00000004339	0.14	0.23	0.18	0.25	0.12	0.18
ENSGALG00000004341	3.88	3.99	4.79	10.64	6.11	6.77
ENSGALG00000004342	28.34	28.46	25.1	40.77	35.64	29.18
ENSGALG00000004343	0.36	0.92	0.95	0.99	0.76	1.18
ENSGALG00000004345	0.54	0.38	1.18	0.45	0.97	1.15
ENSGALG00000004346	1.53	0.93	3	2.34	1.25	1.77
ENSGALG00000004347	9.1	8.76	9.07	5.58	7.03	6.71
ENSGALG00000004348	6.03	6.83	5.57	8.44	5.93	7.44
ENSGALG00000004350	3.93	5.21	3.13	4.55	4.77	5.01
ENSGALG00000004352	105.19	67.92	58.04	85.96	67	74.38
ENSGALG00000004353	21.21	20.86	26.86	22.6	18.06	19.66
ENSGALG00000004355	40.22	22.84	21.91	23.69	30.14	26.64
ENSGALG00000004357	139.7	143.64	170.14	127.97	126.92	114.32
ENSGALG00000004358	0.09	0	0	0.12	0.07	0
ENSGALG00000004360	1.33	1.23	0.73	1.13	0.84	0.87
ENSGALG00000004362	35.07	24.89	23.21	36.22	26.1	27.74
ENSGALG00000004363	30.51	36.17	25.49	37.77	35.66	25.88
ENSGALG00000004364	15.37	16.04	16.15	15.46	16.07	15.07
ENSGALG00000004365	0.07	0.13	0.17	0.15	0.05	0.4
ENSGALG00000004366	32.73	24.84	28	24.94	23.27	26.01
ENSGALG00000004367	0.27	0.16	0.31	0.03	0.36	0.27
ENSGALG00000004369	13.62	11.9	7.55	20.31	12.78	12.94
ENSGALG00000004370	2.36	6.9	5.9	5.7	8.86	5.78
ENSGALG00000004372	38.72	25.19	23.58	31.96	32.09	32.8
ENSGALG00000004373	0.11	0.02	0.04	0.02	0	0.54
[truncated: 19,166 more rows]
