# Supplementary material for: Integrative analysis of the ovarian metabolome and transcriptome of the Yaoshan chicken and its improved hybrids
Source: Front Genet. 2024 Jul 8;15:1416283. doi: 10.3389/fgene.2024.1416283 (PMC11260793; doi:10.3389/fgene.2024.1416283)
Supplement: Supplementary file 2 [file Table3.XLSX]

## Sheet: DESeq2_O组
Supplemental Table 3. All DEGs in ovary drought GYR compare to YS
gene	baseMean	log2FoldChange	lfcSE	stat	pvalue	padj	change
ENSGALG00000011551	13399.3	4.21445	0.270343	15.5893	8.61062e-55	1.35204e-50	up
ENSGALG00000009596	371.301	-2.42885	0.268265	-9.0539	1.37945e-19	1.08301e-15	down
ENSGALG00000028770	519.452	-3.9525	0.444637	-8.88926	6.15171e-19	3.21981e-15	down
ENSGALG00000049052	8170.06	-3.41104	0.391669	-8.70899	3.06605e-18	1.20358e-14	down
ENSGALG00000052798	6461.06	-3.34498	0.389269	-8.59298	8.47426e-18	2.66126e-14	down
ENSGALG00000014908	2042.68	-2.56469	0.300058	-8.54732	1.25985e-17	3.29702e-14	down
ENSGALG00000031997	1348.61	-3.11159	0.412678	-7.54	4.69989e-14	1.05425e-10	down
ENSGALG00000010269	345.527	-2.69116	0.376621	-7.14553	8.96499e-13	1.7596e-09	down
ENSGALG00000040959	1449.01	-2.48326	0.352471	-7.04528	1.85084e-12	3.22909e-09	down
ENSGALG00000001857	558.796	1.57308	0.239185	6.57682	4.8061e-11	7.54654e-08	up
ENSGALG00000015624	1991.65	-2.84334	0.436672	-6.51139	7.44606e-11	1.06289e-07	down
ENSGALG00000047941	546.481	-3.57076	0.550837	-6.48243	9.02565e-11	1.18101e-07	down
ENSGALG00000006992	17589.5	-3.70812	0.57398	-6.46037	1.04449e-10	1.26158e-07	down
ENSGALG00000047709	99.9756	2.32363	0.365553	6.35648	2.06427e-10	2.31522e-07	up
ENSGALG00000040260	6601.34	-1.9488	0.307563	-6.33626	2.35408e-10	2.46425e-07	down
ENSGALG00000039209	1326.95	-2.55357	0.415837	-6.14081	8.21032e-10	8.0574e-07	down
ENSGALG00000009856	48159.1	-1.22203	0.20718	-5.89839	3.67057e-09	3.39031e-06	down
ENSGALG00000009687	1218.08	-1.38174	0.237162	-5.82613	5.67263e-09	4.94842e-06	down
ENSGALG00000011633	85.9049	-5.10839	0.891296	-5.73142	9.9593e-09	8.23057e-06	down
ENSGALG00000053867	93.8563	-2.21339	0.388437	-5.69819	1.21086e-08	9.28263e-06	down
ENSGALG00000019312	229.264	-2.68747	0.471988	-5.69393	1.24147e-08	9.28263e-06	down
ENSGALG00000031211	32.1634	-4.73759	0.837229	-5.65865	1.52567e-08	1.08891e-05	down
ENSGALG00000054223	149.554	-2.0643	0.367743	-5.61343	1.98351e-08	1.35414e-05	down
ENSGALG00000041203	632.958	-1.59678	0.289581	-5.51412	3.50523e-08	2.2933e-05	down
ENSGALG00000040541	1990.61	-1.21496	0.222351	-5.46415	4.65122e-08	2.92134e-05	down
ENSGALG00000052526	352.195	1.76593	0.323774	5.4542	4.91928e-08	2.97087e-05	up
ENSGALG00000006343	8509.41	-1.85824	0.346623	-5.36098	8.27706e-08	4.81357e-05	down
ENSGALG00000006809	83.2624	3.25763	0.619096	5.26192	1.42558e-07	7.99447e-05	up
ENSGALG00000041491	790.114	-1.82648	0.352313	-5.18425	2.16888e-07	0.000117434	down
ENSGALG00000051300	57.1425	-2.7539	0.538929	-5.10995	3.22236e-07	0.000168658	down
ENSGALG00000008166	92.0128	1.79809	0.356996	5.03673	4.73555e-07	0.000233082	up
ENSGALG00000001371	215.608	-1.81735	0.360862	-5.03614	4.75011e-07	0.000233082	down
ENSGALG00000012464	63.0813	2.85518	0.571471	4.99621	5.84692e-07	0.000278207	up
ENSGALG00000014907	475.881	-1.11025	0.223105	-4.97637	6.47883e-07	0.000299208	down
ENSGALG00000023626	784.741	-1.79754	0.365453	-4.91866	8.71367e-07	0.00039092	down
ENSGALG00000011469	3367.41	-1.60512	0.327324	-4.90376	9.40182e-07	0.000410076	down
ENSGALG00000038550	25.5738	5.12375	1.04742	4.89176	9.99385e-07	0.000424117	up
ENSGALG00000042705	78.8497	-2.93543	0.603453	-4.8644	1.14806e-06	0.000474392	down
ENSGALG00000047946	38.0639	-5.9147	1.21957	-4.84983	1.23569e-06	0.000497508	down
ENSGALG00000014903	601.969	-1.2477	0.257911	-4.83772	1.31334e-06	0.000515552	down
ENSGALG00000000619	1733.99	-2.36225	0.491293	-4.80822	1.52282e-06	0.000583202	down
ENSGALG00000014686	665.002	-2.1301	0.450548	-4.72781	2.26958e-06	0.000848497	down
ENSGALG00000039985	1897.71	-1.56711	0.333278	-4.70212	2.5747e-06	0.000940184	down
ENSGALG00000050923	72.0773	3.50042	0.745303	4.69664	2.64473e-06	0.000943807	up
ENSGALG00000054484	33.2847	3.41066	0.731712	4.6612	3.14366e-06	0.00109693	up
ENSGALG00000004325	5230.37	-0.846875	0.181937	-4.65478	3.24324e-06	0.00110707	not
ENSGALG00000049729	51.3745	2.47395	0.533861	4.63407	3.58554e-06	0.00116957	up
ENSGALG00000008554	38.7277	2.81874	0.608375	4.63323	3.59997e-06	0.00116957	up
ENSGALG00000004184	48791.5	-1.21279	0.26192	-4.63039	3.64978e-06	0.00116957	down
ENSGALG00000038768	502.116	-1.30095	0.282681	-4.60218	4.18092e-06	0.00131298	down
ENSGALG00000028519	21.717	4.87262	1.05973	4.598	4.26559e-06	0.0013133	up
ENSGALG00000033351	800.009	-1.21938	0.267723	-4.55463	5.24775e-06	0.00157952	down
ENSGALG00000041838	179.797	1.64038	0.360419	4.5513	5.33147e-06	0.00157952	up
ENSGALG00000010290	594.976	-1.31406	0.289024	-4.54655	5.45332e-06	0.0015857	down
ENSGALG00000002439	736.441	-1.29416	0.285239	-4.53709	5.70354e-06	0.00162831	down
ENSGALG00000016464	779.832	-1.10937	0.247736	-4.47803	7.53357e-06	0.00208809	down
ENSGALG00000037780	647.726	-1.21767	0.272	-4.47672	7.57998e-06	0.00208809	down
ENSGALG00000036798	7642.25	-1.64999	0.369252	-4.46846	7.87834e-06	0.00213286	down
ENSGALG00000012830	378.377	1.4928	0.335168	4.45389	8.43287e-06	0.00224429	up
ENSGALG00000008734	372.347	-2.09525	0.472009	-4.43902	9.03697e-06	0.00236497	down
ENSGALG00000053037	32.5288	2.9385	0.670163	4.38476	1.16116e-05	0.00298893	up
ENSGALG00000007157	73.8445	-2.18593	0.499312	-4.37788	1.1984e-05	0.00303505	down
ENSGALG00000054397	28.7723	6.30195	1.4425	4.36877	1.24949e-05	0.00306874	up
ENSGALG00000024122	48.9966	3.07057	0.702882	4.36854	1.25079e-05	0.00306874	up
ENSGALG00000015150	20.6036	-4.42335	1.02253	-4.32587	1.51932e-05	0.00367021	down
ENSGALG00000015425	5060.38	-1.0533	0.243761	-4.32105	1.5529e-05	0.00369449	down
ENSGALG00000049297	63.4284	3.29512	0.76528	4.30576	1.66411e-05	0.00389997	up
ENSGALG00000013409	613.698	-1.53734	0.358386	-4.28963	1.78974e-05	0.00413155	down
ENSGALG00000009915	1661.25	-0.872089	0.203453	-4.28645	1.81554e-05	0.00413155	not
ENSGALG00000053510	109.11	-1.98182	0.4637	-4.27392	1.92067e-05	0.00430834	down
ENSGALG00000050182	12.6132	6.0174	1.41198	4.26167	2.02906e-05	0.00448737	up
ENSGALG00000016480	1587.1	-1.35666	0.320185	-4.23712	2.26402e-05	0.00493746	down
ENSGALG00000010497	234.086	-1.57115	0.371261	-4.23193	2.31691e-05	0.00498358	down
ENSGALG00000047383	201.059	-3.1884	0.75447	-4.22601	2.37867e-05	0.00499361	down
ENSGALG00000029209	51.1773	-2.54552	0.602434	-4.2254	2.38518e-05	0.00499361	down
ENSGALG00000039205	476.154	-1.82567	0.432787	-4.2184	2.46041e-05	0.00508334	down
ENSGALG00000041640	179.181	-2.71477	0.644655	-4.21119	2.54029e-05	0.00514724	down
ENSGALG00000032984	914.689	-1.41105	0.335276	-4.20862	2.56931e-05	0.00514724	down
ENSGALG00000015542	101.031	-1.37913	0.327961	-4.20517	2.6089e-05	0.00514724	down
ENSGALG00000047483	510.293	-1.01571	0.241619	-4.20377	2.625e-05	0.00514724	down
ENSGALG00000042030	417.434	-1.76144	0.419515	-4.19875	2.68389e-05	0.00514724	down
ENSGALG00000042063	647.288	-1.29293	0.307957	-4.1984	2.68802e-05	0.00514724	down
ENSGALG00000047356	1144.21	-0.878067	0.209354	-4.19416	2.73881e-05	0.00518131	not
ENSGALG00000023542	696.412	-1.4584	0.350474	-4.16121	3.16573e-05	0.00591765	down
ENSGALG00000030607	368.976	-1.18927	0.287154	-4.14159	3.44913e-05	0.00637156	down
ENSGALG00000034067	585.329	-1.94242	0.471237	-4.12197	3.75654e-05	0.00685874	down
ENSGALG00000030626	1250.71	-0.954777	0.231866	-4.1178	3.82514e-05	0.00690371	not
ENSGALG00000048075	213.032	1.58251	0.385094	4.10942	3.96655e-05	0.00695036	up
ENSGALG00000023521	714.935	-2.40687	0.585792	-4.10875	3.97814e-05	0.00695036	down
ENSGALG00000052661	22.2191	3.68723	0.897481	4.10842	3.98377e-05	0.00695036	up
ENSGALG00000052794	205.754	-1.59032	0.387594	-4.10306	4.07728e-05	0.00703533	down
ENSGALG00000031058	640.717	-1.42679	0.349994	-4.07662	4.56944e-05	0.00774071	down
ENSGALG00000006702	9199.05	-0.779583	0.191269	-4.07585	4.58468e-05	0.00774071	not
ENSGALG00000049053	34.0888	2.42365	0.597566	4.05587	4.99475e-05	0.00834335	up
ENSGALG00000016919	145.916	2.32221	0.572908	4.05338	5.04838e-05	0.00834417	up
ENSGALG00000012216	253.525	-0.992718	0.245606	-4.04192	5.30163e-05	0.00867147	not
ENSGALG00000008759	158.078	1.89419	0.469391	4.03542	5.45055e-05	0.00882314	up
ENSGALG00000040672	4446.65	-0.991575	0.24628	-4.02622	5.66817e-05	0.0090818	not
ENSGALG00000016843	4225.41	-1.60645	0.399545	-4.0207	5.80244e-05	0.00919242	down
ENSGALG00000047550	718.478	-1.46239	0.363903	-4.01861	5.8543e-05	0.00919242	down
ENSGALG00000010098	243.675	-1.6459	0.411018	-4.00444	6.21645e-05	0.00966442	down
ENSGALG00000043806	37.286	-2.06734	0.518638	-3.98609	6.71696e-05	0.0103402	down
ENSGALG00000001768	898.754	-1.99724	0.504631	-3.95783	7.56344e-05	0.0115302	down
ENSGALG00000005845	2369.67	-1.11643	0.285047	-3.91665	8.97888e-05	0.0135564	down
ENSGALG00000008122	2204.24	-0.694969	0.178075	-3.90267	9.51387e-05	0.0142273	not
ENSGALG00000015040	1208.17	-0.979774	0.251271	-3.89928	9.64789e-05	0.0142916	not
ENSGALG00000053027	92.6618	1.85545	0.476359	3.89506	9.81741e-05	0.0144068	up
ENSGALG00000049188	26.3158	6.16926	1.58584	3.89022	0.000100155	0.0144665	up
ENSGALG00000008901	255.71	-1.75738	0.451818	-3.88957	0.000100423	0.0144665	down
ENSGALG00000011238	8809.79	-0.961763	0.248263	-3.87397	0.000107075	0.0152845	not
ENSGALG00000017485	228.942	2.09782	0.541827	3.87174	0.00010806	0.0152861	up
ENSGALG00000031424	4969.66	-0.966328	0.250013	-3.86511	0.000111038	0.0154966	not
ENSGALG00000042199	270.526	-1.38676	0.35902	-3.86264	0.00011217	0.0154966	down
ENSGALG00000010391	806.619	1.06075	0.274671	3.8619	0.000112509	0.0154966	up
ENSGALG00000017050	131.409	-1.81324	0.470791	-3.85147	0.000117411	0.0160312	down
ENSGALG00000031960	318.416	-1.06886	0.277797	-3.84763	0.000119264	0.0161439	down
ENSGALG00000027462	1188.81	-1.03792	0.269939	-3.84503	0.000120539	0.0161528	down
ENSGALG00000009222	1480.84	-1.00931	0.262616	-3.84331	0.000121388	0.0161528	down
ENSGALG00000017034	672.419	-1.04755	0.273336	-3.83245	0.000126874	0.016741	down
ENSGALG00000004150	470.833	-1.22405	0.31969	-3.82886	0.00012874	0.0168457	down
ENSGALG00000008007	1171.7	-1.18947	0.311738	-3.81562	0.000135841	0.0176279	down
ENSGALG00000004946	2897.22	-1.01677	0.266751	-3.81169	0.000138021	0.017764	down
ENSGALG00000037011	38.6608	-2.46798	0.648287	-3.80692	0.000140706	0.0177822	down
ENSGALG00000037669	4832.16	-1.11277	0.292419	-3.80541	0.000141569	0.0177822	down
ENSGALG00000011347	894.316	-1.57725	0.414492	-3.80526	0.000141656	0.0177822	down
ENSGALG00000033256	936.448	-1.01385	0.266561	-3.80345	0.000142692	0.0177822	down
ENSGALG00000041808	1889.83	-0.934134	0.245833	-3.79987	0.00014477	0.017899	not
ENSGALG00000020703	610.28	-0.822115	0.216583	-3.79585	0.000147138	0.0180497	not
ENSGALG00000003521	5707.5	-1.18659	0.312903	-3.79219	0.000149324	0.0180888	down
ENSGALG00000017168	356.869	-1.27058	0.335117	-3.79147	0.000149761	0.0180888	down
ENSGALG00000028496	10.7714	5.78395	1.53122	3.77735	0.000158506	0.0189989	up
ENSGALG00000014970	15704.9	-0.952699	0.253255	-3.76182	0.000168685	0.0200294	not
ENSGALG00000042077	2049.03	-1.13068	0.300683	-3.76038	0.000169654	0.0200294	down
ENSGALG00000042275	420.81	-1.10464	0.294415	-3.75199	0.000175433	0.0205571	down
ENSGALG00000037402	6072.5	-2.04334	0.545027	-3.74906	0.0001775	0.0206453	down
ENSGALG00000042411	583.442	-1.16973	0.312415	-3.74417	0.000180994	0.0208969	down
ENSGALG00000014924	247.472	-1.04207	0.278781	-3.73794	0.000185535	0.0212647	down
ENSGALG00000040276	74.3	-2.55215	0.683619	-3.73329	0.000188995	0.0215043	down
ENSGALG00000000251	72.3853	2.83015	0.761386	3.7171	0.000201519	0.0227644	up
ENSGALG00000047014	66.513	-2.65644	0.718194	-3.69877	0.000216643	0.024298	down
ENSGALG00000009738	813.275	-0.714885	0.193396	-3.69648	0.000218609	0.0243447	not
ENSGALG00000009875	35.6024	-3.11206	0.843933	-3.68757	0.000226409	0.0250358	down
ENSGALG00000037160	1000.68	-1.33724	0.363001	-3.68384	0.000229748	0.0250641	down
ENSGALG00000016713	1381.69	-0.942222	0.25578	-3.68372	0.000229858	0.0250641	not
ENSGALG00000011961	135.814	1.44126	0.391815	3.67842	0.00023468	0.0254134	up
ENSGALG00000015253	357.861	-2.23622	0.610277	-3.66427	0.000248048	0.0266771	down
ENSGALG00000016785	600.306	-1.40683	0.384822	-3.65579	0.000256395	0.0273872	down
ENSGALG00000032184	522.098	-1.46097	0.399853	-3.65377	0.000258413	0.0274134	down
ENSGALG00000015110	427.746	-0.996518	0.272864	-3.65207	0.000260132	0.0274134	not
ENSGALG00000032220	2138.61	-1.55758	0.427064	-3.64718	0.000265131	0.0277539	down
ENSGALG00000016945	61.4511	-2.40969	0.661401	-3.64331	0.000269153	0.0279884	down
ENSGALG00000052786	189.169	1.03989	0.285713	3.63961	0.000273047	0.0281251	up
ENSGALG00000006758	289.906	-1.5122	0.415592	-3.63867	0.00027405	0.0281251	down
ENSGALG00000015028	464.479	-2.3912	0.658519	-3.63117	0.00028214	0.0287673	down
ENSGALG00000026471	1770.14	-1.01761	0.281214	-3.61865	0.00029614	0.03	down
ENSGALG00000016610	771.892	-1.4547	0.402186	-3.61698	0.00029806	0.0300009	down
ENSGALG00000000755	1232.21	-0.691995	0.191632	-3.61107	0.00030494	0.0304979	not
ENSGALG00000016558	122.581	1.77005	0.49041	3.60933	0.00030699	0.0305086	up
ENSGALG00000026263	26.5792	-2.49054	0.694946	-3.58379	0.00033865	0.0333032	down
ENSGALG00000037714	558.651	-0.737928	0.205939	-3.58325	0.000339352	0.0333032	not
ENSGALG00000003547	1743.7	-1.04066	0.29073	-3.57948	0.000344273	0.0335546	down
ENSGALG00000006821	99.4052	-2.87479	0.803456	-3.57803	0.000346188	0.0335546	down
ENSGALG00000037953	7512.53	-0.933794	0.261858	-3.56603	0.000362434	0.0349137	not
ENSGALG00000034899	33.0563	-1.73271	0.486938	-3.55837	0.000373157	0.0357275	down
ENSGALG00000049487	88.094	-2.37103	0.666712	-3.55631	0.000376104	0.0357914	down
ENSGALG00000031590	288.068	-1.64835	0.464141	-3.5514	0.000383182	0.0362453	down
ENSGALG00000002955	378.788	-0.929788	0.261996	-3.54887	0.000386895	0.0363774	not
ENSGALG00000025937	2121.44	-1.11901	0.315999	-3.54119	0.000398332	0.0372298	down
ENSGALG00000038043	112.4	-1.17558	0.332299	-3.53772	0.000403598	0.0374585	down
ENSGALG00000019063	4906.89	-3.66659	1.0368	-3.53645	0.00040555	0.0374585	down
ENSGALG00000044213	1911.98	-0.620484	0.175663	-3.53225	0.000412038	0.0378352	not
ENSGALG00000031398	353.57	-1.70874	0.484422	-3.52737	0.000419708	0.0383154	down
ENSGALG00000017091	330.975	-0.981339	0.278663	-3.52159	0.000428962	0.0389339	not
ENSGALG00000010854	203.925	-1.00432	0.285854	-3.51339	0.000442433	0.0399258	down
ENSGALG00000033039	3414.8	-0.930317	0.265325	-3.50633	0.000454338	0.0407658	not
ENSGALG00000046210	261.806	-0.948651	0.27113	-3.49888	0.000467212	0.0413785	not
ENSGALG00000030822	22.7663	-3.9744	1.13626	-3.49778	0.000469152	0.0413785	down
ENSGALG00000033089	222.278	-1.43627	0.410655	-3.49752	0.000469608	0.0413785	down
ENSGALG00000020510	176.141	-1.21818	0.348418	-3.49633	0.000471708	0.0413785	down
ENSGALG00000001407	516.35	-2.21359	0.633519	-3.49413	0.000475616	0.0414531	down
ENSGALG00000053858	449.156	1.14445	0.327659	3.49282	0.000477953	0.0414531	up
ENSGALG00000016465	464.084	1.16914	0.334862	3.49141	0.000480477	0.0414531	up
ENSGALG00000038512	48.1918	2.69372	0.772963	3.48492	0.000492278	0.0422391	up
ENSGALG00000003003	29.5209	3.32795	0.95673	3.47846	0.000504303	0.0430357	up
ENSGALG00000049755	95.1592	3.1299	0.900988	3.47385	0.000513047	0.0433382	up
ENSGALG00000048179	3052.33	-1.02277	0.29447	-3.47325	0.000514189	0.0433382	down
ENSGALG00000002060	1646.18	-0.696788	0.200674	-3.47224	0.000516128	0.0433382	not
ENSGALG00000049772	11.0121	-5.0849	1.4676	-3.46477	0.000530693	0.0443242	down
ENSGALG00000046160	171.148	1.6759	0.486414	3.44541	0.000570189	0.047371	up
ENSGALG00000007409	172.994	1.08918	0.316448	3.44189	0.000577657	0.0477388	up
ENSGALG00000008141	4805.21	-0.889685	0.258976	-3.43539	0.000591695	0.0486429	not
ENSGALG00000006652	500.599	-1.04502	0.305137	-3.42475	0.000615363	0.0503252	down
ENSGALG00000005086	4375.97	-3.96937	1.15994	-3.42204	0.000621539	0.0505669	down
ENSGALG00000015377	1237.4	-1.01246	0.296162	-3.4186	0.000629451	0.0506919	down
ENSGALG00000045758	217.187	1.10838	0.324224	3.41856	0.000629533	0.0506919	up
ENSGALG00000003126	410.155	1.11727	0.328473	3.40142	0.000670376	0.0537054	up
ENSGALG00000037332	12927.6	-0.920506	0.270989	-3.39684	0.000681679	0.0543337	not
ENSGALG00000053292	24.4261	2.46515	0.727754	3.38735	0.000705725	0.0556996	up
ENSGALG00000014862	1605.82	-0.750705	0.221625	-3.38727	0.000705912	0.0556996	not
ENSGALG00000044404	361.097	-0.960194	0.283675	-3.38484	0.000712197	0.0559146	not
ENSGALG00000001559	12593.8	-1.7658	0.523736	-3.37155	0.000747452	0.0583905	down
ENSGALG00000012007	4584.54	-0.641206	0.190715	-3.36211	0.000773501	0.0601263	not
ENSGALG00000016485	2730.96	-1.10112	0.328097	-3.35607	0.000790595	0.0611523	down
ENSGALG00000001101	586.302	-0.883631	0.263675	-3.35121	0.000804585	0.0619294	not
ENSGALG00000023872	3011.84	-0.954933	0.285237	-3.34786	0.000814384	0.0623778	not
ENSGALG00000022557	17.0892	4.17371	1.25007	3.3388	0.000841419	0.0641357	up
ENSGALG00000049536	84.1316	1.76723	0.529691	3.33634	0.000848892	0.0642213	up
ENSGALG00000002021	1018.52	0.820064	0.245842	3.33574	0.000850721	0.0642213	not
ENSGALG00000050987	83.801	1.60079	0.481705	3.32318	0.000889968	0.0668625	up
ENSGALG00000003567	313.164	-1.35978	0.409553	-3.32017	0.00089964	0.0671133	down
ENSGALG00000003106	1271.3	-0.877635	0.264389	-3.31948	0.000901853	0.0671133	not
ENSGALG00000014233	2603.22	-1.29436	0.390508	-3.31455	0.000917907	0.0675982	down
ENSGALG00000008341	2322.18	-0.595208	0.179625	-3.31361	0.000921001	0.0675982	not
ENSGALG00000034119	446.817	-1.50938	0.45552	-3.31352	0.000921285	0.0675982	down
ENSGALG00000001115	88.0788	-2.06589	0.625262	-3.30403	0.00095306	0.0696044	down
ENSGALG00000000195	660.861	-0.922703	0.279596	-3.30012	0.000966428	0.0702539	not
ENSGALG00000005801	252.423	1.0862	0.329549	3.29602	0.000980664	0.0709603	up
ENSGALG00000015453	12.7272	-2.57976	0.78363	-3.29206	0.000994556	0.0716354	down
ENSGALG00000028998	456.937	-0.986611	0.299948	-3.28928	0.00100444	0.0720172	not
ENSGALG00000053551	38.8336	1.8674	0.568806	3.28303	0.00102699	0.0730767	up
ENSGALG00000050491	81.8452	-1.51299	0.460912	-3.2826	0.00102853	0.0730767	down
ENSGALG00000053077	13.1626	5.16115	1.5735	3.28005	0.0010379	0.0734103	up
ENSGALG00000013193	141.795	1.52785	0.466306	3.27649	0.00105106	0.0736663	up
ENSGALG00000051563	138.687	1.76162	0.537825	3.27544	0.00105496	0.0736663	up
ENSGALG00000030550	1808.58	-1.71323	0.523079	-3.27527	0.00105559	0.0736663	down
ENSGALG00000027716	364.811	2.34666	0.717112	3.27237	0.00106649	0.0740976	up
ENSGALG00000028721	357.886	-1.18807	0.363325	-3.27001	0.00107546	0.0743912	down
ENSGALG00000011930	255.819	0.93019	0.285133	3.2623	0.00110513	0.0760671	not
ENSGALG00000006743	3469.66	-0.557855	0.171088	-3.26063	0.00111164	0.0760671	not
ENSGALG00000052704	21.6879	3.32444	1.01977	3.25998	0.00111422	0.0760671	up
ENSGALG00000049157	258.387	-1.40915	0.432768	-3.25614	0.00112936	0.0767675	down
ENSGALG00000019718	101.697	2.3208	0.713478	3.25279	0.00114277	0.0773441	up
ENSGALG00000008947	201.105	1.15282	0.356395	3.23467	0.00121782	0.0819194	up
ENSGALG00000050267	1141.94	-0.866702	0.267999	-3.23397	0.00122081	0.0819194	not
ENSGALG00000014144	944.284	1.64504	0.510715	3.22106	0.00127718	0.0853372	up
ENSGALG00000015879	154.551	-1.06472	0.330833	-3.21831	0.00128948	0.0857944	down
ENSGALG00000036738	1924.85	-0.985702	0.306621	-3.21472	0.0013057	0.0865067	not
ENSGALG00000054037	553.075	-1.20594	0.376347	-3.20432	0.0013538	0.0893165	down
ENSGALG00000043603	49.5522	1.53348	0.479041	3.20115	0.0013688	0.0899284	up
ENSGALG00000026424	537.616	-0.923076	0.289201	-3.19181	0.00141382	0.0924287	not
ENSGALG00000054735	45.2542	1.44763	0.453738	3.19047	0.00142043	0.0924287	up
ENSGALG00000007416	424.111	1.03117	0.323288	3.18964	0.00142452	0.0924287	up
ENSGALG00000054319	431	-0.802919	0.251971	-3.18656	0.00143978	0.0928112	not
ENSGALG00000016431	19.1958	5.70514	1.79065	3.18606	0.00144223	0.0928112	up
ENSGALG00000000377	2479.26	-0.681123	0.214278	-3.17868	0.00147945	0.094818	not
ENSGALG00000016608	504.559	-1.16026	0.365809	-3.17178	0.00151507	0.0967057	down
ENSGALG00000032329	321.818	-2.05128	0.647107	-3.16992	0.0015248	0.0969326	down
ENSGALG00000049665	71.1759	1.30802	0.413193	3.16564	0.00154743	0.0979749	up
ENSGALG00000046616	1140.57	-1.69041	0.534384	-3.16329	0.00155998	0.0983727	down
ENSGALG00000045548	2166.51	-0.781163	0.247063	-3.1618	0.00156799	0.0984441	not
ENSGALG00000043555	913.057	-0.745971	0.236011	-3.16075	0.00157365	0.0984441	not
ENSGALG00000029066	536.392	-1.02085	0.323336	-3.15723	0.00159275	0.0986479	down
ENSGALG00000003169	1742.4	-0.679966	0.215375	-3.15712	0.00159337	0.0986479	not
ENSGALG00000003558	699.76	-0.948017	0.300321	-3.15668	0.00159576	0.0986479	not
ENSGALG00000052023	93.3775	1.62559	0.515714	3.15211	0.00162095	0.0996565	up
ENSGALG00000054435	140.125	-0.976954	0.310292	-3.1485	0.00164111	0.0996565	not
ENSGALG00000041854	150.35	1.01557	0.3226	3.14809	0.00164343	0.0996565	up
ENSGALG00000031652	23.9081	1.85673	0.590097	3.14648	0.00165248	0.0996565	up
ENSGALG00000048024	254.432	-1.23514	0.392596	-3.14607	0.00165478	0.0996565	down
ENSGALG00000008661	537.611	-1.44025	0.457807	-3.14596	0.00165541	0.0996565	down
ENSGALG00000019570	258.506	-0.754315	0.239787	-3.14577	0.0016565	0.0996565	not
ENSGALG00000030112	499.768	-1.5223	0.484968	-3.13896	0.00169549	0.101613	down
ENSGALG00000026674	451.832	0.694863	0.221677	3.13457	0.00172105	0.102753	not
ENSGALG00000011623	308.286	-0.994621	0.31753	-3.13236	0.00173405	0.103137	not
ENSGALG00000048570	9.49451	4.06842	1.29932	3.13119	0.00174097	0.103157	up
ENSGALG00000008283	445.698	-1.4921	0.477367	-3.12569	0.00177388	0.104712	down
ENSGALG00000027864	1646.37	0.698859	0.223809	3.12257	0.00179279	0.105283	not
ENSGALG00000014971	368.181	-1.39517	0.446898	-3.12189	0.00179696	0.105283	down
ENSGALG00000008060	85.9017	-1.13802	0.364792	-3.11964	0.0018107	0.105651	down
ENSGALG00000055021	607.386	-0.897782	0.287933	-3.11803	0.00182067	0.105651	not
ENSGALG00000032465	1079.85	-1.21433	0.389511	-3.11758	0.00182343	0.105651	down
ENSGALG00000012964	2082.56	-0.965594	0.309897	-3.11585	0.00183414	0.105696	not
ENSGALG00000042750	17802	-0.882254	0.283338	-3.11379	0.00184703	0.105696	not
ENSGALG00000033535	991.77	-1.25695	0.403975	-3.11146	0.00186163	0.105696	down
ENSGALG00000034456	4065.22	-0.783015	0.251664	-3.11135	0.00186234	0.105696	not
ENSGALG00000009601	3583.43	-1.40637	0.452048	-3.11112	0.00186382	0.105696	down
ENSGALG00000005619	597.044	-1.98684	0.638652	-3.11099	0.00186458	0.105696	down
ENSGALG00000006221	95.8306	-1.66932	0.537334	-3.10666	0.00189211	0.10687	down
ENSGALG00000025738	963.316	0.660218	0.212644	3.10481	0.001904	0.107157	not
ENSGALG00000043632	48.2662	-1.36278	0.439409	-3.1014	0.00192605	0.10801	down
ENSGALG00000031306	50.9338	1.87761	0.606166	3.09752	0.00195148	0.109047	up
ENSGALG00000054694	23.9669	2.50957	0.810475	3.09642	0.00195872	0.109063	up
ENSGALG00000052643	683.502	1.26183	0.40773	3.09476	0.00196972	0.109288	up
ENSGALG00000032456	50613.6	-0.832127	0.269019	-3.09319	0.00198019	0.109482	not
ENSGALG00000011086	596.208	-1.27608	0.413054	-3.08938	0.00200577	0.110507	down
ENSGALG00000009641	35954.7	-1.34745	0.437639	-3.07891	0.00207758	0.113923	down
ENSGALG00000010375	260.305	-0.778538	0.252917	-3.07824	0.00208227	0.113923	not
ENSGALG00000016245	693.2	-0.673356	0.218931	-3.07566	0.00210038	0.114514	not
ENSGALG00000037642	11.4414	3.56468	1.15941	3.07456	0.00210812	0.114539	up
ENSGALG00000048903	51.0309	-6.03138	1.96251	-3.0733	0.00211704	0.114627	down
ENSGALG00000039013	884.01	-0.726858	0.236705	-3.07074	0.0021353	0.114926	not
ENSGALG00000008660	56.1999	2.20515	0.718181	3.07047	0.00213721	0.114926	up
ENSGALG00000041091	47748.3	-0.834416	0.272223	-3.0652	0.00217527	0.116215	not
ENSGALG00000004246	113.182	1.01129	0.329965	3.06483	0.00217794	0.116215	up
ENSGALG00000009130	683.839	-0.862016	0.281329	-3.06408	0.00218338	0.116215	not
ENSGALG00000048674	551.658	-1.19671	0.390916	-3.0613	0.00220377	0.116904	down
ENSGALG00000040755	1745.25	-1.1531	0.377163	-3.05729	0.00223346	0.11808	down
ENSGALG00000000318	3432.11	-0.745773	0.244819	-3.04623	0.00231733	0.122103	not
ENSGALG00000009498	56.9345	1.27664	0.419806	3.04102	0.00235778	0.123819	up
ENSGALG00000041981	361.062	-0.867715	0.285677	-3.0374	0.0023863	0.124899	not
ENSGALG00000047559	965.565	-0.867729	0.285901	-3.03507	0.00240478	0.125058	not
ENSGALG00000005956	919.505	0.906448	0.298664	3.03501	0.00240526	0.125058	not
ENSGALG00000028822	248.311	-0.89239	0.29441	-3.03111	0.00243657	0.126268	not
ENSGALG00000047374	23.6588	2.24065	0.739773	3.02884	0.00245499	0.126803	up
ENSGALG00000038242	363.861	-1.29802	0.429348	-3.02324	0.0025008	0.128746	down
ENSGALG00000034453	449.58	-1.00972	0.334326	-3.02015	0.00252648	0.129643	down
ENSGALG00000030324	303.003	-1.45844	0.483255	-3.01794	0.00254497	0.129891	down
ENSGALG00000010083	765.525	-0.692694	0.229551	-3.0176	0.00254785	0.129891	not
ENSGALG00000002199	60.7547	-1.80552	0.598551	-3.01648	0.00255726	0.129948	down
ENSGALG00000055022	66.2059	-1.41035	0.467703	-3.01549	0.00256564	0.129954	down
ENSGALG00000028186	641.069	-0.752206	0.249699	-3.01244	0.00259153	0.130843	not
ENSGALG00000046461	537.116	-1.08871	0.361726	-3.00976	0.00261457	0.131583	down
ENSGALG00000052075	394.292	-0.816775	0.271565	-3.00766	0.00263264	0.132069	not
ENSGALG00000011254	125.849	-0.976994	0.325123	-3.00499	0.00265586	0.132417	not
ENSGALG00000023904	1084.31	-0.730013	0.242939	-3.00493	0.00265643	0.132417	not
ENSGALG00000048328	226.897	-0.855947	0.28568	-2.99618	0.00273386	0.135036	not
ENSGALG00000035619	123.696	1.17993	0.393816	2.99615	0.00273416	0.135036	up
ENSGALG00000002893	120.984	-1.39913	0.466988	-2.99608	0.00273477	0.135036	down
ENSGALG00000054242	21.4091	3.79118	1.26639	2.9937	0.0027562	0.135667	up
ENSGALG00000011468	865.301	-1.36247	0.455424	-2.99165	0.00277471	0.136152	down
ENSGALG00000031112	5284.56	-1.16542	0.389833	-2.98953	0.00279411	0.136677	down
ENSGALG00000004169	2182.34	-0.538326	0.180129	-2.98855	0.00280306	0.136688	not
ENSGALG00000055066	59.9487	2.62422	0.8785	2.98716	0.00281584	0.136887	up
ENSGALG00000017167	249.154	-1.00064	0.335164	-2.98552	0.00283101	0.137199	down
ENSGALG00000049868	15.9681	-4.55607	1.52712	-2.98343	0.00285035	0.137416	down
ENSGALG00000054402	743.168	1.12192	0.376087	2.98315	0.00285299	0.137416	up
ENSGALG00000012374	383.641	-0.81985	0.27584	-2.9722	0.00295676	0.141723	not
ENSGALG00000054680	10.1083	-3.65628	1.23032	-2.97181	0.00296047	0.141723	down
ENSGALG00000030351	3132.15	-0.683151	0.229974	-2.97056	0.00297256	0.14187	not
ENSGALG00000014455	56.7022	1.56086	0.526427	2.96502	0.00302668	0.14367	up
ENSGALG00000030847	341.103	-0.722487	0.243731	-2.96428	0.0030339	0.14367	not
ENSGALG00000043100	776.462	-1.17556	0.396626	-2.96389	0.00303773	0.14367	down
ENSGALG00000012092	228.125	-1.27444	0.430238	-2.96218	0.00305467	0.143907	down
ENSGALG00000031343	2237.85	-0.761309	0.257066	-2.96154	0.00306107	0.143907	not
ENSGALG00000015233	5383.97	-0.741904	0.25067	-2.95968	0.00307956	0.144344	not
ENSGALG00000016221	649.573	0.732344	0.247569	2.95814	0.00309497	0.144617	not
ENSGALG00000002467	976.611	-0.952245	0.32202	-2.9571	0.00310552	0.144617	not
ENSGALG00000003578	18512.3	-0.999819	0.338193	-2.95635	0.00311301	0.144617	not
ENSGALG00000008447	77.0705	1.34906	0.456657	2.95422	0.00313461	0.145191	up
ENSGALG00000016609	3691.48	-1.30188	0.441013	-2.95202	0.003157	0.145798	down
ENSGALG00000010884	586.921	-0.700604	0.237562	-2.94915	0.00318654	0.14673	not
ENSGALG00000043015	61.593	-1.13204	0.384331	-2.94547	0.00322463	0.147808	down
ENSGALG00000011181	1292.61	-0.775777	0.263417	-2.94505	0.00322903	0.147808	not
ENSGALG00000053434	888.878	-1.41639	0.481081	-2.94417	0.00323818	0.147808	down
ENSGALG00000009626	2634.66	-1.11127	0.377767	-2.94169	0.00326425	0.148407	down
ENSGALG00000033012	39.5774	-1.97208	0.670588	-2.94081	0.00327351	0.148407	down
ENSGALG00000021220	176.071	0.963288	0.327623	2.94023	0.00327967	0.148407	not
ENSGALG00000016410	2633.1	-0.581946	0.198052	-2.93835	0.00329965	0.148883	not
ENSGALG00000043909	142.86	4.23994	1.44413	2.93599	0.0033249	0.149279	up
ENSGALG00000053390	337.932	-1.66242	0.566269	-2.93575	0.00332745	0.149279	down
ENSGALG00000036229	23373.6	-1.01251	0.345049	-2.93438	0.0033421	0.149316	down
ENSGALG00000022991	485.775	0.781681	0.266483	2.93332	0.00335353	0.149316	not
ENSGALG00000005769	813.502	-1.13057	0.385462	-2.93302	0.00335681	0.149316	down
ENSGALG00000013022	403.986	-1.31776	0.450372	-2.92593	0.00343433	0.152333	down
ENSGALG00000008997	60.4181	2.33239	0.798173	2.92216	0.00347608	0.153524	up
ENSGALG00000012790	7435.23	-0.627467	0.214788	-2.92133	0.00348541	0.153524	not
ENSGALG00000015132	2668.71	-1.17022	0.400641	-2.92087	0.00349052	0.153524	down
ENSGALG00000026899	138.114	-0.975297	0.334371	-2.91681	0.00353627	0.155102	not
ENSGALG00000052199	824.883	-0.674691	0.231568	-2.91358	0.00357314	0.156283	not
ENSGALG00000049164	18.7433	-2.24444	0.77071	-2.91218	0.00358921	0.156549	down
ENSGALG00000006413	286.512	-1.43406	0.492648	-2.91093	0.00360352	0.156738	down
ENSGALG00000050830	66.8929	-1.65899	0.570289	-2.90904	0.0036254	0.157254	down
ENSGALG00000040463	37.6148	-2.46757	0.848512	-2.90811	0.00363617	0.157287	down
ENSGALG00000003137	54.4075	-1.35317	0.466633	-2.89986	0.00373329	0.161044	down
ENSGALG00000023616	108.451	0.856713	0.295553	2.89867	0.00374744	0.161212	not
ENSGALG00000037625	953.86	-1.5409	0.531925	-2.89683	0.00376954	0.161719	down
ENSGALG00000002708	373.062	-1.20873	0.417916	-2.89229	0.00382448	0.163629	down
ENSGALG00000029617	277.514	1.00225	0.346813	2.88989	0.00385381	0.164286	up
ENSGALG00000012228	73.7698	1.33846	0.463245	2.88932	0.00386076	0.164286	up
ENSGALG00000004959	339.955	-0.817863	0.283183	-2.88811	0.00387568	0.164476	not
ENSGALG00000015147	531.488	0.909805	0.315122	2.88715	0.0038875	0.164532	not
ENSGALG00000050667	118.192	-1.50074	0.52028	-2.88449	0.00392045	0.16495	down
ENSGALG00000046831	15.1605	-4.0532	1.40542	-2.88398	0.00392685	0.16495	down
ENSGALG00000030151	28.022	2.60595	0.903645	2.88382	0.00392887	0.16495	up
ENSGALG00000030436	6401.24	-0.927062	0.32158	-2.88283	0.00394117	0.165025	not
ENSGALG00000011024	1181.85	-0.797493	0.277117	-2.87782	0.00400435	0.167224	not
ENSGALG00000043701	967.379	-0.808952	0.281304	-2.87572	0.00403108	0.167858	not
ENSGALG00000045317	40.0487	1.48583	0.516818	2.87495	0.0040409	0.167858	up
ENSGALG00000036358	21.7295	-1.95243	0.679514	-2.87327	0.00406246	0.168009	down
ENSGALG00000053028	553.434	-1.09328	0.380537	-2.873	0.00406594	0.168009	down
ENSGALG00000043681	496.456	0.618885	0.21558	2.87079	0.00409447	0.168744	not
ENSGALG00000020067	184.799	-0.989911	0.345091	-2.86855	0.00412363	0.169112	not
ENSGALG00000004449	65.3034	1.91301	0.666917	2.86845	0.00412495	0.169112	up
ENSGALG00000003128	601.347	-0.713623	0.249655	-2.85844	0.0042573	0.174084	not
ENSGALG00000031013	145.726	1.10477	0.386659	2.85721	0.00427378	0.174303	up
ENSGALG00000041650	1717.34	0.653323	0.228869	2.85457	0.00430954	0.175147	not
ENSGALG00000010977	10.2536	4.18559	1.46655	2.85404	0.00431676	0.175147	up
ENSGALG00000049143	48.4862	1.52372	0.535107	2.84751	0.00440623	0.178316	up
ENSGALG00000014681	165.176	-1.16436	0.409183	-2.84557	0.00443315	0.178944	down
ENSGALG00000039983	427.987	-0.821375	0.289031	-2.84182	0.00448561	0.180598	not
ENSGALG00000033638	66.719	-1.55564	0.547628	-2.84069	0.00450161	0.180778	down
ENSGALG00000043167	745.436	-1.15069	0.405432	-2.83817	0.00453723	0.181744	down
ENSGALG00000031340	378.301	0.90191	0.317968	2.83648	0.00456144	0.182249	not
ENSGALG00000054246	17.2638	2.0379	0.719539	2.83223	0.0046225	0.183827	up
ENSGALG00000003744	250.814	1.24907	0.441203	2.83106	0.00463938	0.183827	up
ENSGALG00000043025	138.187	1.20079	0.424225	2.83056	0.00464673	0.183827	up
ENSGALG00000001282	20.9875	-1.96592	0.695021	-2.82858	0.00467546	0.183827	down
ENSGALG00000048932	33.4748	2.23235	0.789265	2.8284	0.00467819	0.183827	up
ENSGALG00000035334	63483.5	-0.759692	0.268601	-2.82833	0.00467921	0.183827	not
ENSGALG00000019795	354.959	0.614785	0.217387	2.82807	0.0046829	0.183827	not
ENSGALG00000002655	2955.32	-0.883822	0.31294	-2.82425	0.00473913	0.185506	not
ENSGALG00000000241	243.128	-0.801882	0.284041	-2.82312	0.00475584	0.185506	not
ENSGALG00000013234	24.3183	1.58541	0.561783	2.8221	0.004771	0.185506	up
ENSGALG00000015939	939.467	-0.605636	0.214615	-2.82197	0.00477292	0.185506	not
ENSGALG00000009250	5798.36	-0.725875	0.257396	-2.82007	0.00480127	0.185696	not
ENSGALG00000043768	17164.4	-1.06438	0.377455	-2.8199	0.00480386	0.185696	down
ENSGALG00000029528	2966.06	-0.870181	0.308655	-2.81927	0.00481329	0.185696	not
ENSGALG00000033157	439.534	-0.945306	0.336141	-2.81223	0.00491992	0.188853	not
ENSGALG00000053371	912.844	-0.790931	0.281312	-2.81158	0.0049299	0.188853	not
ENSGALG00000027981	209.013	0.768675	0.273404	2.81149	0.0049312	0.188853	not
ENSGALG00000035584	73546.4	-1.03226	0.36747	-2.80911	0.00496789	0.189084	down
ENSGALG00000002637	598.227	-1.65848	0.590498	-2.80861	0.00497561	0.189084	down
ENSGALG00000033854	383.134	-0.839126	0.298799	-2.80833	0.00497996	0.189084	not
ENSGALG00000001362	646.602	-0.546765	0.194719	-2.80797	0.00498541	0.189084	not
ENSGALG00000048624	421.824	0.978936	0.349597	2.80018	0.00510733	0.192666	not
ENSGALG00000008349	1158.24	-1.14264	0.40809	-2.79996	0.00511084	0.192666	down
ENSGALG00000049286	65.5564	1.60127	0.572238	2.79825	0.00513797	0.192666	up
ENSGALG00000040101	51.4581	1.4498	0.518363	2.79687	0.00515997	0.192666	up
ENSGALG00000006751	2622.36	-0.872729	0.31208	-2.79649	0.00516614	0.192666	not
ENSGALG00000051546	57.5341	-1.06636	0.381399	-2.79592	0.00517519	0.192666	down
ENSGALG00000048031	617.676	-1.43779	0.514294	-2.79565	0.00517951	0.192666	down
ENSGALG00000008976	68.7448	-1.24553	0.445631	-2.79499	0.0051902	0.192666	down
ENSGALG00000032743	925.952	0.707544	0.253198	2.79443	0.00519916	0.192666	not
ENSGALG00000017384	1507.46	-0.572243	0.204795	-2.79422	0.00520255	0.192666	not
ENSGALG00000005826	93.8071	1.69245	0.606123	2.79225	0.00523431	0.193386	up
ENSGALG00000052852	97.4782	1.43754	0.515092	2.79084	0.00525714	0.193454	up
ENSGALG00000042388	400.329	0.800254	0.286766	2.79062	0.00526078	0.193454	not
ENSGALG00000015573	898.263	-0.992676	0.355946	-2.78884	0.00528976	0.193956	not
ENSGALG00000027695	80.1088	-1.2436	0.446118	-2.78761	0.00530985	0.193956	down
ENSGALG00000031786	370.258	0.798396	0.286419	2.78751	0.0053115	0.193956	not
ENSGALG00000032142	128108	-0.797142	0.286467	-2.78266	0.00539151	0.196328	not
ENSGALG00000011894	445.882	0.815064	0.293016	2.78164	0.0054085	0.196328	not
ENSGALG00000032181	576.681	-1.09686	0.394369	-2.78131	0.00541396	0.196328	down
ENSGALG00000026159	1107.73	-0.75229	0.270553	-2.78056	0.00542656	0.196331	not
ENSGALG00000007980	10.0459	-2.84125	1.02283	-2.77783	0.00547225	0.197222	down
ENSGALG00000047069	36.7177	1.76447	0.635315	2.77731	0.00548106	0.197222	up
ENSGALG00000015528	160.951	0.903573	0.325395	2.77685	0.00548885	0.197222	not
ENSGALG00000038678	704.135	-0.664726	0.239506	-2.77541	0.00551319	0.197644	not
ENSGALG00000032336	570.62	-0.578478	0.208579	-2.77343	0.00554692	0.198078	not
ENSGALG00000002594	189.846	-0.938278	0.338336	-2.77322	0.00555052	0.198078	not
ENSGALG00000020390	98.9669	1.03956	0.375232	2.77046	0.00559776	0.199109	up
ENSGALG00000016415	396.449	-0.694395	0.250712	-2.76969	0.00561099	0.199109	not
ENSGALG00000047574	119.477	-1.00769	0.363923	-2.76896	0.00562356	0.199109	down
ENSGALG00000044662	74.6451	-2.77481	1.00238	-2.76821	0.00563654	0.199109	down
ENSGALG00000016457	1311.86	-0.618041	0.223293	-2.76785	0.00564281	0.199109	not
ENSGALG00000030998	2708.29	-0.625962	0.226423	-2.76456	0.00569988	0.200366	not
ENSGALG00000044643	73.8211	-1.20797	0.437051	-2.7639	0.00571153	0.200366	down
ENSGALG00000004334	226.709	-0.871626	0.315395	-2.7636	0.00571672	0.200366	not
ENSGALG00000047193	19.9108	2.28713	0.827906	2.76255	0.00573522	0.200567	up
ENSGALG00000051990	18.2012	1.86534	0.67569	2.76064	0.00576877	0.201292	up
ENSGALG00000014453	1502.96	0.842563	0.306014	2.75335	0.00589893	0.205377	not
ENSGALG00000048814	609.741	-0.655031	0.237988	-2.75237	0.00591651	0.205533	not
ENSGALG00000015877	357.379	0.791907	0.288032	2.74937	0.00597092	0.206732	not
ENSGALG00000002987	563.62	-1.15891	0.421571	-2.74902	0.00597735	0.206732	down
ENSGALG00000016388	13.8498	2.59687	0.946426	2.74386	0.00607206	0.209462	up
ENSGALG00000015218	693.526	0.872339	0.318014	2.74308	0.00608656	0.209462	not
ENSGALG00000049655	59.1126	1.83104	0.66764	2.74256	0.00609631	0.209462	up
ENSGALG00000039307	1152.18	-0.571626	0.20874	-2.73846	0.0061728	0.21095	not
ENSGALG00000008181	1609.9	-0.765023	0.279377	-2.73832	0.00617549	0.21095	not
ENSGALG00000037274	194.508	0.974585	0.355967	2.73785	0.00618424	0.21095	not
ENSGALG00000051919	20.205	-2.64201	0.965164	-2.73736	0.00619336	0.21095	down
ENSGALG00000028357	231.055	0.800573	0.292767	2.73451	0.00624739	0.212027	not
ENSGALG00000015615	46.7831	1.29006	0.472058	2.73283	0.00627919	0.212027	up
ENSGALG00000044478	34.7374	1.38114	0.505425	2.73263	0.00628306	0.212027	up
ENSGALG00000000497	41.3639	-2.17933	0.79755	-2.73254	0.00628489	0.212027	down
ENSGALG00000008585	1491.5	-0.570686	0.208879	-2.73214	0.0062925	0.212027	not
ENSGALG00000008881	854.416	-0.578109	0.211688	-2.73095	0.0063152	0.212337	not
ENSGALG00000023749	553.256	0.798394	0.292666	2.728	0.00637188	0.213785	not
ENSGALG00000009071	2633.3	-0.486593	0.178488	-2.72619	0.00640694	0.213835	not
ENSGALG00000041236	551.653	0.947004	0.347419	2.72583	0.00641402	0.213835	not
ENSGALG00000035017	724.617	0.705293	0.258745	2.72582	0.00641423	0.213835	not
ENSGALG00000054136	27.9719	2.07299	0.760984	2.72409	0.00644782	0.214242	up
ENSGALG00000048326	25.8434	-2.89305	1.06214	-2.72379	0.00645373	0.214242	down
ENSGALG00000049181	662.728	-1.02065	0.375133	-2.72076	0.00651313	0.214846	down
ENSGALG00000035624	10.7183	2.32494	0.854521	2.72075	0.00651332	0.214846	up
ENSGALG00000003726	1340.27	-0.904504	0.332485	-2.72043	0.00651968	0.214846	not
ENSGALG00000053860	65.2084	-1.31868	0.484795	-2.72008	0.00652665	0.214846	down
ENSGALG00000016447	7183.8	-0.583574	0.214627	-2.71902	0.00654763	0.215086	not
ENSGALG00000023936	711.464	-1.12228	0.413035	-2.71715	0.00658458	0.215322	down
ENSGALG00000014721	323.785	-0.695973	0.256146	-2.71709	0.00658579	0.215322	not
ENSGALG00000025764	1839.77	-0.97871	0.360294	-2.71642	0.00659916	0.215322	not
ENSGALG00000019060	70.5287	-1.58097	0.582118	-2.7159	0.00660967	0.215322	down
ENSGALG00000005968	277.636	-1.71995	0.633648	-2.71436	0.00664037	0.215874	down
ENSGALG00000049089	89.9808	1.23261	0.454229	2.71363	0.00665505	0.215904	up
ENSGALG00000008520	4319	-0.564532	0.208132	-2.71238	0.00668022	0.216274	not
ENSGALG00000004347	596.236	-0.585988	0.216188	-2.71055	0.00671715	0.21647	not
ENSGALG00000012156	394.585	-0.700779	0.258561	-2.71031	0.00672208	0.21647	not
ENSGALG00000000470	1917.47	-0.997871	0.368301	-2.70939	0.00674064	0.21647	not
ENSGALG00000041471	16598.4	-0.55558	0.20506	-2.70936	0.00674142	0.21647	not
ENSGALG00000033855	526.721	-0.688509	0.254681	-2.70341	0.00686317	0.21993	not
ENSGALG00000015105	2445.63	-0.956056	0.353821	-2.70209	0.00689049	0.220355	not
ENSGALG00000009480	369.449	-1.04466	0.38674	-2.70118	0.00690937	0.22051	down
ENSGALG00000051628	59.2904	1.35815	0.503304	2.69846	0.00696608	0.221869	up
ENSGALG00000007769	505.06	-0.730908	0.271521	-2.6919	0.00710455	0.22567	not
ENSGALG00000021869	636.323	-1.58391	0.588528	-2.69131	0.00711715	0.22567	down
ENSGALG00000006547	234.332	-1.0616	0.394531	-2.69078	0.00712854	0.22567	down
ENSGALG00000010036	432.821	-1.18075	0.439384	-2.68728	0.00720372	0.227324	down
ENSGALG00000047926	9.58185	-5.85036	2.17734	-2.68693	0.00721111	0.227324	down
ENSGALG00000039084	155.146	1.64617	0.612795	2.68633	0.00722423	0.227324	up
ENSGALG00000053697	36.0764	1.6863	0.628539	2.68289	0.00729879	0.229211	up
ENSGALG00000015480	1193.01	-0.663709	0.247627	-2.68027	0.00735621	0.230553	not
ENSGALG00000048017	111.09	1.53869	0.57471	2.67733	0.00742115	0.232125	up
ENSGALG00000031018	37.7393	-1.22701	0.459113	-2.67256	0.00752754	0.234985	down
ENSGALG00000004437	202.111	-1.0518	0.393741	-2.67129	0.0075561	0.23522	down
ENSGALG00000012319	142.632	-0.914593	0.34243	-2.67089	0.00756502	0.23522	not
ENSGALG00000052273	16.5234	2.03794	0.763391	2.66959	0.00759441	0.23526	up
ENSGALG00000051465	19.1549	2.31847	0.868503	2.66951	0.00759629	0.23526	up
ENSGALG00000005803	506.451	0.707906	0.265405	2.66727	0.00764701	0.236365	not
ENSGALG00000015461	69.5828	2.68108	1.00582	2.66556	0.00768596	0.236675	up
ENSGALG00000007955	19.7996	2.01201	0.75483	2.66551	0.00768718	0.236675	up
ENSGALG00000007080	480.414	1.25198	0.470441	2.6613	0.007784	0.239187	up
ENSGALG00000040504	750.528	-0.825733	0.310616	-2.65838	0.0078518	0.240799	not
ENSGALG00000011414	135.303	1.11336	0.41903	2.657	0.00788384	0.241176	up
ENSGALG00000011200	2579.42	-1.18872	0.447494	-2.6564	0.00789794	0.241176	down
ENSGALG00000007358	164.998	0.957869	0.36066	2.65588	0.00791018	0.241176	not
ENSGALG00000052573	2304.23	-0.537347	0.202688	-2.6511	0.00802291	0.244139	not
ENSGALG00000040447	399.238	0.85221	0.321598	2.64993	0.00805094	0.244518	not
ENSGALG00000037148	22.7496	-2.1331	0.80525	-2.649	0.00807314	0.244533	down
ENSGALG00000051598	3870.37	-0.760878	0.287308	-2.6483	0.00808983	0.244533	not
ENSGALG00000025858	230.493	-0.758278	0.286411	-2.64752	0.00810848	0.244533	not
ENSGALG00000008546	973.174	0.542608	0.204967	2.6473	0.00811374	0.244533	not
ENSGALG00000010233	51.2809	-1.77065	0.66937	-2.64525	0.00816317	0.245266	down
ENSGALG00000033989	609.911	-0.803936	0.303996	-2.64456	0.00817969	0.245266	not
ENSGALG00000005169	484.657	-0.675091	0.255296	-2.64435	0.00818491	0.245266	not
ENSGALG00000009405	42.8886	-2.24725	0.850189	-2.64324	0.00821176	0.245309	down
ENSGALG00000042895	2453.09	-0.663264	0.250952	-2.64299	0.00821781	0.245309	not
ENSGALG00000010053	3025.23	-0.458206	0.173438	-2.6419	0.00824433	0.245309	not
ENSGALG00000028989	149.994	0.776007	0.293752	2.64171	0.00824883	0.245309	not
ENSGALG00000005079	2551.07	-0.619365	0.234532	-2.64085	0.00826984	0.245469	not
ENSGALG00000013607	730.8	0.638875	0.242129	2.63857	0.00832559	0.246657	not
ENSGALG00000002546	6155.79	-1.13672	0.430973	-2.63758	0.00835002	0.246915	down
ENSGALG00000001883	537.65	0.918968	0.348569	2.6364	0.00837898	0.247023	not
ENSGALG00000032618	493.846	-1.7424	0.660962	-2.63615	0.00838514	0.247023	down
ENSGALG00000004893	595.1	-0.968225	0.367468	-2.63485	0.00841735	0.247508	not
ENSGALG00000002223	114.026	0.955578	0.363068	2.63196	0.00848951	0.248846	not
ENSGALG00000003933	2731.89	-1.05195	0.399714	-2.63175	0.00849455	0.248846	down
ENSGALG00000003354	138.953	-0.904863	0.344038	-2.63012	0.00853535	0.249495	not
ENSGALG00000005354	249.924	-1.01407	0.385794	-2.62852	0.00857583	0.249495	down
ENSGALG00000007418	256.191	1.0937	0.416176	2.62797	0.00858959	0.249495	up
ENSGALG00000013795	440.852	-0.869293	0.330798	-2.62787	0.00859226	0.249495	not
ENSGALG00000047472	327.75	-1.35111	0.514245	-2.62737	0.00860478	0.249495	down
ENSGALG00000051970	42.0287	1.52216	0.57952	2.62659	0.00862444	0.249495	up
ENSGALG00000032398	948.799	-0.906714	0.345286	-2.62598	0.00864009	0.249495	not
ENSGALG00000010769	361.865	1.2411	0.472686	2.62563	0.00864887	0.249495	up
ENSGALG00000047953	366.284	-0.651433	0.24822	-2.62442	0.00867962	0.249495	not
ENSGALG00000007023	998.364	-0.689055	0.262634	-2.62363	0.00869983	0.249495	not
ENSGALG00000008149	1016.89	-0.628824	0.239684	-2.62355	0.00870177	0.249495	not
ENSGALG00000010175	836.797	-0.827969	0.315648	-2.62308	0.00871391	0.249495	not
ENSGALG00000005905	193.573	0.717486	0.273566	2.62271	0.00872325	0.249495	not
ENSGALG00000015293	35.7045	-1.49508	0.570256	-2.62178	0.00874722	0.24961	down
ENSGALG00000007038	178.32	-0.891472	0.340155	-2.62078	0.00877289	0.24961	not
ENSGALG00000005815	1038.15	-0.555015	0.211864	-2.61968	0.00880123	0.24961	not
ENSGALG00000036806	53.8198	-1.36241	0.52009	-2.61958	0.00880394	0.24961	down
ENSGALG00000044225	85.8587	1.05676	0.403518	2.61888	0.00882201	0.24961	up
ENSGALG00000016470	145.202	1.19689	0.457028	2.61885	0.00882268	0.24961	up
ENSGALG00000035016	1328.28	-0.941136	0.359585	-2.61729	0.0088632	0.250306	not
ENSGALG00000051597	418.937	-0.926905	0.354251	-2.61652	0.00888304	0.250416	not
ENSGALG00000049878	15.8021	-1.99635	0.763826	-2.61362	0.0089589	0.252102	down
ENSGALG00000026098	53.302	1.57338	0.602909	2.60964	0.00906365	0.253954	up
ENSGALG00000011476	1697.01	-0.54264	0.207996	-2.6089	0.00908331	0.253954	not
ENSGALG00000038096	549.598	1.25171	0.479834	2.60863	0.00909045	0.253954	up
ENSGALG00000029360	1217.6	-0.663881	0.254543	-2.60813	0.0091039	0.253954	not
ENSGALG00000004306	505.974	-1.11267	0.426657	-2.60788	0.00911042	0.253954	down
ENSGALG00000000226	163.602	0.766407	0.293929	2.60746	0.00912178	0.253954	not
ENSGALG00000007555	558.783	-0.654215	0.251315	-2.60317	0.00923664	0.256602	not
ENSGALG00000052416	79.1346	1.68859	0.648787	2.60269	0.00924958	0.256602	up
ENSGALG00000046852	114.237	1.1875	0.456941	2.5988	0.00935492	0.259067	up
ENSGALG00000053624	31.2943	-2.13499	0.821755	-2.59809	0.00937442	0.25915	down
ENSGALG00000012015	28.7568	-1.47497	0.568199	-2.59587	0.00943505	0.260094	down
ENSGALG00000006796	189.64	-0.847826	0.326717	-2.59499	0.00945948	0.260094	not
ENSGALG00000012985	10.4668	-3.38877	1.30627	-2.59422	0.00948047	0.260094	down
ENSGALG00000006294	2982.71	-0.618422	0.238409	-2.59396	0.00948777	0.260094	not
ENSGALG00000021128	3948.08	-0.597616	0.230399	-2.59383	0.00949141	0.260094	not
ENSGALG00000016896	903.557	-0.763299	0.294515	-2.59171	0.00954992	0.261242	not
ENSGALG00000042129	2864.91	-0.592397	0.228722	-2.59003	0.00959687	0.26207	not
ENSGALG00000023886	21.7427	1.75117	0.676649	2.58801	0.00965336	0.263155	up
ENSGALG00000041921	152.316	1.02909	0.398015	2.58557	0.00972192	0.264564	up
ENSGALG00000038612	857.097	-0.842424	0.326134	-2.58306	0.0097927	0.266029	not
ENSGALG00000011902	4723.15	-1.16794	0.452749	-2.57967	0.00988947	0.268194	down
ENSGALG00000047338	147.51	-1.01246	0.392629	-2.57866	0.00991837	0.268432	down
ENSGALG00000014998	466.809	-0.85562	0.331871	-2.57817	0.00993242	0.268432	not
ENSGALG00000054866	40.6363	2.05926	0.798956	2.57744	0.00995345	0.268447	up
ENSGALG00000013043	657.723	0.766004	0.29725	2.57697	0.00996716	0.268447	not
ENSGALG00000039990	627.849	-1.29083	0.501271	-2.5751	0.010021	0.269054	down
ENSGALG00000035725	57.7641	1.74032	0.67595	2.57463	0.0100346	0.269054	up
ENSGALG00000038529	152.086	-1.03765	0.403064	-2.57441	0.0100411	0.269054	down
ENSGALG00000017235	126.907	-1.01774	0.395502	-2.57329	0.0100738	0.269117	down
ENSGALG00000010785	272.597	0.701519	0.272684	2.57265	0.0100924	0.269117	not
ENSGALG00000054496	615.33	-0.511476	0.19882	-2.57256	0.0100949	0.269117	not
ENSGALG00000048923	723.627	-1.45612	0.566681	-2.56956	0.0101828	0.270724	down
ENSGALG00000008815	1019.3	-0.933125	0.363179	-2.56933	0.0101896	0.270724	not
ENSGALG00000002576	357.244	0.745203	0.29017	2.56816	0.010224	0.270788	not
ENSGALG00000002709	2094.5	-0.576379	0.22444	-2.56807	0.0102265	0.270788	not
ENSGALG00000033278	178.843	1.00492	0.391632	2.56599	0.0102881	0.271659	up
ENSGALG00000014984	141.892	-1.44609	0.563605	-2.56579	0.010294	0.271659	down
ENSGALG00000039269	4046.54	0.529283	0.20645	2.56374	0.0103551	0.272811	not
ENSGALG00000016719	3210.01	-0.516999	0.201965	-2.55985	0.0104718	0.274681	not
ENSGALG00000017217	54.7242	-0.979047	0.382466	-2.55983	0.0104724	0.274681	not
ENSGALG00000033634	622.938	0.980943	0.383237	2.55962	0.0104785	0.274681	not
ENSGALG00000036142	806.36	-1.02005	0.398905	-2.55712	0.0105544	0.276209	down
ENSGALG00000010770	760.015	0.892253	0.349011	2.55652	0.0105724	0.27622	not
ENSGALG00000008609	3317.78	-0.645664	0.252669	-2.55537	0.0106074	0.276362	not
ENSGALG00000012906	31.7901	1.60342	0.627692	2.55447	0.010635	0.276362	up
ENSGALG00000011690	1050.46	0.548061	0.21457	2.55422	0.0106425	0.276362	not
ENSGALG00000002514	2826.35	-0.537001	0.210267	-2.55389	0.0106526	0.276362	not
ENSGALG00000016834	1050.98	0.775013	0.303515	2.55346	0.0106659	0.276362	not
ENSGALG00000030492	122.824	-1.29077	0.505657	-2.55266	0.0106904	0.276541	down
ENSGALG00000036258	968.141	0.703417	0.275789	2.55056	0.0107549	0.276896	not
ENSGALG00000054831	824.901	0.671843	0.263453	2.55014	0.0107678	0.276896	not
ENSGALG00000007669	1287.88	-1.43368	0.562207	-2.55009	0.0107695	0.276896	down
ENSGALG00000011036	4298.94	-0.605576	0.237488	-2.54992	0.0107747	0.276896	not
ENSGALG00000007378	1460.15	-0.621869	0.24422	-2.54635	0.0108857	0.279294	not
ENSGALG00000000818	231.529	-1.0954	0.430298	-2.54569	0.0109063	0.279364	down
ENSGALG00000030194	570.451	0.496407	0.195268	2.54219	0.0110162	0.281703	not
ENSGALG00000003472	46.1796	-1.50958	0.594134	-2.54081	0.0110597	0.281703	down
ENSGALG00000055026	113.922	1.23857	0.487565	2.54032	0.0110751	0.281703	up
ENSGALG00000014910	2699.51	-1.02592	0.403905	-2.54	0.0110853	0.281703	down
ENSGALG00000036082	120.694	1.21553	0.478565	2.53994	0.0110873	0.281703	up
ENSGALG00000048927	36.5986	1.758	0.692467	2.53875	0.0111249	0.282202	up
ENSGALG00000053576	48.5517	1.71303	0.674939	2.53805	0.0111471	0.282308	up
ENSGALG00000002958	267.217	0.970882	0.383005	2.53491	0.0112478	0.28383	not
ENSGALG00000005401	66.4237	-1.12272	0.442978	-2.53448	0.0112614	0.28383	down
ENSGALG00000051757	57.7792	1.40789	0.55559	2.53405	0.0112754	0.28383	up
ENSGALG00000053107	237.822	0.880181	0.347359	2.53392	0.0112794	0.28383	not
ENSGALG00000003849	74.7365	1.08403	0.42804	2.53255	0.0113237	0.284488	up
ENSGALG00000000695	235.893	1.38567	0.547493	2.53093	0.011376	0.284939	up
ENSGALG00000050387	25.2949	-1.72301	0.680796	-2.53087	0.011378	0.284939	down
ENSGALG00000049673	10.4213	2.44683	0.967148	2.52995	0.011408	0.285235	up
ENSGALG00000049375	132.953	0.948441	0.375222	2.52768	0.0114818	0.286625	not
ENSGALG00000015000	470.424	-0.637793	0.252655	-2.52437	0.0115906	0.287926	not
ENSGALG00000042607	422.439	1.30891	0.51865	2.5237	0.0116129	0.287926	up
ENSGALG00000012591	1510.46	-0.55531	0.220048	-2.52359	0.0116164	0.287926	not
ENSGALG00000052629	1380.98	-0.595518	0.235982	-2.52358	0.0116168	0.287926	not
ENSGALG00000010238	7538.81	-0.43667	0.173054	-2.52331	0.0116256	0.287926	not
ENSGALG00000048349	566.394	-0.673298	0.267107	-2.5207	0.011712	0.28961	not
ENSGALG00000047844	38.3212	2.27182	0.901871	2.51901	0.0117685	0.290145	up
ENSGALG00000015154	12.0253	2.34319	0.93036	2.51859	0.0117826	0.290145	up
ENSGALG00000047968	27.2421	-1.68438	0.668854	-2.51831	0.0117919	0.290145	down
ENSGALG00000009520	233.005	0.841377	0.334166	2.51784	0.0118076	0.290145	not
ENSGALG00000052916	24.3112	1.71025	0.679535	2.5168	0.0118426	0.290552	up
ENSGALG00000048906	395.244	-0.671096	0.266775	-2.51559	0.0118835	0.290966	not
ENSGALG00000027330	665.451	-0.725635	0.2885	-2.5152	0.0118966	0.290966	not
ENSGALG00000003443	84.3389	-0.901683	0.3587	-2.51375	0.0119454	0.291705	not
ENSGALG00000022926	757.653	-0.573425	0.228166	-2.5132	0.0119642	0.291711	not
ENSGALG00000012407	184.625	1.02481	0.40799	2.51185	0.01201	0.292374	up
ENSGALG00000016538	3601.11	-0.546113	0.217468	-2.51123	0.012031	0.292432	not
ENSGALG00000041555	47674.1	-1.16501	0.464288	-2.50925	0.0120989	0.293581	down
ENSGALG00000033769	237.469	-0.817805	0.326022	-2.50843	0.0121267	0.293581	not
ENSGALG00000031397	431.841	-0.591812	0.235952	-2.50819	0.0121352	0.293581	not
ENSGALG00000036942	155.968	2.02051	0.805879	2.50721	0.0121687	0.293581	up
ENSGALG00000019322	9.29848	3.22307	1.28588	2.50652	0.0121927	0.293581	up
ENSGALG00000047357	85.5735	1.28829	0.514056	2.50612	0.0122065	0.293581	up
ENSGALG00000013481	89.5715	1.16511	0.464922	2.50604	0.0122092	0.293581	up
ENSGALG00000002461	487.996	0.67355	0.269475	2.49949	0.0124371	0.298604	not
ENSGALG00000012067	182.268	0.705176	0.282664	2.49475	0.0126047	0.301977	not
ENSGALG00000031720	115.165	-0.976468	0.39146	-2.49443	0.012616	0.301977	not
ENSGALG00000027198	723.671	0.62091	0.249039	2.49322	0.0126589	0.302331	not
ENSGALG00000006882	173.854	-0.963115	0.386404	-2.49251	0.0126844	0.302331	not
ENSGALG00000004960	3855.68	-1.04411	0.419016	-2.49181	0.0127095	0.302331	down
ENSGALG00000029424	97.4601	-1.22266	0.490696	-2.49167	0.0127143	0.302331	down
ENSGALG00000011136	14.6574	-1.93867	0.778172	-2.49132	0.0127271	0.302331	down
ENSGALG00000053931	111.23	-1.27779	0.513202	-2.48983	0.0127804	0.303024	down
ENSGALG00000015537	1473.7	-0.657071	0.263944	-2.48943	0.0127949	0.303024	not
ENSGALG00000043433	11.4973	-2.47386	0.994276	-2.48811	0.0128426	0.303629	down
ENSGALG00000037888	331.34	-0.820074	0.329658	-2.48765	0.0128591	0.303629	not
ENSGALG00000013177	441.309	-1.0682	0.429974	-2.48434	0.0129792	0.306005	down
ENSGALG00000034855	1314.68	-0.765785	0.30856	-2.4818	0.0130721	0.307732	not
ENSGALG00000041337	1094.38	-0.859484	0.346429	-2.48098	0.013102	0.307976	not
ENSGALG00000013212	38.1279	1.5675	0.632128	2.47972	0.0131487	0.308593	up
ENSGALG00000006507	901.467	-0.887381	0.358036	-2.47847	0.0131948	0.308593	not
ENSGALG00000033405	538.821	-0.984629	0.397285	-2.47839	0.0131976	0.308593	not
ENSGALG00000055046	24.3991	1.76712	0.713083	2.47814	0.0132069	0.308593	up
ENSGALG00000013720	207.11	0.672993	0.271894	2.47521	0.0133159	0.310446	not
ENSGALG00000043033	74.2166	1.01379	0.409623	2.47494	0.0133257	0.310446	up
ENSGALG00000008628	28.7733	-1.27617	0.515752	-2.47439	0.0133464	0.310466	down
ENSGALG00000031120	7652.34	-0.483482	0.19556	-2.47229	0.013425	0.311833	not
ENSGALG00000034168	235.537	0.690464	0.279487	2.47047	0.0134938	0.312967	not
ENSGALG00000016205	977.832	0.688274	0.279375	2.46363	0.013754	0.318532	not
ENSGALG00000003243	974.194	-0.49341	0.200374	-2.46244	0.0137995	0.319116	not
ENSGALG00000032311	12.4467	-2.54869	1.03555	-2.46119	0.0138475	0.319755	down
ENSGALG00000005797	463.313	-1.13751	0.462458	-2.4597	0.0139052	0.319985	down
ENSGALG00000023772	40.5414	-1.32195	0.537508	-2.4594	0.0139171	0.319985	down
ENSGALG00000030991	54.9126	2.10382	0.855691	2.45862	0.0139473	0.319985	up
ENSGALG00000019622	939.104	1.23062	0.500643	2.45809	0.013968	0.319985	up
ENSGALG00000009945	118.182	0.817116	0.33245	2.45786	0.0139767	0.319985	not
ENSGALG00000032079	32421.8	-0.861977	0.350714	-2.45778	0.01398	0.319985	not
ENSGALG00000042647	27.5171	-1.32652	0.539856	-2.45718	0.0140033	0.319985	down
ENSGALG00000014758	664.105	-0.939726	0.382562	-2.4564	0.0140335	0.319985	not
ENSGALG00000048195	37.2232	1.69873	0.691733	2.45576	0.0140588	0.319985	up
ENSGALG00000046955	79.4841	0.819195	0.333659	2.45518	0.0140812	0.319985	not
ENSGALG00000049951	471.302	-0.656751	0.267502	-2.45513	0.0140834	0.319985	not
ENSGALG00000014877	54654.3	-0.910986	0.371126	-2.45465	0.014102	0.319985	not
ENSGALG00000017099	396.512	-1.01339	0.413145	-2.45287	0.0141722	0.321114	down
ENSGALG00000052043	50.3895	1.15841	0.472486	2.45174	0.0142169	0.321325	up
ENSGALG00000047461	777.216	-0.685358	0.279556	-2.45159	0.0142225	0.321325	not
ENSGALG00000049444	25.6849	2.23287	0.911192	2.45049	0.0142661	0.321848	up
ENSGALG00000041750	1497.79	-0.742736	0.303452	-2.44762	0.0143802	0.323375	not
ENSGALG00000005448	84.9189	-1.28121	0.523521	-2.4473	0.0143931	0.323375	down
ENSGALG00000032803	272.076	-1.8373	0.750766	-2.44724	0.0143956	0.323375	down
ENSGALG00000011227	66.8405	1.12731	0.461098	2.44484	0.0144918	0.324814	up
ENSGALG00000011626	253.877	-0.589409	0.241125	-2.44441	0.0145089	0.324814	not
ENSGALG00000010346	2039.59	-0.806714	0.33018	-2.44325	0.0145555	0.324814	not
ENSGALG00000016981	8.92021	-3.80626	1.55787	-2.44324	0.014556	0.324814	down
ENSGALG00000008953	990.578	0.903914	0.370018	2.4429	0.0145699	0.324814	not
ENSGALG00000011581	487.529	0.746373	0.305571	2.44255	0.0145837	0.324814	not
ENSGALG00000041778	192.144	0.800919	0.327989	2.44191	0.0146098	0.324886	not
ENSGALG00000047523	16.3428	2.04085	0.835918	2.44145	0.0146284	0.324886	up
ENSGALG00000030930	307.02	0.897834	0.368322	2.43764	0.0147836	0.32787	not
ENSGALG00000015115	206.463	-0.875197	0.3592	-2.43652	0.0148294	0.328421	not
ENSGALG00000048165	1078.92	-0.603771	0.247914	-2.4354	0.0148754	0.328976	not
ENSGALG00000041978	43.468	1.87218	0.769018	2.43451	0.0149119	0.32932	up
ENSGALG00000006286	708.195	0.564106	0.231811	2.43348	0.0149547	0.329801	not
ENSGALG00000032060	123.735	-1.1035	0.453693	-2.43227	0.0150046	0.330438	down
ENSGALG00000033522	284.927	-1.04086	0.428188	-2.43086	0.0150631	0.331262	down
ENSGALG00000007448	79.9174	-0.852334	0.350913	-2.4289	0.0151446	0.332588	not
ENSGALG00000010896	95.9837	-0.860957	0.354675	-2.42745	0.0152053	0.333454	not
ENSGALG00000007675	20.4077	2.71572	1.11923	2.42641	0.0152488	0.333943	up
ENSGALG00000024296	225.302	0.95199	0.39245	2.42576	0.0152764	0.334082	not
ENSGALG00000049589	70.0374	1.55459	0.641103	2.42487	0.0153141	0.334342	up
ENSGALG00000049627	23.8887	-2.46916	1.0185	-2.4243	0.0153381	0.334342	down
ENSGALG00000053925	779.782	-0.512647	0.211517	-2.42367	0.0153646	0.334342	not
ENSGALG00000014447	917.93	0.510163	0.21051	2.42346	0.0153735	0.334342	not
ENSGALG00000041280	80.5005	0.935507	0.386152	2.42264	0.0154083	0.334636	not
ENSGALG00000003855	1595.07	-0.637363	0.263155	-2.42201	0.015435	0.334751	not
ENSGALG00000046487	156.548	-0.860548	0.355998	-2.41729	0.0156368	0.338222	not
ENSGALG00000026590	148.567	-0.764326	0.316196	-2.41725	0.0156381	0.338222	not
ENSGALG00000028081	29.8629	1.27122	0.526031	2.41662	0.0156653	0.338345	up
ENSGALG00000004059	310.285	0.71223	0.294837	2.41567	0.0157061	0.338761	not
ENSGALG00000015662	14.4531	2.8031	1.16089	2.41461	0.0157522	0.339131	up
ENSGALG00000005613	10.6344	2.47582	1.02561	2.41399	0.0157789	0.339131	up
ENSGALG00000006217	50.222	1.23287	0.510764	2.41378	0.0157881	0.339131	up
ENSGALG00000014793	15.2104	-3.51326	1.45585	-2.41321	0.0158129	0.3392	down
ENSGALG00000003928	121.949	1.28848	0.534154	2.41219	0.015857	0.339477	up
ENSGALG00000007703	1471.23	0.603012	0.250045	2.41161	0.0158822	0.339477	not
ENSGALG00000031094	204.699	-1.13853	0.47227	-2.41076	0.0159195	0.339477	down
ENSGALG00000011046	2071.34	0.744697	0.308926	2.4106	0.0159263	0.339477	not
ENSGALG00000047434	104.211	-1.17899	0.489123	-2.41043	0.0159339	0.339477	down
ENSGALG00000051778	70.4063	1.34202	0.556987	2.40942	0.0159778	0.339668	up
ENSGALG00000039322	253.782	-0.972936	0.403837	-2.40923	0.0159862	0.339668	not
ENSGALG00000054251	97.4687	-0.912767	0.379147	-2.40742	0.0160655	0.340893	not
ENSGALG00000010009	139.591	1.04627	0.434918	2.40568	0.0161424	0.341643	up
ENSGALG00000035153	33.589	-1.44759	0.601809	-2.4054	0.0161546	0.341643	down
ENSGALG00000052748	3642.23	-0.528516	0.219744	-2.40514	0.0161661	0.341643	not
ENSGALG00000001118	2328.33	-0.65317	0.271686	-2.40413	0.0162109	0.342129	not
ENSGALG00000053166	107.182	1.19951	0.499267	2.40254	0.0162816	0.343069	up
ENSGALG00000044155	1086.89	0.783976	0.326365	2.40215	0.0162992	0.343069	not
ENSGALG00000002974	28.6992	-2.64394	1.10216	-2.39886	0.0164462	0.345701	down
ENSGALG00000017196	316.655	-0.758964	0.317119	-2.39331	0.0166972	0.350125	not
ENSGALG00000029621	682.679	-0.726734	0.303664	-2.39322	0.0167013	0.350125	not
ENSGALG00000015547	454.157	0.580315	0.242616	2.39191	0.0167611	0.350911	not
ENSGALG00000005971	403.035	0.654834	0.273946	2.39037	0.0168312	0.351909	not
ENSGALG00000015315	51.579	0.98623	0.412853	2.38881	0.0169028	0.352936	not
ENSGALG00000008348	11272.8	-0.488095	0.20441	-2.38782	0.0169485	0.35342	not
ENSGALG00000042478	3200.32	-0.973754	0.407994	-2.38669	0.0170008	0.354041	not
ENSGALG00000033520	49.1845	1.92585	0.807589	2.38469	0.0170936	0.354806	up
ENSGALG00000016142	209.334	1.25321	0.525589	2.3844	0.017107	0.354806	up
ENSGALG00000000299	437.526	0.862404	0.361701	2.3843	0.0171116	0.354806	not
ENSGALG00000027772	485.591	0.885009	0.37125	2.38386	0.017132	0.354806	not
ENSGALG00000038708	174.73	-0.760198	0.318947	-2.38346	0.0171505	0.354806	not
ENSGALG00000026981	297.085	-0.684074	0.287192	-2.38194	0.0172218	0.355812	not
ENSGALG00000047749	447.143	-0.770362	0.323579	-2.38076	0.0172771	0.35638	not
ENSGALG00000055081	927.364	-0.849136	0.356723	-2.38038	0.0172947	0.35638	not
ENSGALG00000003360	211.666	0.600275	0.252385	2.37841	0.0173877	0.357826	not
ENSGALG00000040316	2758.54	-0.754108	0.317211	-2.37731	0.0174396	0.358425	not
ENSGALG00000008262	116.149	0.814823	0.34324	2.37392	0.0176003	0.361256	not
ENSGALG00000032098	50.1929	-1.50727	0.635197	-2.37291	0.0176485	0.36177	down
ENSGALG00000035701	1125.75	-0.593244	0.250176	-2.37131	0.0177252	0.362871	not
ENSGALG00000044866	61.9483	-1.5737	0.663857	-2.37054	0.0177622	0.362906	down
ENSGALG00000014999	5889.37	-0.857124	0.361608	-2.37031	0.0177732	0.362906	not
ENSGALG00000007426	160.841	-0.933172	0.393827	-2.3695	0.0178124	0.363233	not
ENSGALG00000013085	22.0249	1.83628	0.775161	2.3689	0.0178409	0.363344	up
ENSGALG00000050434	50.5981	1.27491	0.538342	2.36821	0.0178744	0.363555	up
ENSGALG00000012144	842.51	0.633752	0.267935	2.36532	0.0180147	0.365934	not
ENSGALG00000048873	194.696	-0.71971	0.30444	-2.36405	0.0180765	0.366296	not
ENSGALG00000004728	2253.88	-0.813937	0.344306	-2.36399	0.0180792	0.366296	not
ENSGALG00000002492	785.701	0.479427	0.202869	2.36324	0.0181161	0.366572	not
ENSGALG00000034107	119.109	0.854476	0.36175	2.36207	0.0181734	0.367257	not
ENSGALG00000046715	2486.96	-0.859202	0.363858	-2.36137	0.0182076	0.367475	not
ENSGALG00000033408	399.506	0.868488	0.367953	2.36033	0.0182589	0.368038	not
ENSGALG00000009920	31.6062	1.43511	0.60848	2.35851	0.0183484	0.369284	up
ENSGALG00000007700	2724.7	-0.531743	0.225494	-2.35812	0.0183678	0.369284	not
ENSGALG00000008285	1278.65	0.449846	0.191058	2.3545	0.0185478	0.372268	not
ENSGALG00000014646	1009.2	-0.534512	0.227092	-2.35372	0.0185866	0.372268	not
ENSGALG00000003369	1542.22	-0.580423	0.2466	-2.35371	0.0185873	0.372268	not
ENSGALG00000051292	14.8345	-2.03131	0.864108	-2.35076	0.0187351	0.37475	down
ENSGALG00000037838	2440.81	-0.683871	0.291239	-2.34815	0.0188672	0.37631	not
ENSGALG00000016996	8086.88	-0.494376	0.210561	-2.3479	0.0188797	0.37631	not
ENSGALG00000016144	33.1962	1.29453	0.551462	2.34744	0.0189027	0.37631	up
ENSGALG00000051710	13.6555	2.72898	1.16285	2.34681	0.018935	0.37631	up
ENSGALG00000048144	363.666	-0.607864	0.259121	-2.34587	0.0189826	0.37631	not
ENSGALG00000036504	85.6603	1.20924	0.515529	2.34562	0.0189953	0.37631	up
ENSGALG00000008514	688.63	0.612523	0.261189	2.34513	0.0190203	0.37631	not
ENSGALG00000026727	74.1844	1.14327	0.487591	2.34474	0.0190405	0.37631	up
ENSGALG00000006958	755.123	-0.941505	0.401589	-2.34445	0.0190553	0.37631	not
ENSGALG00000025898	531.363	-0.522224	0.22275	-2.34444	0.0190555	0.37631	not
ENSGALG00000032862	10.0533	-3.86387	1.6484	-2.34401	0.0190775	0.37631	down
ENSGALG00000049875	28.2164	-1.81993	0.776567	-2.34356	0.0191007	0.37631	down
ENSGALG00000034560	852.108	-0.908457	0.388007	-2.34134	0.0192146	0.378079	not
ENSGALG00000042929	277.715	-0.990144	0.423095	-2.34024	0.0192713	0.378643	not
ENSGALG00000006045	1071.54	0.702836	0.300416	2.33954	0.0193073	0.378643	not
ENSGALG00000004620	13871.1	-0.659783	0.282033	-2.33938	0.0193156	0.378643	not
ENSGALG00000026373	471.749	-0.666976	0.285526	-2.33596	0.0194934	0.381652	not
ENSGALG00000027122	1584.23	-0.662878	0.28405	-2.33367	0.0196131	0.382774	not
ENSGALG00000023303	61.2296	1.12672	0.482923	2.33313	0.0196414	0.382774	up
ENSGALG00000029940	28.6154	1.94164	0.832316	2.33281	0.0196579	0.382774	up
ENSGALG00000003426	58.6022	0.913358	0.391654	2.33206	0.0196978	0.382774	not
ENSGALG00000003445	2200.39	-0.459588	0.197083	-2.33195	0.0197035	0.382774	not
ENSGALG00000012178	240.436	-0.702415	0.301414	-2.3304	0.0197852	0.382774	not
ENSGALG00000015665	331.529	0.641418	0.275291	2.32996	0.0198081	0.382774	not
ENSGALG00000050634	322.807	1.18658	0.509342	2.32964	0.0198251	0.382774	up
ENSGALG00000002623	57.9089	-1.12973	0.485076	-2.32897	0.0198606	0.382774	down
ENSGALG00000005507	4525.38	-0.416839	0.178996	-2.32876	0.0198719	0.382774	not
ENSGALG00000031067	1234.65	-0.718717	0.308628	-2.32875	0.0198726	0.382774	not
ENSGALG00000054221	140.844	1.14975	0.494035	2.32726	0.0199514	0.382774	up
ENSGALG00000039741	90.3982	-2.31174	0.99338	-2.32714	0.0199577	0.382774	down
ENSGALG00000032717	60.6517	1.48198	0.636833	2.32711	0.0199596	0.382774	up
ENSGALG00000039454	468.253	0.525975	0.226022	2.3271	0.0199599	0.382774	not
ENSGALG00000046817	77.955	-1.10933	0.476721	-2.327	0.0199652	0.382774	down
ENSGALG00000023348	57.134	-0.902016	0.387694	-2.32661	0.0199858	0.382774	not
ENSGALG00000003078	2150.32	-0.570377	0.24516	-2.32655	0.0199895	0.382774	not
ENSGALG00000009595	1288.97	-0.642503	0.276437	-2.32423	0.0201134	0.384067	not
ENSGALG00000002260	1691.01	-0.822778	0.354046	-2.32393	0.0201291	0.384067	not
ENSGALG00000015184	770.995	-0.670903	0.288742	-2.32354	0.0201501	0.384067	not
ENSGALG00000006670	634.095	0.493981	0.212634	2.32315	0.0201709	0.384067	not
ENSGALG00000002432	14.259	2.00256	0.862058	2.323	0.0201793	0.384067	up
ENSGALG00000000616	156.145	1.31916	0.568159	2.32182	0.0202429	0.384621	up
ENSGALG00000032415	56.6724	1.6139	0.695181	2.32155	0.0202574	0.384621	up
ENSGALG00000003172	347.156	0.549962	0.237059	2.31993	0.0203444	0.385807	not
ENSGALG00000008022	2514.72	0.787345	0.339728	2.31757	0.0204725	0.387561	not
ENSGALG00000045947	169.606	0.982047	0.42387	2.31686	0.0205115	0.387561	not
ENSGALG00000027231	429.722	-1.27228	0.549188	-2.31665	0.020523	0.387561	down
ENSGALG00000012877	851.521	-0.662127	0.285842	-2.31641	0.0205357	0.387561	not
ENSGALG00000027688	1777.6	-0.446213	0.192727	-2.31526	0.0205988	0.388074	not
ENSGALG00000048357	117.311	-1.21941	0.526741	-2.31501	0.0206123	0.388074	down
ENSGALG00000042103	1930.9	-0.94065	0.406418	-2.31449	0.0206408	0.388146	not
ENSGALG00000010646	212.225	0.616319	0.266436	2.3132	0.0207116	0.389012	not
ENSGALG00000032830	3725.8	-0.606712	0.262379	-2.31235	0.0207583	0.389179	not
ENSGALG00000047782	217.954	-0.637964	0.27592	-2.31214	0.0207701	0.389179	not
ENSGALG00000013268	134.645	1.05669	0.457245	2.31099	0.0208337	0.389905	up
ENSGALG00000029644	46.8034	1.11226	0.481453	2.31022	0.0208758	0.390228	up
ENSGALG00000000461	3927.61	-0.7191	0.31143	-2.30903	0.020942	0.390883	not
ENSGALG00000011214	16973.9	-0.735321	0.318501	-2.30869	0.0209606	0.390883	not
ENSGALG00000004341	178.898	0.778785	0.337673	2.30633	0.0210923	0.392871	not
ENSGALG00000047339	171.437	-1.04284	0.452601	-2.30409	0.0212174	0.394226	down
ENSGALG00000027090	212178	-0.791314	0.343451	-2.30401	0.0212221	0.394226	not
ENSGALG00000027188	977.113	-0.877363	0.380901	-2.30339	0.021257	0.394226	not
ENSGALG00000005721	40.5709	-1.01178	0.439287	-2.30324	0.0212654	0.394226	down
ENSGALG00000012121	901.251	-0.697872	0.303066	-2.30271	0.0212951	0.394311	not
ENSGALG00000041182	78.7648	0.829484	0.36045	2.30125	0.0213777	0.395242	not
ENSGALG00000042471	32.2061	1.61958	0.703945	2.30072	0.0214074	0.395242	up
ENSGALG00000006655	259.268	0.688311	0.299203	2.30048	0.0214209	0.395242	not
ENSGALG00000001664	746.419	-0.770149	0.335113	-2.29818	0.0215517	0.397188	not
ENSGALG00000042500	24.2898	2.28794	0.995952	2.29724	0.0216052	0.397462	up
ENSGALG00000041528	4419.41	-0.62436	0.271812	-2.29703	0.0216171	0.397462	not
ENSGALG00000033569	505.052	-0.584719	0.25495	-2.29346	0.0218213	0.400302	not
ENSGALG00000028801	1456.21	0.559596	0.243998	2.29344	0.0218226	0.400302	not
ENSGALG00000038964	77.8759	0.929292	0.405543	2.29148	0.0219359	0.401911	not
ENSGALG00000015163	335.415	0.569844	0.248809	2.29029	0.0220048	0.402702	not
ENSGALG00000008437	4413.32	-0.507876	0.221914	-2.28862	0.0221016	0.404003	not
ENSGALG00000047373	127.397	1.45629	0.636688	2.28728	0.0221793	0.404952	up
ENSGALG00000007169	882.755	0.46748	0.204529	2.28564	0.0222755	0.405894	not
ENSGALG00000017134	441.185	0.695822	0.304448	2.28552	0.0222825	0.405894	not
ENSGALG00000028627	3470.07	-1.14068	0.499313	-2.2845	0.0223424	0.406513	down
ENSGALG00000049873	140.681	-1.23267	0.540156	-2.28206	0.0224857	0.408562	down
ENSGALG00000001948	1050.95	-0.498118	0.218322	-2.28158	0.0225143	0.408562	not
ENSGALG00000042458	2776.38	-0.749148	0.328392	-2.28126	0.0225331	0.408562	not
ENSGALG00000007112	109.058	0.877811	0.385274	2.27841	0.0227022	0.41101	not
ENSGALG00000011922	414.15	0.560574	0.24607	2.2781	0.0227205	0.41101	not
ENSGALG00000001093	1366.5	-0.546767	0.240062	-2.27761	0.0227501	0.411072	not
ENSGALG00000054470	18.6818	-1.91221	0.840099	-2.27617	0.0228359	0.412149	down
ENSGALG00000053419	18.2829	1.63363	0.718183	2.27467	0.022926	0.413299	up
ENSGALG00000006979	764.8	-0.470059	0.20688	-2.27213	0.0230784	0.414917	not
ENSGALG00000049582	783.881	-0.66333	0.291949	-2.27208	0.0230818	0.414917	not
ENSGALG00000027184	101.123	1.62453	0.715366	2.27091	0.0231523	0.414917	up
ENSGALG00000054456	29.8711	-1.48811	0.655315	-2.27083	0.0231571	0.414917	down
ENSGALG00000039895	443.188	-1.16763	0.514239	-2.2706	0.0231715	0.414917	down
ENSGALG00000031615	103.055	0.772156	0.340074	2.27055	0.0231742	0.414917	not
ENSGALG00000005254	13.2228	1.85873	0.818947	2.26966	0.0232284	0.415413	up
ENSGALG00000050539	63.3076	-1.04876	0.463192	-2.2642	0.0235618	0.419609	down
ENSGALG00000027757	1015.85	0.58303	0.257512	2.26409	0.0235686	0.419609	not
ENSGALG00000016592	109.456	0.784403	0.346481	2.26391	0.0235796	0.419609	not
ENSGALG00000024024	117.722	-1.25608	0.55492	-2.26353	0.0236033	0.419609	down
ENSGALG00000054746	174.963	1.07276	0.473952	2.26344	0.0236088	0.419609	up
ENSGALG00000014957	3125.48	-0.524214	0.231625	-2.2632	0.0236234	0.419609	not
ENSGALG00000034251	1478.68	-0.587825	0.259796	-2.26264	0.0236581	0.419751	not
ENSGALG00000010258	819.377	-0.724204	0.320219	-2.26159	0.0237228	0.420423	not
ENSGALG00000011387	1811.98	-0.502704	0.22234	-2.26097	0.0237613	0.420632	not
ENSGALG00000033789	12356.1	-0.449708	0.198983	-2.26003	0.0238196	0.421189	not
ENSGALG00000019276	90.2037	0.942318	0.417121	2.2591	0.0238771	0.42173	not
ENSGALG00000051276	1207.78	-0.582502	0.25796	-2.25811	0.0239386	0.421956	not
ENSGALG00000051309	211.22	0.956498	0.423664	2.25768	0.0239656	0.421956	not
ENSGALG00000041408	76.2083	-0.842253	0.373074	-2.2576	0.0239705	0.421956	not
ENSGALG00000012394	2633.63	-0.631401	0.279748	-2.25703	0.0240061	0.422109	not
ENSGALG00000037950	265.913	0.733486	0.325115	2.25609	0.0240652	0.42226	not
ENSGALG00000000255	1306.71	-0.640491	0.283901	-2.25603	0.0240685	0.42226	not
ENSGALG00000005321	2171.13	-0.898146	0.39819	-2.25557	0.0240975	0.422297	not
ENSGALG00000017320	696.735	-0.476718	0.211407	-2.25498	0.0241349	0.422481	not
ENSGALG00000031425	1182.19	-0.640252	0.284091	-2.25369	0.0242158	0.423426	not
ENSGALG00000014812	3309.59	0.889486	0.395366	2.24978	0.0244629	0.42727	not
ENSGALG00000033631	791.006	-0.640503	0.284777	-2.24914	0.0245037	0.427509	not
ENSGALG00000049279	18.4607	-1.58703	0.705858	-2.24837	0.0245527	0.427656	down
ENSGALG00000042422	201.054	-0.91354	0.406352	-2.24815	0.0245667	0.427656	not
ENSGALG00000028326	31.5844	1.14626	0.510073	2.24725	0.0246239	0.428135	up
ENSGALG00000047361	67.3827	1.5424	0.68647	2.24686	0.0246487	0.428135	up
ENSGALG00000007569	1378.46	0.545188	0.242751	2.24588	0.0247117	0.428756	not
ENSGALG00000000608	109.707	1.43888	0.641025	2.24466	0.0247902	0.429006	up
ENSGALG00000049990	18.4133	1.42551	0.635108	2.24452	0.0247987	0.429006	up
ENSGALG00000015166	477.446	0.654943	0.291815	2.24438	0.0248081	0.429006	not
ENSGALG00000010073	3473.58	-0.4996	0.222721	-2.24317	0.0248858	0.429875	not
ENSGALG00000037483	2386.25	-0.470728	0.209955	-2.24204	0.0249587	0.430295	not
ENSGALG00000049475	497.27	-0.52065	0.232231	-2.24195	0.0249649	0.430295	not
ENSGALG00000046313	23.6268	1.72036	0.76769	2.24095	0.0250291	0.430867	up
ENSGALG00000053330	127.081	-0.852169	0.380345	-2.24052	0.0250574	0.430867	not
ENSGALG00000037077	159.561	1.20157	0.536375	2.24016	0.0250804	0.430867	up
ENSGALG00000026572	2292.62	0.875673	0.39114	2.23877	0.0251707	0.43091	not
ENSGALG00000052259	129.701	-0.729351	0.325883	-2.23808	0.0252159	0.43091	not
ENSGALG00000012577	111.443	0.699201	0.312413	2.23807	0.0252166	0.43091	not
ENSGALG00000002764	2186.86	-0.478247	0.213702	-2.23792	0.0252262	0.43091	not
ENSGALG00000027345	79.6543	1.4949	0.668091	2.23757	0.0252489	0.43091	up
ENSGALG00000046008	109.741	0.988847	0.442007	2.23718	0.0252748	0.43091	not
ENSGALG00000031754	107.434	1.22779	0.54891	2.23678	0.0253006	0.43091	up
ENSGALG00000050729	85.0884	-1.05556	0.471914	-2.23675	0.0253025	0.43091	down
ENSGALG00000004955	54.9196	-0.878027	0.392624	-2.2363	0.0253318	0.430943	not
ENSGALG00000009807	137.353	-0.937807	0.419564	-2.2352	0.0254045	0.431529	not
ENSGALG00000015022	951.587	-0.728534	0.326036	-2.23452	0.0254487	0.431529	not
ENSGALG00000048288	28.1079	1.32411	0.592587	2.23446	0.0254526	0.431529	up
ENSGALG00000052069	34.5979	-1.57061	0.703165	-2.23363	0.0255076	0.431529	down
ENSGALG00000003568	411.254	0.575077	0.257468	2.23358	0.0255104	0.431529	not
ENSGALG00000010435	279.041	0.926131	0.414697	2.23327	0.0255312	0.431529	not
ENSGALG00000004991	1019.28	0.644324	0.288604	2.23255	0.0255786	0.431865	not
ENSGALG00000029024	1533.23	-0.830066	0.372174	-2.23032	0.0257263	0.433892	not
ENSGALG00000006479	421.437	1.37929	0.618817	2.22891	0.0258202	0.435009	up
ENSGALG00000008005	582.203	0.471143	0.211505	2.22757	0.0259089	0.435701	not
ENSGALG00000026179	396.225	0.603577	0.270971	2.22746	0.0259167	0.435701	not
ENSGALG00000033867	1244.75	-0.604422	0.271409	-2.22698	0.0259487	0.435771	not
ENSGALG00000046960	165.799	-0.72263	0.324684	-2.22564	0.0260383	0.436082	not
ENSGALG00000007115	363.115	0.536816	0.241207	2.22554	0.0260451	0.436082	not
ENSGALG00000007932	1009.75	0.656647	0.295239	2.22412	0.0261401	0.436082	not
ENSGALG00000038672	2229.65	-0.636877	0.286353	-2.2241	0.0261418	0.436082	not
ENSGALG00000037545	529.575	0.642238	0.288769	2.22405	0.0261448	0.436082	not
ENSGALG00000027534	2574.85	-0.44278	0.199092	-2.22399	0.0261491	0.436082	not
ENSGALG00000027793	122.892	0.8519	0.383082	2.22381	0.0261616	0.436082	not
ENSGALG00000016893	532.165	-0.727904	0.327749	-2.22092	0.0263563	0.438716	not
ENSGALG00000049216	14.8446	1.75176	0.788853	2.22064	0.0263755	0.438716	up
ENSGALG00000030096	422.649	-0.996587	0.449164	-2.21876	0.026503	0.440206	not
ENSGALG00000003120	2860.42	-0.548834	0.24739	-2.21849	0.0265211	0.440206	not
ENSGALG00000035219	224.963	-1.69401	0.763885	-2.21762	0.0265806	0.440723	down
ENSGALG00000010535	1067.29	0.651926	0.294082	2.21682	0.0266357	0.440723	not
ENSGALG00000020716	214.502	0.600574	0.270919	2.2168	0.0266365	0.440723	not
ENSGALG00000001250	16080.7	-0.491982	0.222041	-2.21572	0.0267106	0.44099	not
ENSGALG00000027805	187.143	-1.05673	0.477022	-2.21527	0.0267415	0.44099	down
ENSGALG00000006170	275.924	-0.616116	0.278168	-2.21491	0.0267665	0.44099	not
ENSGALG00000010697	543.475	-0.581481	0.26257	-2.21458	0.0267892	0.44099	not
ENSGALG00000029817	1528.41	-0.443486	0.200263	-2.21452	0.0267931	0.44099	not
ENSGALG00000016377	772.197	-0.724345	0.327526	-2.21157	0.0269964	0.443872	not
ENSGALG00000052959	39.9284	1.24637	0.563859	2.21044	0.0270748	0.444278	up
ENSGALG00000014938	37.0835	-1.17824	0.533261	-2.20949	0.0271406	0.444278	down
ENSGALG00000040182	127.832	1.21455	0.549741	2.20931	0.0271529	0.444278	up
ENSGALG00000052515	388.728	-0.528217	0.239112	-2.20908	0.0271689	0.444278	not
ENSGALG00000036847	149.325	-0.904204	0.409329	-2.20899	0.0271752	0.444278	not
ENSGALG00000004096	141.308	-1.36668	0.618752	-2.20877	0.0271909	0.444278	down
ENSGALG00000006776	165.393	-0.873491	0.396291	-2.20417	0.0275127	0.449069	not
ENSGALG00000010255	3656.2	-0.466029	0.211538	-2.20305	0.0275911	0.449386	not
ENSGALG00000009314	1615.61	0.449221	0.203931	2.20281	0.0276082	0.449386	not
ENSGALG00000051796	154.479	0.658174	0.298807	2.20267	0.027618	0.449386	not
ENSGALG00000039479	18.4023	1.87749	0.852686	2.20186	0.0276755	0.44967	up
ENSGALG00000020164	232.76	-0.724921	0.329268	-2.20161	0.0276927	0.44967	not
ENSGALG00000011663	1578.36	-1.1049	0.502088	-2.20061	0.0277638	0.450358	down
ENSGALG00000031934	936.689	0.487407	0.221704	2.19846	0.0279162	0.451655	not
ENSGALG00000039724	174.44	0.642913	0.292451	2.19836	0.0279233	0.451655	not
ENSGALG00000039452	293.011	-0.674362	0.30677	-2.19827	0.02793	0.451655	not
ENSGALG00000049447	59.768	1.17582	0.535167	2.19712	0.0280122	0.452519	up
ENSGALG00000006388	125.973	0.998296	0.454532	2.19631	0.0280694	0.452976	not
ENSGALG00000055033	34.5215	1.95214	0.889227	2.19533	0.0281403	0.453653	up
ENSGALG00000014640	12.4325	2.93734	1.33863	2.19429	0.0282144	0.454382	up
ENSGALG00000016646	12.8901	-1.69439	0.772449	-2.19352	0.0282696	0.454805	down
ENSGALG00000031534	432.105	-0.943887	0.430436	-2.19286	0.0283173	0.455106	not
ENSGALG00000008950	353.084	-1.01512	0.463177	-2.19165	0.0284049	0.456046	down
ENSGALG00000007234	1379.86	0.429139	0.195873	2.1909	0.0284587	0.456444	not
ENSGALG00000050125	155.876	-0.729811	0.333245	-2.19001	0.0285234	0.456645	not
ENSGALG00000024056	315.755	-0.766694	0.3501	-2.18993	0.0285294	0.456645	not
ENSGALG00000008306	1920.87	-0.631172	0.288402	-2.18851	0.0286324	0.457827	not
ENSGALG00000043930	307.103	-0.57815	0.264294	-2.18753	0.0287042	0.458507	not
ENSGALG00000003588	39.44	1.53268	0.700831	2.18695	0.028746	0.458709	up
ENSGALG00000035717	9166.07	-0.807385	0.369276	-2.1864	0.0287864	0.458888	not
ENSGALG00000013102	457.427	-0.834371	0.381743	-2.18569	0.0288386	0.459254	not
ENSGALG00000027255	134.525	1.06074	0.486023	2.18249	0.0290736	0.462071	up
ENSGALG00000029648	17.0086	-2.07558	0.951373	-2.18167	0.0291339	0.462071	down
ENSGALG00000008909	390.4	0.640213	0.293477	2.18148	0.0291481	0.462071	not
ENSGALG00000036191	670.573	-0.420753	0.192898	-2.18122	0.0291671	0.462071	not
ENSGALG00000048365	905.455	-0.7971	0.365485	-2.18094	0.0291881	0.462071	not
ENSGALG00000051077	11.3683	-2.23493	1.02478	-2.18088	0.0291921	0.462071	down
ENSGALG00000005180	255.289	-0.985749	0.452414	-2.17886	0.0293417	0.463971	not
ENSGALG00000007145	8443.99	-0.514623	0.236235	-2.17844	0.0293734	0.464005	not
ENSGALG00000014863	260.993	-0.528324	0.242648	-2.17732	0.0294564	0.464455	not
ENSGALG00000003163	102.605	-1.09448	0.502685	-2.17726	0.029461	0.464455	down
ENSGALG00000015113	36.5611	-0.991517	0.455838	-2.17515	0.0296188	0.466289	not
ENSGALG00000013616	13.8433	-1.91684	0.881342	-2.17491	0.0296368	0.466289	down
ENSGALG00000006041	354.573	0.718814	0.330611	2.1742	0.02969	0.466404	not
ENSGALG00000015079	121.174	1.67262	0.769369	2.17402	0.0297035	0.466404	up
ENSGALG00000013627	359.33	1.07127	0.493155	2.17227	0.029835	0.467208	up
ENSGALG00000049976	374.299	-0.485271	0.223434	-2.17188	0.0298646	0.467208	not
ENSGALG00000051099	44.0634	1.19831	0.551804	2.17162	0.0298843	0.467208	up
ENSGALG00000048991	21.1762	-1.33975	0.616975	-2.17148	0.0298949	0.467208	down
ENSGALG00000013861	333.579	0.635037	0.29246	2.17137	0.0299034	0.467208	not
ENSGALG00000048425	497.91	1.00227	0.46216	2.16866	0.0301088	0.469949	up
ENSGALG00000041927	466.423	-0.60976	0.281365	-2.16715	0.0302233	0.470533	not
ENSGALG00000006122	480.576	0.542025	0.250114	2.16711	0.0302263	0.470533	not
ENSGALG00000002232	1633.66	-0.492086	0.227124	-2.16659	0.030266	0.470533	not
ENSGALG00000021634	2122.8	-0.457451	0.2112	-2.16596	0.0303145	0.470533	not
ENSGALG00000013740	1647.24	-0.721529	0.333144	-2.16582	0.0303251	0.470533	not
ENSGALG00000000309	29.8107	1.53544	0.708948	2.16581	0.030326	0.470533	up
ENSGALG00000038951	1102.47	-0.745653	0.344483	-2.16456	0.0304214	0.471547	not
ENSGALG00000038758	6651.15	-0.484834	0.224461	-2.15999	0.0307732	0.47653	not
ENSGALG00000032746	669.747	1.26637	0.586515	2.15914	0.0308391	0.47708	up
ENSGALG00000032974	1096.44	-0.988714	0.458089	-2.15834	0.0309012	0.477229	not
ENSGALG00000002407	28.7426	1.64438	0.761912	2.15823	0.0309096	0.477229	up
ENSGALG00000009612	620.191	-0.750114	0.347815	-2.15665	0.0310332	0.478206	not
ENSGALG00000016705	726.009	-0.5041	0.233743	-2.15664	0.0310337	0.478206	not
ENSGALG00000003113	486.85	-0.756526	0.351003	-2.15532	0.0311364	0.479318	not
ENSGALG00000041124	1766.2	-0.44219	0.205226	-2.15465	0.0311891	0.479659	not
ENSGALG00000004180	6334.36	0.534525	0.248193	2.15367	0.0312664	0.479804	not
ENSGALG00000013723	624.19	0.865811	0.402043	2.15353	0.0312772	0.479804	not
ENSGALG00000003377	375.471	-0.470946	0.218743	-2.15297	0.0313213	0.479804	not
ENSGALG00000028567	4237.65	-0.563231	0.261613	-2.15292	0.0313253	0.479804	not
ENSGALG00000004833	1916.91	-0.702959	0.326565	-2.15258	0.0313514	0.479804	not
ENSGALG00000043628	1376.4	-0.481683	0.224097	-2.14944	0.0315993	0.483127	not
ENSGALG00000049561	29.0378	-1.51795	0.706365	-2.14896	0.0316379	0.483247	down
ENSGALG00000036935	666.307	-0.597197	0.278145	-2.14707	0.0317879	0.484455	not
ENSGALG00000008080	213.834	-1.01788	0.474175	-2.14664	0.0318218	0.484455	down
ENSGALG00000030455	398.486	-0.654308	0.30482	-2.14654	0.03183	0.484455	not
ENSGALG00000036496	5355.76	-0.513129	0.239064	-2.14641	0.0318404	0.484455	not
ENSGALG00000049986	131.525	-0.752533	0.350754	-2.14547	0.0319153	0.484821	not
ENSGALG00000053721	37.4836	-1.08722	0.506786	-2.14533	0.0319262	0.484821	down
ENSGALG00000013546	46.0598	1.06508	0.496768	2.14402	0.0320317	0.485276	up
ENSGALG00000017148	334.038	0.642633	0.299743	2.14395	0.032037	0.485276	not
ENSGALG00000010094	3644.52	-0.400907	0.187016	-2.14371	0.032056	0.485276	not
ENSGALG00000053980	22.3952	1.42169	0.663284	2.14342	0.0320798	0.485276	up
ENSGALG00000053622	107.17	1.50855	0.70407	2.14261	0.0321443	0.48538	up
ENSGALG00000021355	235.369	0.701615	0.327473	2.14251	0.0321523	0.48538	not
ENSGALG00000004297	358.75	0.776753	0.3626	2.14218	0.0321793	0.48538	not
ENSGALG00000008513	369.435	-0.554854	0.259094	-2.14152	0.0322324	0.485713	not
ENSGALG00000002661	2004.57	-0.470952	0.220165	-2.13908	0.032429	0.487822	not
ENSGALG00000054865	177.933	0.625187	0.292278	2.13901	0.0324345	0.487822	not
ENSGALG00000016862	1402.19	-0.464538	0.21731	-2.13768	0.0325429	0.488818	not
ENSGALG00000051486	14.2189	2.00098	0.936163	2.13743	0.0325629	0.488818	up
ENSGALG00000028290	602.629	0.48992	0.229327	2.13634	0.0326515	0.489679	not
ENSGALG00000023584	55.2475	1.011	0.473492	2.13521	0.0327442	0.49035	up
ENSGALG00000044226	137.026	1.07996	0.505827	2.13503	0.0327587	0.49035	up
ENSGALG00000012710	86.9808	-0.900889	0.422063	-2.13449	0.0328028	0.490542	not
ENSGALG00000043367	29.9286	-1.42166	0.666932	-2.13164	0.0330367	0.49357	down
ENSGALG00000008409	1622.87	0.457124	0.214554	2.13058	0.0331238	0.494293	not
ENSGALG00000015117	10.9111	-1.87525	0.880332	-2.13016	0.0331584	0.494293	down
ENSGALG00000007546	37.1662	1.53227	0.719601	2.12933	0.0332268	0.494293	up
ENSGALG00000038752	21.1181	1.31102	0.615813	2.12892	0.0332606	0.494293	up
ENSGALG00000011816	344.934	-0.641984	0.301559	-2.12888	0.0332641	0.494293	not
ENSGALG00000016187	793.022	-0.458805	0.215527	-2.12876	0.033274	0.494293	not
ENSGALG00000051135	395.912	0.574122	0.26976	2.12827	0.0333145	0.494427	not
ENSGALG00000053274	758.285	-0.610912	0.287163	-2.1274	0.0333866	0.494661	not
ENSGALG00000000400	130.028	1.26755	0.595918	2.12705	0.0334159	0.494661	up
ENSGALG00000014336	1782.79	-0.607453	0.285657	-2.12651	0.033461	0.494661	not
ENSGALG00000035879	149.377	-0.939823	0.442001	-2.12629	0.0334789	0.494661	not
ENSGALG00000008233	983.454	-0.426372	0.200534	-2.12619	0.0334877	0.494661	not
ENSGALG00000005451	892.181	-0.411965	0.19389	-2.12474	0.0336084	0.495977	not
ENSGALG00000054932	620.186	0.885043	0.416871	2.12306	0.0337485	0.497553	not
ENSGALG00000012298	79.7472	0.741555	0.349394	2.1224	0.033804	0.497553	not
ENSGALG00000017184	10.2582	2.22955	1.05064	2.12208	0.0338309	0.497553	up
ENSGALG00000040368	13306	-0.400677	0.188825	-2.12195	0.033842	0.497553	not
ENSGALG00000002728	151.358	-1.22669	0.578623	-2.12001	0.0340053	0.499486	down
ENSGALG00000050857	65.1843	-1.79424	0.846961	-2.11844	0.0341374	0.50084	down
ENSGALG00000007007	632.636	0.575438	0.271668	2.11816	0.0341613	0.50084	not
ENSGALG00000027905	414.166	-0.743509	0.351204	-2.11703	0.0342575	0.501473	not
ENSGALG00000053561	12.6779	1.55548	0.734791	2.1169	0.0342683	0.501473	up
ENSGALG00000007972	293.752	0.763192	0.360706	2.11583	0.0343595	0.501732	not
ENSGALG00000007806	365.869	0.734582	0.347209	2.11568	0.0343721	0.501732	not
ENSGALG00000042123	136.383	1.00675	0.47588	2.11556	0.0343819	0.501732	up
ENSGALG00000031475	790.133	0.545687	0.258078	2.11443	0.0344788	0.502184	not
ENSGALG00000052751	17.831	-2.05597	0.972488	-2.11413	0.0345042	0.502184	down
ENSGALG00000042122	1135.41	-0.446421	0.211166	-2.11408	0.0345087	0.502184	not
ENSGALG00000037156	218.791	0.567463	0.268557	2.11301	0.0346001	0.503047	not
ENSGALG00000053280	9.30931	2.26837	1.07462	2.11087	0.0347837	0.505248	up
ENSGALG00000040621	175.008	-0.770884	0.36553	-2.10895	0.0349488	0.507178	not
ENSGALG00000051102	20.2569	1.35435	0.642474	2.10802	0.0350292	0.507841	up
ENSGALG00000023157	3132.51	-0.408737	0.194021	-2.10667	0.0351462	0.507841	not
ENSGALG00000003203	62.6949	-1.19099	0.56539	-2.1065	0.0351611	0.507841	down
ENSGALG00000032223	757.888	-0.445307	0.211407	-2.1064	0.0351696	0.507841	not
ENSGALG00000035824	708.027	-0.736532	0.349744	-2.10592	0.0352112	0.507841	not
ENSGALG00000040620	173.854	-1.23154	0.584877	-2.10564	0.0352359	0.507841	down
ENSGALG00000052780	12.6696	-2.49547	1.18521	-2.1055	0.0352477	0.507841	down
ENSGALG00000030858	380.844	0.850291	0.403972	2.10482	0.0353067	0.507841	not
ENSGALG00000045815	11.4711	-1.78971	0.850333	-2.10471	0.0353164	0.507841	down
ENSGALG00000055110	20.537	1.85586	0.882191	2.10369	0.0354051	0.507841	up
ENSGALG00000044293	216.713	-0.933432	0.443712	-2.10369	0.0354057	0.507841	not
ENSGALG00000036743	2599.69	-0.433812	0.206219	-2.10364	0.0354096	0.507841	not
ENSGALG00000002210	10589.7	-0.563152	0.267711	-2.10358	0.035415	0.507841	not
ENSGALG00000001645	159.212	-0.865806	0.411891	-2.10203	0.0355509	0.509326	not
ENSGALG00000011426	1946.2	0.537139	0.255711	2.10057	0.0356785	0.510686	not
ENSGALG00000051365	135.456	0.752381	0.358428	2.09911	0.0358068	0.511382	not
ENSGALG00000012659	2125.7	-0.759744	0.361966	-2.09893	0.0358227	0.511382	not
ENSGALG00000035419	1847.18	-0.695512	0.331368	-2.09891	0.0358248	0.511382	not
ENSGALG00000013149	118.333	0.592236	0.28238	2.0973	0.0359669	0.512523	not
ENSGALG00000003947	4083.24	-0.51531	0.245723	-2.09712	0.0359831	0.512523	not
ENSGALG00000001073	175.896	0.550024	0.262335	2.09664	0.036025	0.512523	not
ENSGALG00000010331	1239.28	-0.911165	0.434638	-2.09638	0.0360489	0.512523	not
ENSGALG00000031387	7907.1	-0.373157	0.178019	-2.09616	0.0360679	0.512523	not
ENSGALG00000001382	954.53	-0.476946	0.227839	-2.09335	0.036318	0.51561	not
ENSGALG00000000669	701.828	-0.490615	0.234424	-2.09285	0.0363623	0.515773	not
ENSGALG00000012124	521.758	0.633221	0.302661	2.09218	0.0364223	0.516158	not
ENSGALG00000038984	27.7458	1.51301	0.723394	2.09154	0.0364799	0.51632	up
ENSGALG00000009495	550.188	-0.603127	0.288491	-2.09062	0.0365618	0.51632	not
ENSGALG00000033790	1857.64	-0.371078	0.177543	-2.09007	0.0366117	0.51632	not
ENSGALG00000002430	1104.5	-0.448184	0.214456	-2.08986	0.0366305	0.51632	not
ENSGALG00000011443	32.9318	1.14984	0.550345	2.08931	0.0366795	0.51632	up
ENSGALG00000053349	85.5151	1.26253	0.604282	2.0893	0.0366807	0.51632	up
ENSGALG00000008290	12.0253	-3.11531	1.49149	-2.08873	0.0367325	0.51632	down
ENSGALG00000007664	2471.38	-0.457666	0.21912	-2.08865	0.0367391	0.51632	not
ENSGALG00000002848	12.7016	1.55596	0.745032	2.08845	0.0367573	0.51632	up
ENSGALG00000028031	31.3349	1.49439	0.715756	2.08784	0.0368121	0.51632	up
ENSGALG00000014701	147.43	0.772849	0.370171	2.08781	0.0368147	0.51632	not
ENSGALG00000006044	238.456	1.14726	0.54972	2.08698	0.0368897	0.51632	up
ENSGALG00000048036	21.0031	1.41321	0.67736	2.08635	0.0369468	0.51632	up
ENSGALG00000010478	1103.44	0.585473	0.280727	2.08556	0.0370184	0.51632	not
ENSGALG00000053100	546.252	-0.492187	0.236019	-2.08537	0.0370358	0.51632	not
ENSGALG00000005430	372.414	0.550299	0.263906	2.08521	0.0370506	0.51632	not
ENSGALG00000010133	224.782	-1.12951	0.541858	-2.08451	0.0371134	0.51632	down
ENSGALG00000033002	498.509	-0.975827	0.468167	-2.08436	0.0371277	0.51632	not
ENSGALG00000034971	424.339	0.472755	0.226827	2.08421	0.0371408	0.51632	not
ENSGALG00000010569	1373.99	-0.409316	0.196392	-2.08418	0.0371441	0.51632	not
ENSGALG00000001837	917.48	-0.454673	0.218166	-2.08407	0.0371537	0.51632	not
ENSGALG00000040484	6522.48	-0.434274	0.208382	-2.08403	0.0371571	0.51632	not
ENSGALG00000016886	1508.86	-0.504162	0.242199	-2.0816	0.037379	0.518637	not
ENSGALG00000052017	60.7266	1.57681	0.757543	2.08148	0.03739	0.518637	up
ENSGALG00000049236	101.831	1.25281	0.602066	2.08085	0.037448	0.518831	up
ENSGALG00000029999	1151.25	-0.46068	0.221416	-2.08061	0.03747	0.518831	not
ENSGALG00000032053	90.6755	-0.754932	0.363128	-2.07897	0.0376203	0.519998	not
ENSGALG00000039206	719.202	-0.575589	0.276863	-2.07897	0.0376205	0.519998	not
ENSGALG00000037807	1167.78	-0.524397	0.252355	-2.07801	0.0377082	0.520751	not
ENSGALG00000007300	1420.42	-0.402435	0.193836	-2.07616	0.0378791	0.521702	not
ENSGALG00000027823	294.282	-0.560607	0.270047	-2.07596	0.0378972	0.521702	not
ENSGALG00000026298	435.196	-0.611396	0.294569	-2.07557	0.0379342	0.521702	not
ENSGALG00000000533	2729.78	-0.427802	0.206117	-2.07553	0.0379374	0.521702	not
ENSGALG00000041858	31.9083	-0.994911	0.479367	-2.07547	0.0379432	0.521702	not
ENSGALG00000009621	93810.5	-0.416054	0.200699	-2.07302	0.0381702	0.524364	not
ENSGALG00000052254	10.8799	2.02725	0.978169	2.07249	0.0382194	0.524581	up
ENSGALG00000013033	45.301	2.41654	1.1664	2.0718	0.0382843	0.525013	up
ENSGALG00000001912	131.052	1.04188	0.503054	2.0711	0.0383491	0.52527	up
ENSGALG00000053495	77.8355	2.05745	0.993634	2.07063	0.0383933	0.52527	up
ENSGALG00000041094	89.618	-0.766351	0.370177	-2.07023	0.0384307	0.52527	not
ENSGALG00000019355	1055.06	-0.377057	0.182139	-2.07017	0.0384369	0.52527	not
ENSGALG00000055078	13.3164	1.87158	0.90481	2.06848	0.038595	0.526973	up
ENSGALG00000037203	5130.26	-0.534781	0.258619	-2.06784	0.0386553	0.527338	not
ENSGALG00000049356	98.5369	0.906592	0.438604	2.06699	0.0387348	0.527963	not
ENSGALG00000021592	53.4769	-1.08725	0.526167	-2.06635	0.0387951	0.528046	down
ENSGALG00000015898	917.8	-0.680053	0.32917	-2.06596	0.0388321	0.528046	not
ENSGALG00000013208	1491.65	-0.792284	0.383579	-2.06551	0.0388751	0.528046	not
ENSGALG00000048161	12.9007	1.92301	0.931051	2.06542	0.0388833	0.528046	up
ENSGALG00000032699	2273.87	-0.419105	0.202942	-2.06515	0.038909	0.528046	not
ENSGALG00000051860	173.423	-0.924888	0.447958	-2.06468	0.0389535	0.528194	not
ENSGALG00000052306	390.558	0.74487	0.360842	2.06426	0.0389935	0.528279	not
ENSGALG00000038596	132.836	0.902983	0.437635	2.06333	0.0390817	0.528847	not
ENSGALG00000041299	274.598	-0.592043	0.286967	-2.0631	0.0391028	0.528847	not
ENSGALG00000016276	165.676	-0.800173	0.388037	-2.06211	0.0391977	0.529675	not
ENSGALG00000008074	75.3978	-0.77968	0.378244	-2.06132	0.0392727	0.529763	not
ENSGALG00000032847	3077.34	-0.469331	0.227699	-2.06119	0.0392849	0.529763	not
ENSGALG00000016288	26.2067	-1.26476	0.61388	-2.06028	0.039372	0.529763	down
ENSGALG00000000681	647.753	-0.424771	0.206176	-2.06024	0.039376	0.529763	not
ENSGALG00000017234	282.277	-1.00324	0.486962	-2.06021	0.0393789	0.529763	down
ENSGALG00000053098	12.3571	-1.62594	0.789324	-2.05992	0.0394066	0.529763	down
ENSGALG00000030303	1525.46	0.697828	0.338909	2.05904	0.0394902	0.529805	not
ENSGALG00000043198	185.892	-1.05373	0.511771	-2.059	0.0394946	0.529805	down
ENSGALG00000002086	52.4967	-1.22107	0.593092	-2.05882	0.039511	0.529805	down
ENSGALG00000014128	66.7405	0.867103	0.42133	2.05801	0.039589	0.530398	not
ENSGALG00000007012	1194.6	0.546775	0.265884	2.05644	0.0397398	0.531964	not
ENSGALG00000013281	109.02	0.665179	0.323583	2.05566	0.0398149	0.532516	not
ENSGALG00000010347	2163.75	0.47783	0.232519	2.05501	0.0398776	0.5329	not
ENSGALG00000004028	64.2867	1.60434	0.78154	2.05279	0.0400928	0.535321	up
ENSGALG00000002557	279.075	1.24619	0.608073	2.04942	0.0404215	0.538625	up
ENSGALG00000008405	2308.21	-0.378287	0.184594	-2.04929	0.040434	0.538625	not
ENSGALG00000033260	399.237	0.583726	0.284856	2.04919	0.0404432	0.538625	not
ENSGALG00000013911	2027.84	-0.464134	0.226667	-2.04765	0.0405947	0.540185	not
ENSGALG00000017016	16.267	-1.77106	0.866132	-2.04479	0.0408754	0.542876	down
ENSGALG00000010433	838.363	-0.542938	0.26553	-2.04474	0.0408809	0.542876	not
ENSGALG00000054030	10.2628	-1.85822	0.908873	-2.04454	0.0409007	0.542876	down
ENSGALG00000001845	349.601	-0.480603	0.235177	-2.04358	0.0409951	0.543179	not
ENSGALG00000003681	1415.32	-0.538888	0.263762	-2.04308	0.041044	0.543179	not
ENSGALG00000017070	1185.16	-0.471321	0.230717	-2.04285	0.041067	0.543179	not
ENSGALG00000026957	369.609	-0.702021	0.343704	-2.04252	0.0411002	0.543179	not
ENSGALG00000005923	17.5457	1.54764	0.757739	2.04244	0.0411074	0.543179	up
ENSGALG00000050440	33.3679	1.25336	0.613729	2.04221	0.041131	0.543179	up
ENSGALG00000008308	1523.65	-0.725206	0.355236	-2.04148	0.0412034	0.543678	not
ENSGALG00000053223	46.1804	1.24736	0.611436	2.04005	0.0413455	0.544785	up
ENSGALG00000047089	42.6831	-1.02844	0.50416	-2.03991	0.0413596	0.544785	down
ENSGALG00000034326	187.491	-0.702057	0.344233	-2.03948	0.0414022	0.544785	not
ENSGALG00000009553	1207.37	-0.497751	0.244145	-2.03875	0.041475	0.544785	not
ENSGALG00000026768	250.903	0.925601	0.454044	2.03857	0.0414927	0.544785	not
ENSGALG00000049067	98.4159	1.39564	0.685137	2.03703	0.0416471	0.544785	up
ENSGALG00000047876	93.6157	0.804003	0.394712	2.03694	0.0416565	0.544785	not
ENSGALG00000038506	12.6431	1.66019	0.815076	2.03685	0.0416649	0.544785	up
ENSGALG00000005572	328.018	0.835698	0.410343	2.03658	0.0416917	0.544785	not
ENSGALG00000042177	35.855	1.19388	0.586273	2.0364	0.0417104	0.544785	up
ENSGALG00000034834	841.567	-0.556621	0.273388	-2.03601	0.0417494	0.544785	not
ENSGALG00000016676	1358.95	-0.486682	0.239039	-2.036	0.0417508	0.544785	not
ENSGALG00000007702	699.522	-0.560161	0.275192	-2.03553	0.041798	0.544785	not
ENSGALG00000052214	110.659	1.61321	0.792752	2.03495	0.0418562	0.544785	up
ENSGALG00000012836	1035.45	-0.500882	0.246151	-2.03486	0.0418652	0.544785	not
ENSGALG00000033758	31.1782	1.64477	0.808343	2.03474	0.0418767	0.544785	up
ENSGALG00000039011	39.2292	1.03419	0.508342	2.03444	0.0419071	0.544785	up
ENSGALG00000003876	234.349	0.844115	0.414922	2.03439	0.0419119	0.544785	not
ENSGALG00000048829	789.822	-0.407556	0.200448	-2.03322	0.0420303	0.545873	not
ENSGALG00000015078	703.523	-0.679905	0.334532	-2.0324	0.0421128	0.546492	not
ENSGALG00000049608	9.04006	2.01753	0.992865	2.03203	0.0421508	0.546533	up
ENSGALG00000053677	12.8352	-1.50488	0.740851	-2.03128	0.0422261	0.546857	down
ENSGALG00000028897	424.708	0.454297	0.223671	2.03109	0.0422454	0.546857	not
ENSGALG00000051599	273.746	0.904907	0.445679	2.0304	0.042316	0.547319	not
ENSGALG00000045093	261.672	0.645815	0.318189	2.02966	0.0423911	0.547584	not
ENSGALG00000009913	1493.02	-0.412045	0.203027	-2.02951	0.0424062	0.547584	not
ENSGALG00000044942	19.6676	1.62947	0.803483	2.028	0.04256	0.549118	up
ENSGALG00000048093	63.3738	-0.781413	0.385421	-2.02743	0.0426187	0.549424	not
ENSGALG00000014935	605.182	1.001	0.494035	2.02618	0.0427462	0.550616	up
ENSGALG00000011184	1030.63	-0.440348	0.217405	-2.02548	0.0428184	0.551094	not
ENSGALG00000015144	885.32	0.444677	0.219631	2.02465	0.0429029	0.551729	not
ENSGALG00000030907	9.23903	2.9284	1.44732	2.02333	0.0430396	0.552509	up
ENSGALG00000043302	23.4297	1.29153	0.638352	2.02323	0.0430494	0.552509	up
ENSGALG00000043469	25.1802	1.13968	0.563496	2.02252	0.043123	0.552509	up
ENSGALG00000032659	464.543	-0.47406	0.234418	-2.02228	0.0431474	0.552509	not
ENSGALG00000014902	807.182	-0.431381	0.213374	-2.02172	0.0432054	0.552509	not
ENSGALG00000033806	425.724	-0.600183	0.296899	-2.02151	0.0432274	0.552509	not
ENSGALG00000036364	29.9882	1.08388	0.536262	2.02117	0.043262	0.552509	up
ENSGALG00000026605	387.806	-0.494414	0.244623	-2.02113	0.0432667	0.552509	not
ENSGALG00000045036	74.9436	-0.741324	0.366811	-2.021	0.0432802	0.552509	not
ENSGALG00000050893	524.72	0.841107	0.416393	2.01998	0.0433851	0.552994	not
ENSGALG00000002282	315.551	-0.809306	0.400657	-2.01995	0.0433887	0.552994	not
ENSGALG00000009119	382.489	0.531917	0.263389	2.01951	0.0434342	0.553125	not
ENSGALG00000028284	28.1855	1.46185	0.724266	2.01839	0.043551	0.553805	up
ENSGALG00000014426	313.861	-0.595926	0.295306	-2.018	0.0435914	0.553805	not
ENSGALG00000003670	3342.29	-0.733533	0.363499	-2.01798	0.0435933	0.553805	not
ENSGALG00000006488	3419.65	0.529256	0.262467	2.01647	0.0437512	0.55536	not
ENSGALG00000052387	76.9242	-2.09516	1.03926	-2.016	0.0437995	0.555525	down
ENSGALG00000016438	258.551	-0.547458	0.271648	-2.01532	0.0438712	0.555985	not
ENSGALG00000041604	215	-0.877604	0.435555	-2.01491	0.0439141	0.55608	not
ENSGALG00000032097	71.6226	-1.78076	0.884526	-2.01324	0.0440899	0.557545	down
ENSGALG00000001568	2084.15	0.441654	0.219436	2.01268	0.0441483	0.557545	not
ENSGALG00000031388	1738.66	0.447209	0.222212	2.01253	0.0441639	0.557545	not
ENSGALG00000050146	59.0829	1.38616	0.688789	2.01246	0.0441718	0.557545	up
ENSGALG00000029842	16.7377	-1.61273	0.801534	-2.01205	0.0442145	0.557635	down
ENSGALG00000001091	144.497	1.04615	0.520087	2.01149	0.0442735	0.557932	up
ENSGALG00000038018	1212.3	-0.468458	0.232983	-2.01069	0.0443577	0.558346	not
ENSGALG00000014880	853.651	-0.572292	0.284651	-2.01051	0.0443777	0.558346	not
ENSGALG00000038458	811.078	-0.776341	0.386206	-2.01017	0.0444131	0.558346	not
ENSGALG00000003301	108.314	0.957596	0.476569	2.00936	0.0444994	0.558563	not
ENSGALG00000003349	829.635	0.458321	0.228138	2.00896	0.0445411	0.558563	not
ENSGALG00000005975	48.0908	-0.981537	0.488779	-2.00814	0.0446282	0.558563	not
ENSGALG00000042460	678.488	-0.652327	0.324922	-2.00764	0.0446813	0.558563	not
ENSGALG00000033572	1297.29	-0.412147	0.205296	-2.00757	0.0446887	0.558563	not
ENSGALG00000054928	19.8739	1.44091	0.717739	2.00756	0.0446897	0.558563	up
ENSGALG00000051283	9.61063	-2.20379	1.09786	-2.00734	0.0447132	0.558563	down
ENSGALG00000053494	33.8987	2.50854	1.24969	2.00733	0.0447149	0.558563	up
ENSGALG00000010623	650.252	0.511417	0.254923	2.00616	0.0448387	0.559663	not
ENSGALG00000029811	145.765	-0.830619	0.414262	-2.00506	0.0449568	0.560692	not
ENSGALG00000010624	1355.66	-0.395589	0.197409	-2.0039	0.0450805	0.561396	not
ENSGALG00000010901	351.377	0.776899	0.387701	2.00386	0.0450848	0.561396	not
ENSGALG00000051008	28.3303	-1.29064	0.644709	-2.0019	0.0452957	0.563576	down
ENSGALG00000007659	5476.92	-0.49755	0.248648	-2.00103	0.0453896	0.563954	not
ENSGALG00000006843	1058.06	-0.371178	0.185528	-2.00066	0.0454291	0.563954	not
ENSGALG00000033259	3241.12	-0.35888	0.179385	-2.00062	0.0454338	0.563954	not
ENSGALG00000015830	1967.41	-0.389131	0.194722	-1.99839	0.0456744	0.566492	not
ENSGALG00000041834	3760.55	-0.795089	0.398045	-1.99749	0.0457724	0.566974	not
ENSGALG00000052768	222.549	-0.674572	0.33776	-1.9972	0.0458039	0.566974	not
ENSGALG00000043662	705.71	-0.673796	0.337503	-1.99641	0.0458889	0.566974	not
ENSGALG00000054558	41.0253	-0.882355	0.441988	-1.99633	0.0458978	0.566974	not
ENSGALG00000027734	1588.55	0.43925	0.22005	1.99613	0.0459193	0.566974	not
ENSGALG00000015895	799.319	0.46764	0.234284	1.99604	0.0459299	0.566974	not
ENSGALG00000049362	23.7917	2.85062	1.42857	1.99543	0.0459958	0.567342	up
ENSGALG00000014201	1007.77	-0.520497	0.260915	-1.99489	0.046055	0.567626	not
ENSGALG00000054379	113.656	0.711862	0.356984	1.9941	0.046141	0.568202	not
ENSGALG00000012978	89.2896	-0.831084	0.416867	-1.99364	0.0461911	0.568202	not
ENSGALG00000012024	1236.25	-0.555307	0.278619	-1.99307	0.0462538	0.568202	not
ENSGALG00000005649	278.792	-0.555466	0.278723	-1.9929	0.0462729	0.568202	not
ENSGALG00000037997	25.755	-1.40133	0.703225	-1.99272	0.0462923	0.568202	down
ENSGALG00000051366	47.4212	2.05155	1.02965	1.99248	0.0463189	0.568202	up
ENSGALG00000034218	2861.48	-0.451955	0.226907	-1.99181	0.0463918	0.568653	not
ENSGALG00000045936	24.6165	1.40247	0.704348	1.99115	0.0464639	0.568867	up
ENSGALG00000010745	1234.95	-0.637457	0.320171	-1.99099	0.0464817	0.568867	not
ENSGALG00000005752	120.672	1.15831	0.581933	1.99046	0.0465403	0.569139	up
ENSGALG00000003590	1166.16	0.749355	0.376703	1.98925	0.0466741	0.569899	not
ENSGALG00000039264	153.86	0.989724	0.4976	1.98899	0.0467018	0.569899	not
ENSGALG00000015860	460.641	0.580567	0.291932	1.98871	0.0467334	0.569899	not
ENSGALG00000001021	443.168	-0.786772	0.395645	-1.98858	0.0467476	0.569899	not
ENSGALG00000008945	97.4911	-1.00803	0.507395	-1.98668	0.0469574	0.572013	down
ENSGALG00000043034	818.315	-0.58028	0.292287	-1.98531	0.0471105	0.573364	not
ENSGALG00000054150	259.278	-0.724423	0.364943	-1.98503	0.0471413	0.573364	not
ENSGALG00000007780	426.684	0.555712	0.280043	1.98438	0.0472136	0.573672	not
ENSGALG00000023953	71.9069	2.01381	1.01518	1.9837	0.0472893	0.573672	up
ENSGALG00000012076	138.979	1.01761	0.513013	1.98358	0.0473022	0.573672	up
ENSGALG00000001094	256.508	0.712023	0.358975	1.98349	0.0473128	0.573672	not
ENSGALG00000001425	1076.69	0.719963	0.363176	1.98241	0.0474333	0.574261	not
ENSGALG00000021679	1775.83	-0.44863	0.226315	-1.98233	0.0474427	0.574261	not
ENSGALG00000015464	740.728	-0.718869	0.362727	-1.98185	0.0474962	0.574261	not
ENSGALG00000008550	1632.91	-0.407408	0.20558	-1.98175	0.0475076	0.574261	not
ENSGALG00000016420	975.858	-0.627064	0.316533	-1.98104	0.0475869	0.574777	not
ENSGALG00000001262	2429.77	-0.428084	0.216228	-1.97978	0.0477282	0.575776	not
ENSGALG00000007595	685.547	0.495661	0.250451	1.97908	0.0478074	0.575776	not
ENSGALG00000012886	26.311	1.23086	0.621977	1.97895	0.0478214	0.575776	up
ENSGALG00000008753	245.155	0.832987	0.420948	1.97884	0.0478343	0.575776	not
ENSGALG00000003922	1627.75	-0.762812	0.385517	-1.97867	0.047853	0.575776	not
ENSGALG00000026055	705.579	-0.983932	0.497467	-1.97789	0.0479416	0.5764	not
ENSGALG00000052818	803.148	-1.1577	0.585661	-1.97674	0.0480708	0.577512	down
ENSGALG00000007098	882.029	-0.65427	0.331079	-1.97618	0.0481349	0.577527	not
ENSGALG00000006241	63.5347	0.961222	0.486428	1.97608	0.0481456	0.577527	not
ENSGALG00000017009	1631.74	-0.479878	0.242892	-1.97568	0.0481906	0.577625	not
ENSGALG00000008459	1277.5	-0.674003	0.341206	-1.97535	0.048228	0.577633	not
ENSGALG00000013548	41.8837	0.94138	0.476648	1.975	0.0482682	0.577673	not
ENSGALG00000020331	82.1183	1.03957	0.526601	1.97412	0.0483684	0.578432	up
ENSGALG00000015441	136.007	0.607744	0.307962	1.97344	0.048446	0.578446	not
ENSGALG00000004357	8023.57	-0.407948	0.206787	-1.97279	0.0485193	0.578446	not
ENSGALG00000045478	315.816	0.706105	0.357935	1.97272	0.0485277	0.578446	not
ENSGALG00000048087	16.8844	1.24492	0.631169	1.9724	0.0485638	0.578446	up
ENSGALG00000005957	301.99	0.813667	0.412528	1.97239	0.0485647	0.578446	not
ENSGALG00000003248	1331.51	-0.495156	0.251074	-1.97215	0.0485921	0.578446	not
ENSGALG00000037166	65.5762	-1.4487	0.734756	-1.97168	0.0486465	0.578446	down
ENSGALG00000015902	59.6633	-0.902112	0.457628	-1.97128	0.0486921	0.578446	not
ENSGALG00000046481	1704.56	0.97448	0.494368	1.97116	0.0487052	0.578446	not
ENSGALG00000054598	15.4902	-1.47872	0.750285	-1.97088	0.048738	0.578446	down
ENSGALG00000005038	793.389	0.527295	0.267965	1.96777	0.049094	0.582232	not
ENSGALG00000005503	850.439	-0.608173	0.309255	-1.96658	0.049232	0.583427	not
ENSGALG00000022440	220.973	-0.679217	0.345465	-1.96609	0.0492878	0.583648	not
ENSGALG00000053042	25.5697	-2.0256	1.03062	-1.96543	0.0493645	0.584116	down
ENSGALG00000007721	1451.95	-0.607791	0.309313	-1.96497	0.049418	0.584308	not
ENSGALG00000013655	177.58	0.640003	0.325942	1.96355	0.0495827	0.584776	not
ENSGALG00000030111	57.1421	0.812622	0.413866	1.96349	0.0495892	0.584776	not
ENSGALG00000014711	858.057	0.428515	0.218247	1.96344	0.0495948	0.584776	not
ENSGALG00000051001	371.135	-0.91428	0.465729	-1.96311	0.0496328	0.584776	not
ENSGALG00000010192	565.365	0.453822	0.231205	1.96285	0.0496632	0.584776	not
ENSGALG00000003901	978.116	0.4546	0.231656	1.96239	0.0497167	0.584776	not
ENSGALG00000015770	8676.56	-0.535049	0.272653	-1.96238	0.0497182	0.584776	not
ENSGALG00000005763	87.6238	2.01463	1.02685	1.96195	0.0497687	0.584931	up
ENSGALG00000013660	816.09	-0.454671	0.231842	-1.96113	0.0498644	0.585618	not
ENSGALG00000038943	421.872	0.61059	0.311543	1.95989	0.0500089	0.586509	not
ENSGALG00000029509	107.485	0.974702	0.497436	1.95945	0.0500601	0.586509	not
ENSGALG00000046878	372.587	0.686531	0.350461	1.95894	0.05012	0.586509	not
ENSGALG00000011145	249.822	-0.87135	0.444954	-1.95829	0.0501957	0.586509	not
ENSGALG00000004212	2696.26	-0.536587	0.274032	-1.95811	0.0502166	0.586509	not
ENSGALG00000006511	206.492	0.86391	0.44127	1.95778	0.0502558	0.586509	not
ENSGALG00000007237	984.202	-0.48336	0.246895	-1.95776	0.0502585	0.586509	not
ENSGALG00000032057	1080.2	-0.390903	0.199679	-1.95766	0.0502701	0.586509	not
ENSGALG00000033791	26.7581	-1.10651	0.565235	-1.9576	0.0502764	0.586509	not
ENSGALG00000054355	98.6772	1.06805	0.545887	1.95653	0.0504024	0.58727	not
ENSGALG00000041334	2594.54	-0.380326	0.1944	-1.95641	0.0504165	0.58727	not
ENSGALG00000030852	35.2159	0.924417	0.472613	1.95597	0.0504686	0.587441	not
ENSGALG00000046712	696.461	-0.491163	0.251233	-1.95501	0.0505822	0.588327	not
ENSGALG00000052086	35.7432	1.52073	0.778196	1.95417	0.0506811	0.588782	not
ENSGALG00000010533	122.57	0.829877	0.424698	1.95404	0.0506963	0.588782	not
ENSGALG00000015286	1110.91	0.587072	0.300591	1.95306	0.0508123	0.589543	not
ENSGALG00000021231	1069.45	-0.446767	0.228855	-1.95218	0.0509164	0.589543	not
ENSGALG00000040864	1035.24	-0.416467	0.213335	-1.95217	0.0509179	0.589543	not
ENSGALG00000041361	1123.99	-0.599122	0.306902	-1.95216	0.0509191	0.589543	not
ENSGALG00000006521	15.2563	-1.33755	0.685317	-1.95173	0.05097	0.589543	not
ENSGALG00000040768	161.427	0.765978	0.392526	1.95141	0.0510086	0.589543	not
ENSGALG00000012222	1232.16	-0.430144	0.220443	-1.95127	0.0510247	0.589543	not
ENSGALG00000014242	122.06	-0.993057	0.509079	-1.95069	0.0510934	0.589903	not
ENSGALG00000041744	161.911	0.713	0.365711	1.94963	0.0512205	0.590936	not
ENSGALG00000009677	2356.9	-0.337424	0.173145	-1.9488	0.0513197	0.591145	not
ENSGALG00000020975	11.9305	-1.66099	0.852493	-1.94839	0.0513688	0.591145	not
ENSGALG00000007867	202.733	0.687003	0.352636	1.94819	0.0513918	0.591145	not
ENSGALG00000012150	1431.5	0.492278	0.252692	1.94814	0.0513988	0.591145	not
ENSGALG00000049694	145.081	0.757166	0.388708	1.9479	0.0514268	0.591145	not
ENSGALG00000048295	13.8814	1.9355	0.99405	1.94709	0.0515239	0.591828	not
ENSGALG00000029150	498.589	-0.816502	0.419676	-1.94555	0.0517086	0.593515	not
ENSGALG00000048001	65.8186	-0.818958	0.421047	-1.94505	0.0517691	0.593746	not
ENSGALG00000000845	872.393	0.469698	0.24152	1.94476	0.0518044	0.593746	not
ENSGALG00000029659	95.1516	0.681285	0.350455	1.944	0.0518952	0.594354	not
ENSGALG00000009512	14554	0.54037	0.278089	1.94316	0.0519974	0.59509	not
ENSGALG00000009440	779.802	0.439781	0.226413	1.94238	0.0520911	0.595728	not
ENSGALG00000029500	23907.2	-0.692192	0.356853	-1.93971	0.0524145	0.598786	not
ENSGALG00000009044	2519.76	0.396738	0.204552	1.93955	0.0524347	0.598786	not
ENSGALG00000052570	23.9217	1.2427	0.640823	1.93922	0.0524745	0.598804	not
ENSGALG00000042794	320.413	0.445247	0.229661	1.93871	0.0525361	0.599072	not
ENSGALG00000048857	13.5545	-1.9439	1.00323	-1.93763	0.0526679	0.599302	not
ENSGALG00000008656	181.68	-0.653266	0.337147	-1.93763	0.0526682	0.599302	not
ENSGALG00000014179	13.6574	-1.36979	0.70695	-1.93761	0.0526708	0.599302	not
ENSGALG00000054453	214.738	-0.785071	0.405594	-1.93561	0.0529155	0.601651	not
ENSGALG00000010312	486.645	0.723952	0.374152	1.93492	0.0530006	0.602182	not
ENSGALG00000008063	21.0721	1.18457	0.612536	1.93388	0.0531278	0.602994	not
ENSGALG00000028069	442.378	-0.710131	0.367265	-1.93357	0.0531661	0.602994	not
ENSGALG00000050327	38.1968	1.54363	0.798402	1.9334	0.0531873	0.602994	not
ENSGALG00000038336	411.917	-0.52845	0.273406	-1.93284	0.0532556	0.603201	not
ENSGALG00000054519	25.5002	1.27295	0.658661	1.93263	0.0532824	0.603201	not
ENSGALG00000034347	732.813	0.510073	0.264072	1.93157	0.0534131	0.604245	not
ENSGALG00000053885	137.523	-0.686628	0.355553	-1.93116	0.0534638	0.604383	not
ENSGALG00000013617	412.838	-0.766561	0.397391	-1.92899	0.0537327	0.606319	not
ENSGALG00000005933	32.904	1.15543	0.599016	1.92889	0.053745	0.606319	not
ENSGALG00000033055	17.4638	1.78458	0.925251	1.92876	0.0537611	0.606319	not
ENSGALG00000007771	1157.03	0.635171	0.329383	1.92836	0.05381	0.606319	not
ENSGALG00000015928	75.8238	0.771311	0.400071	1.92793	0.0538635	0.606319	not
ENSGALG00000029532	36.7588	1.22044	0.633041	1.92791	0.0538667	0.606319	not
ENSGALG00000014225	45.6686	1.11701	0.579589	1.92724	0.05395	0.606821	not
ENSGALG00000016022	173.353	-0.775825	0.40264	-1.92684	0.053999	0.606938	not
ENSGALG00000002053	6098.15	-0.496301	0.257817	-1.92501	0.0542281	0.608434	not
ENSGALG00000046680	25.7236	1.32304	0.68738	1.92476	0.0542599	0.608434	not
ENSGALG00000029416	30.8311	-1.00497	0.522129	-1.92474	0.0542614	0.608434	not
ENSGALG00000016088	6525.63	-0.459057	0.238529	-1.92454	0.0542871	0.608434	not
ENSGALG00000035978	1084.65	-0.393204	0.20441	-1.9236	0.0544047	0.609193	not
ENSGALG00000026315	752.128	-0.581431	0.302297	-1.92338	0.0544324	0.609193	not
ENSGALG00000050992	34.8041	0.934702	0.486297	1.92208	0.0545957	0.610586	not
ENSGALG00000035505	267.639	-0.494664	0.257484	-1.92114	0.0547135	0.611123	not
ENSGALG00000045889	162.747	0.801349	0.417184	1.92085	0.0547502	0.611123	not
ENSGALG00000007364	641.841	-0.491207	0.255734	-1.92077	0.0547605	0.611123	not
ENSGALG00000015153	48.0285	-1.75405	0.913644	-1.91984	0.0548783	0.611708	not
ENSGALG00000047182	75.587	0.901276	0.469479	1.91974	0.0548909	0.611708	not
ENSGALG00000054707	22.0446	-1.45294	0.757099	-1.91909	0.054973	0.612189	not
ENSGALG00000024047	2608.96	-0.455285	0.237304	-1.91857	0.0550382	0.612481	not
ENSGALG00000024395	135.473	-0.56023	0.29219	-1.91735	0.0551939	0.613525	not
ENSGALG00000025945	6776.14	3.67408	1.91636	1.91722	0.0552102	0.613525	not
ENSGALG00000048379	386.503	-0.642179	0.335073	-1.91654	0.055297	0.614055	not
ENSGALG00000003560	61.8129	-1.20954	0.631452	-1.91548	0.055431	0.614726	not
ENSGALG00000048885	195.874	0.877643	0.458328	1.91488	0.0555082	0.614726	not
ENSGALG00000006443	50.8919	1.42463	0.744056	1.91469	0.0555326	0.614726	not
ENSGALG00000007562	27.6339	1.02856	0.537271	1.91442	0.0555665	0.614726	not
ENSGALG00000013041	3338.21	-0.426605	0.222862	-1.91421	0.0555932	0.614726	not
ENSGALG00000000302	83.1585	0.931625	0.486834	1.91364	0.0556661	0.614726	not
ENSGALG00000050240	157.03	0.59677	0.311857	1.9136	0.0556709	0.614726	not
ENSGALG00000032988	1567.78	0.358952	0.187603	1.91335	0.0557026	0.614726	not
ENSGALG00000040002	183.118	1.35526	0.708338	1.9133	0.0557098	0.614726	not
ENSGALG00000045085	621.62	1.17074	0.612048	1.91283	0.0557696	0.614854	not
ENSGALG00000029047	279.699	-0.672977	0.35188	-1.91252	0.0558095	0.614854	not
ENSGALG00000051049	817.977	-0.440204	0.230197	-1.91229	0.0558389	0.614854	not
ENSGALG00000012697	313.185	-0.566606	0.296358	-1.91189	0.0558897	0.614982	not
ENSGALG00000015571	693.121	0.555022	0.290451	1.9109	0.0560177	0.615634	not
ENSGALG00000016716	385.211	-0.656828	0.343741	-1.91082	0.0560273	0.615634	not
ENSGALG00000046504	24.7547	-1.22773	0.642662	-1.91038	0.0560847	0.615834	not
ENSGALG00000009388	115.224	0.790878	0.414129	1.90974	0.0561668	0.616069	not
ENSGALG00000047567	13.924	-1.53743	0.805105	-1.9096	0.0561846	0.616069	not
ENSGALG00000014166	1109.97	0.445995	0.233612	1.90913	0.0562456	0.616307	not
ENSGALG00000030964	102.26	-0.716532	0.375462	-1.9084	0.0563395	0.616484	not
ENSGALG00000006715	3846.85	-0.419001	0.219589	-1.90812	0.0563762	0.616484	not
ENSGALG00000004079	615.029	-0.419499	0.219853	-1.90809	0.0563795	0.616484	not
ENSGALG00000040355	181.575	2.55658	1.34059	1.90705	0.0565136	0.616871	not
ENSGALG00000015399	283.879	-0.756151	0.396527	-1.90694	0.0565288	0.616871	not
ENSGALG00000015340	1660.42	-0.640609	0.336049	-1.90629	0.056612	0.616871	not
ENSGALG00000011529	244.622	0.965808	0.506645	1.90628	0.0566135	0.616871	not
ENSGALG00000041762	1346.35	-0.458317	0.240467	-1.90595	0.0566571	0.616871	not
ENSGALG00000014955	930.522	0.798655	0.419076	1.90575	0.0566825	0.616871	not
ENSGALG00000033630	1346.1	-0.540647	0.283711	-1.90562	0.0566991	0.616871	not
ENSGALG00000053253	64.1056	1.44768	0.76008	1.90464	0.0568263	0.616871	not
ENSGALG00000007530	24.4591	1.32834	0.69751	1.90441	0.0568571	0.616871	not
ENSGALG00000001389	398.894	0.532302	0.279579	1.90394	0.0569178	0.616871	not
ENSGALG00000014381	3426.1	-0.450172	0.236464	-1.90377	0.0569403	0.616871	not
ENSGALG00000050622	45.497	1.03362	0.542985	1.90358	0.0569648	0.616871	not
ENSGALG00000015193	2018.91	0.976566	0.513076	1.90336	0.0569941	0.616871	not
ENSGALG00000005349	79.5153	1.27297	0.668803	1.90335	0.0569945	0.616871	not
ENSGALG00000011708	3585.26	-0.926689	0.486891	-1.90328	0.0570042	0.616871	not
ENSGALG00000051807	79.0435	0.826843	0.434564	1.90269	0.0570804	0.617271	not
ENSGALG00000035031	1155.17	-0.688712	0.362038	-1.90232	0.0571292	0.617372	not
ENSGALG00000015737	102.901	-1.82937	0.962426	-1.90079	0.0573291	0.618865	not
ENSGALG00000049027	396.385	0.712064	0.37464	1.90066	0.0573461	0.618865	not
ENSGALG00000041547	199.748	-0.564288	0.296988	-1.90004	0.0574279	0.618914	not
ENSGALG00000006584	172.883	-0.60596	0.318922	-1.90003	0.0574295	0.618914	not
ENSGALG00000015666	363.347	0.470051	0.247461	1.8995	0.0574994	0.619242	not
ENSGALG00000016268	235.454	0.890313	0.468877	1.89882	0.0575884	0.619395	not
ENSGALG00000038969	85.3336	-0.790898	0.416575	-1.89858	0.0576204	0.619395	not
ENSGALG00000054991	2913.86	-0.406928	0.214343	-1.89849	0.0576319	0.619395	not
ENSGALG00000015977	469.419	-0.792491	0.417577	-1.89783	0.0577181	0.619795	not
ENSGALG00000049065	4327.17	-0.401416	0.211562	-1.89739	0.0577764	0.619795	not
ENSGALG00000007793	395.331	-0.446018	0.23508	-1.89731	0.0577875	0.619795	not
ENSGALG00000035138	1629.18	-0.383344	0.202081	-1.89698	0.05783	0.619827	not
ENSGALG00000004738	315.027	-0.42801	0.22569	-1.89645	0.0579009	0.620163	not
ENSGALG00000041878	22.1342	2.0351	1.07363	1.89552	0.0580232	0.620382	not
ENSGALG00000023172	87501.6	0.818392	0.431828	1.89518	0.0580684	0.620382	not
ENSGALG00000010967	1228.91	-0.387554	0.204495	-1.89518	0.0580691	0.620382	not
ENSGALG00000015375	104.222	0.632813	0.333971	1.89481	0.0581171	0.620382	not
ENSGALG00000037687	12.597	1.75752	0.92755	1.8948	0.0581188	0.620382	not
ENSGALG00000029766	2900.33	-0.814705	0.430146	-1.89402	0.058222	0.621061	not
ENSGALG00000002350	99.0724	0.90335	0.477034	1.89368	0.0582675	0.621124	not
ENSGALG00000001863	112.779	-2.57305	1.35909	-1.89322	0.0583288	0.621128	not
ENSGALG00000017102	251.687	0.88713	0.468617	1.89308	0.0583469	0.621128	not
ENSGALG00000021598	9.55655	-1.71832	0.907965	-1.8925	0.0584247	0.621174	not
ENSGALG00000015075	1403.08	0.529887	0.28	1.89246	0.0584304	0.621174	not
ENSGALG00000013916	732.818	-0.549929	0.290732	-1.89153	0.0585532	0.621373	not
ENSGALG00000012869	14.2551	1.69053	0.893763	1.89148	0.0585605	0.621373	not
ENSGALG00000037220	36.428	0.940985	0.497616	1.89099	0.0586262	0.621373	not
ENSGALG00000038559	65.7426	0.698848	0.369586	1.8909	0.0586384	0.621373	not
ENSGALG00000052797	3288.36	-0.598777	0.316674	-1.89083	0.058647	0.621373	not
ENSGALG00000013124	323.66	-0.548004	0.289956	-1.88996	0.0587636	0.621514	not
ENSGALG00000032672	40.3799	2.03159	1.07494	1.88995	0.0587642	0.621514	not
ENSGALG00000004860	95.8586	-0.999269	0.528888	-1.88938	0.0588414	0.621514	not
ENSGALG00000027351	129.547	1.03594	0.54837	1.88913	0.0588748	0.621514	not
ENSGALG00000047156	93.2807	0.898734	0.475794	1.88892	0.0589031	0.621514	not
ENSGALG00000011296	773.171	0.572982	0.303361	1.88878	0.0589217	0.621514	not
ENSGALG00000035185	102.678	-1.03321	0.547058	-1.88866	0.0589374	0.621514	not
ENSGALG00000003532	9659.6	-0.320333	0.169687	-1.88779	0.0590543	0.622025	not
ENSGALG00000015908	5618.72	-0.892341	0.472711	-1.88771	0.059065	0.622025	not
ENSGALG00000032361	411.864	-0.573133	0.303715	-1.88707	0.0591504	0.622237	not
ENSGALG00000005584	748.784	-0.364878	0.193372	-1.88692	0.0591713	0.622237	not
ENSGALG00000047000	196.051	-0.491467	0.260528	-1.88643	0.0592377	0.622237	not
ENSGALG00000048776	10.9129	-2.40641	1.27569	-1.88635	0.0592478	0.622237	not
ENSGALG00000005499	182.678	0.560309	0.297079	1.88606	0.0592866	0.622237	not
ENSGALG00000054825	22.2904	1.54218	0.817787	1.88579	0.059323	0.622237	not
ENSGALG00000012952	1696.18	-0.715692	0.379635	-1.88521	0.0594013	0.622448	not
ENSGALG00000009476	1674.7	-0.731547	0.388128	-1.88481	0.0594557	0.622448	not
ENSGALG00000014716	1398.32	-0.637323	0.338235	-1.88426	0.0595296	0.622448	not
ENSGALG00000008032	18.3787	1.42199	0.754754	1.88404	0.0595597	0.622448	not
ENSGALG00000002647	613.694	0.753785	0.400145	1.88378	0.0595944	0.622448	not
ENSGALG00000034919	1313.26	-0.423004	0.224583	-1.88351	0.0596317	0.622448	not
ENSGALG00000020486	78.8524	1.02391	0.543679	1.8833	0.0596597	0.622448	not
ENSGALG00000041977	1508.76	0.623999	0.331359	1.88315	0.0596795	0.622448	not
ENSGALG00000009052	5937.98	-0.633916	0.336652	-1.883	0.0596998	0.622448	not
ENSGALG00000008237	335.694	-0.457148	0.242896	-1.88207	0.0598262	0.622595	not
ENSGALG00000009415	223.952	0.948877	0.504329	1.88147	0.0599086	0.622595	not
ENSGALG00000008603	919.913	0.590844	0.314081	1.88119	0.0599467	0.622595	not
ENSGALG00000034188	206.543	-0.979907	0.520914	-1.88113	0.0599543	0.622595	not
ENSGALG00000027965	93.3538	0.78057	0.414983	1.88097	0.0599761	0.622595	not
ENSGALG00000045026	85.8883	1.06112	0.564157	1.8809	0.0599856	0.622595	not
ENSGALG00000010428	1590.01	-0.335769	0.178519	-1.88086	0.0599915	0.622595	not
ENSGALG00000025796	805.666	-0.475235	0.252844	-1.87956	0.0601681	0.622769	not
ENSGALG00000053549	96.3617	-0.945699	0.503178	-1.87945	0.0601828	0.622769	not
ENSGALG00000040869	92.2304	-0.926875	0.493257	-1.87909	0.0602318	0.622769	not
ENSGALG00000035913	28.5443	1.14131	0.60748	1.87876	0.0602779	0.622769	not
ENSGALG00000041080	727.139	-0.419999	0.223568	-1.87862	0.0602964	0.622769	not
ENSGALG00000039327	629.625	0.432419	0.230185	1.87857	0.0603026	0.622769	not
ENSGALG00000010359	419.552	0.441943	0.235283	1.87835	0.0603338	0.622769	not
ENSGALG00000003899	44.5128	1.45682	0.775819	1.87778	0.0604116	0.622769	not
ENSGALG00000006113	822.723	-0.413898	0.220424	-1.87773	0.060418	0.622769	not
ENSGALG00000027947	53.4157	0.957527	0.51004	1.87736	0.0604691	0.622769	not
ENSGALG00000000731	134.285	1.06174	0.565549	1.87735	0.0604697	0.622769	not
ENSGALG00000052346	23.2869	1.45768	0.776501	1.87725	0.0604842	0.622769	not
ENSGALG00000048409	10309.1	0.797454	0.42487	1.87694	0.0605268	0.622799	not
ENSGALG00000013352	1503.98	-0.382015	0.203591	-1.87639	0.0606019	0.623116	not
ENSGALG00000007508	170.351	0.794702	0.4236	1.87607	0.0606461	0.623116	not
ENSGALG00000050239	87.976	0.693053	0.369515	1.87557	0.060714	0.623116	not
ENSGALG00000053457	84.7338	-0.885666	0.472337	-1.87507	0.0607828	0.623116	not
ENSGALG00000052525	465.653	0.453305	0.241758	1.87504	0.0607876	0.623116	not
ENSGALG00000046973	15.2137	-1.68594	0.899206	-1.87492	0.0608037	0.623116	not
ENSGALG00000002944	45.5763	1.00061	0.53393	1.87406	0.0609226	0.623116	not
ENSGALG00000035337	1007.34	0.375404	0.200332	1.87391	0.0609427	0.623116	not
ENSGALG00000039102	32.2088	1.49991	0.800489	1.87374	0.0609669	0.623116	not
ENSGALG00000048200	559.435	-0.548762	0.292899	-1.87355	0.0609922	0.623116	not
ENSGALG00000004593	1075.45	-0.66447	0.354663	-1.87353	0.0609957	0.623116	not
ENSGALG00000030532	49.895	0.916456	0.489284	1.87305	0.0610609	0.623116	not
ENSGALG00000040651	859.617	-0.404959	0.216249	-1.87265	0.061117	0.623116	not
ENSGALG00000006258	72.4215	1.21259	0.647578	1.87249	0.0611382	0.623116	not
ENSGALG00000030502	144.505	-1.42348	0.760257	-1.87236	0.0611565	0.623116	not
ENSGALG00000048971	12.2688	-1.50376	0.803244	-1.8721	0.0611925	0.623116	not
ENSGALG00000047636	2251.12	-0.427044	0.228154	-1.87174	0.0612429	0.623225	not
ENSGALG00000044525	302.335	0.566215	0.302632	1.87097	0.0613496	0.623354	not
ENSGALG00000049534	67.1226	1.42223	0.760221	1.87082	0.0613703	0.623354	not
ENSGALG00000000814	2268.38	-0.499522	0.267019	-1.87074	0.061381	0.623354	not
ENSGALG00000004113	125	-0.651061	0.348089	-1.87038	0.0614305	0.623354	not
ENSGALG00000049967	48.5016	1.3523	0.723201	1.86989	0.0614997	0.623354	not
ENSGALG00000006542	1483.45	-0.531514	0.284273	-1.86973	0.0615211	0.623354	not
ENSGALG00000036497	1292.79	-0.741279	0.396509	-1.86951	0.0615516	0.623354	not
ENSGALG00000006399	925.275	-0.386725	0.206876	-1.86936	0.0615732	0.623354	not
ENSGALG00000048538	27.2249	1.40072	0.749611	1.86859	0.0616793	0.623884	not
ENSGALG00000046987	44.8028	-0.827377	0.442894	-1.86811	0.0617463	0.623884	not
ENSGALG00000032028	262.822	-0.561835	0.300845	-1.86752	0.0618284	0.623884	not
ENSGALG00000055053	504.161	-0.543168	0.290864	-1.86743	0.0618418	0.623884	not
ENSGALG00000000137	545.32	-0.580413	0.310823	-1.86734	0.0618537	0.623884	not
ENSGALG00000026311	294.509	-0.85388	0.457288	-1.86727	0.0618639	0.623884	not
ENSGALG00000047024	479.346	-0.849312	0.455116	-1.86614	0.0620213	0.62507	not
ENSGALG00000034507	413.046	0.454859	0.24393	1.86471	0.0622217	0.626654	not
ENSGALG00000010847	371.098	-0.416196	0.223261	-1.86417	0.0622981	0.626654	not
ENSGALG00000036160	40.9928	0.995472	0.534225	1.8634	0.0624065	0.626654	not
ENSGALG00000014732	190.222	0.563046	0.302188	1.86323	0.0624296	0.626654	not
ENSGALG00000050718	16.53	1.52005	0.815908	1.86302	0.0624599	0.626654	not
ENSGALG00000015704	15525.5	-0.548687	0.294541	-1.86285	0.0624831	0.626654	not
ENSGALG00000042322	516.997	0.442647	0.237638	1.86269	0.0625056	0.626654	not
ENSGALG00000014624	21.1773	1.08443	0.582284	1.86237	0.0625505	0.626654	not
ENSGALG00000008034	627.978	0.447636	0.24037	1.86228	0.062564	0.626654	not
ENSGALG00000031519	324.077	-0.757617	0.406844	-1.86218	0.0625776	0.626654	not
ENSGALG00000003562	1682.96	0.708713	0.380827	1.86098	0.0627463	0.627943	not
ENSGALG00000052494	37.2581	-1.27791	0.687365	-1.85914	0.0630067	0.630147	not
ENSGALG00000002108	24.908	2.12334	1.1427	1.85817	0.0631444	0.630577	not
ENSGALG00000010801	242.11	-1.08438	0.583638	-1.85796	0.0631748	0.630577	not
ENSGALG00000006037	2626.23	-0.377806	0.203377	-1.85766	0.0632167	0.630577	not
ENSGALG00000052464	147.449	0.797966	0.429559	1.85764	0.0632205	0.630577	not
ENSGALG00000012186	232.845	-0.668053	0.359666	-1.85743	0.0632505	0.630577	not
ENSGALG00000046637	181.91	0.874335	0.470865	1.85687	0.0633295	0.63077	not
ENSGALG00000051087	14.8423	2.54042	1.36829	1.85663	0.0633637	0.63077	not
ENSGALG00000012211	1096.49	-0.586953	0.316218	-1.85617	0.0634299	0.63077	not
ENSGALG00000012827	433.635	-0.527941	0.284426	-1.85616	0.0634305	0.63077	not
ENSGALG00000002182	110.453	-0.630726	0.339888	-1.85569	0.063498	0.631041	not
ENSGALG00000049007	158.216	-0.790687	0.42621	-1.85516	0.0635734	0.631049	not
ENSGALG00000052456	287.269	1.05785	0.57023	1.85512	0.0635791	0.631049	not
ENSGALG00000041129	142.339	0.612338	0.33015	1.85472	0.0636358	0.631213	not
ENSGALG00000051527	45.0658	1.30219	0.702394	1.85392	0.06375	0.631946	not
ENSGALG00000050072	160.761	-0.714305	0.385437	-1.85323	0.0638488	0.632526	not
ENSGALG00000006567	395.742	-0.983098	0.530729	-1.85235	0.0639749	0.633062	not
ENSGALG00000013495	147.977	0.582234	0.314331	1.85229	0.0639835	0.633062	not
ENSGALG00000015808	444.313	-0.385654	0.208259	-1.8518	0.0640547	0.63334	not
ENSGALG00000013097	491.961	0.72385	0.391048	1.85105	0.0641623	0.63334	not
ENSGALG00000002144	2644.15	-0.432588	0.233703	-1.85102	0.064167	0.63334	not
ENSGALG00000054891	870.168	-0.587537	0.31744	-1.85086	0.0641893	0.63334	not
ENSGALG00000031164	21.9615	1.4386	0.777411	1.8505	0.0642416	0.63334	not
ENSGALG00000042730	5012.6	-0.382299	0.206613	-1.85032	0.0642676	0.63334	not
ENSGALG00000047292	27.3824	0.964379	0.521283	1.85001	0.0643121	0.63334	not
ENSGALG00000011000	522.094	-0.55538	0.300229	-1.84986	0.0643343	0.63334	not
ENSGALG00000012173	474.01	1.025	0.554336	1.84906	0.0644497	0.634079	not
ENSGALG00000043947	16.1011	1.79982	0.973692	1.84844	0.064538	0.63455	not
ENSGALG00000004078	435.485	0.862344	0.466612	1.8481	0.0645885	0.634649	not
ENSGALG00000016721	430.606	0.899901	0.487077	1.84756	0.0646665	0.635018	not
ENSGALG00000004853	889.287	0.375085	0.20308	1.84698	0.0647497	0.635437	not
ENSGALG00000032546	642.516	-0.426687	0.231055	-1.84669	0.0647919	0.635454	not
ENSGALG00000015181	371.575	-0.512518	0.277643	-1.84596	0.0648981	0.636099	not
ENSGALG00000003545	14.7758	1.84135	0.998249	1.84458	0.0650984	0.637517	not
ENSGALG00000011190	677.425	-0.743715	0.403227	-1.84441	0.065124	0.637517	not
ENSGALG00000007177	869.722	-0.423365	0.229577	-1.84411	0.0651666	0.637536	not
ENSGALG00000030530	185.203	0.736674	0.399581	1.84362	0.0652391	0.637568	not
ENSGALG00000044014	403.651	-0.609028	0.330359	-1.84353	0.0652511	0.637568	not
ENSGALG00000006785	559.461	0.633739	0.343822	1.84322	0.065297	0.63762	not
ENSGALG00000015616	149.948	1.11586	0.605564	1.84268	0.0653764	0.63786	not
ENSGALG00000049024	55.3265	0.949175	0.51524	1.8422	0.065446	0.63786	not
ENSGALG00000004646	322.057	0.453195	0.246036	1.84199	0.0654772	0.63786	not
ENSGALG00000052386	141.99	0.905407	0.491551	1.84194	0.065484	0.63786	not
ENSGALG00000000466	128.033	0.616516	0.335001	1.84034	0.0657179	0.639706	not
ENSGALG00000051240	15.4739	1.37226	0.745812	1.83996	0.0657746	0.639706	not
ENSGALG00000007853	611.986	0.518532	0.281844	1.83978	0.0657999	0.639706	not
ENSGALG00000012045	254.72	0.70016	0.380618	1.83953	0.0658365	0.639706	not
ENSGALG00000048140	67.558	1.2	0.652704	1.83851	0.0659869	0.640771	not
ENSGALG00000001434	336.808	0.652544	0.355132	1.83747	0.0661406	0.641812	not
ENSGALG00000043671	33.9099	1.00707	0.548146	1.83723	0.0661759	0.641812	not
ENSGALG00000006807	96.0468	1.00616	0.547827	1.83664	0.0662636	0.642087	not
ENSGALG00000033411	20.367	1.18284	0.64414	1.83631	0.0663118	0.642087	not
ENSGALG00000002427	488.745	0.56427	0.307303	1.8362	0.066328	0.642087	not
ENSGALG00000054441	66.2179	0.787784	0.429092	1.83593	0.0663678	0.642087	not
ENSGALG00000042333	1810.45	-0.357768	0.195033	-1.8344	0.0665946	0.643884	not
ENSGALG00000005036	730.161	-0.495467	0.270193	-1.83375	0.0666911	0.644302	not
ENSGALG00000053552	2720.51	-0.567026	0.309249	-1.83356	0.0667199	0.644302	not
ENSGALG00000014395	1591.53	-0.391084	0.213487	-1.83189	0.0669685	0.646306	not
ENSGALG00000028354	1609.62	-0.597188	0.326106	-1.83127	0.0670599	0.64679	not
ENSGALG00000008593	58.022	-1.0105	0.551982	-1.83067	0.0671491	0.647253	not
ENSGALG00000031105	269.806	0.830358	0.453663	1.83034	0.067199	0.647336	not
ENSGALG00000009732	1038.18	-0.37846	0.206959	-1.82868	0.0674483	0.64934	not
ENSGALG00000006786	427.232	0.469285	0.256968	1.82624	0.0678145	0.651483	not
ENSGALG00000007557	444.062	0.420958	0.230553	1.82586	0.0678709	0.651483	not
ENSGALG00000011084	289.008	0.524821	0.287539	1.82522	0.0679685	0.651483	not
ENSGALG00000002070	1205.3	-0.414472	0.227085	-1.82518	0.0679732	0.651483	not
ENSGALG00000011735	12.0627	1.45347	0.796382	1.8251	0.0679862	0.651483	not
ENSGALG00000039472	772.278	-0.402718	0.220668	-1.825	0.0680017	0.651483	not
ENSGALG00000014865	137.055	0.681612	0.37353	1.82478	0.0680336	0.651483	not
ENSGALG00000014944	94.2422	0.938774	0.514477	1.82472	0.0680439	0.651483	not
ENSGALG00000011252	519.756	0.80383	0.440645	1.82421	0.0681198	0.651483	not
ENSGALG00000004416	280.57	0.42293	0.231873	1.82398	0.0681559	0.651483	not
ENSGALG00000047410	760.147	0.751886	0.412334	1.82349	0.0682291	0.651483	not
ENSGALG00000042984	646.91	-0.383299	0.210203	-1.82347	0.0682327	0.651483	not
ENSGALG00000008667	12400.7	-0.449282	0.246452	-1.823	0.0683037	0.651483	not
ENSGALG00000042764	634.535	-0.384957	0.211176	-1.82292	0.0683161	0.651483	not
ENSGALG00000047026	93.9188	1.21498	0.666534	1.82284	0.0683277	0.651483	not
ENSGALG00000030068	652.284	-0.435262	0.238788	-1.82279	0.0683348	0.651483	not
ENSGALG00000050198	236.596	0.748585	0.41082	1.82217	0.068429	0.651985	not
ENSGALG00000016920	948.417	0.439043	0.241034	1.8215	0.0685311	0.652162	not
ENSGALG00000049838	562.003	-0.42571	0.233738	-1.82132	0.0685587	0.652162	not
ENSGALG00000015419	65.7864	-1.13886	0.625327	-1.82123	0.0685721	0.652162	not
ENSGALG00000042840	259.705	0.585311	0.321489	1.82062	0.0686642	0.652618	not
ENSGALG00000003217	603.518	0.601805	0.33062	1.82023	0.0687235	0.652618	not
ENSGALG00000011447	74.868	0.975535	0.536002	1.82002	0.0687556	0.652618	not
ENSGALG00000003129	1139.71	0.386283	0.212271	1.81977	0.0687947	0.652618	not
ENSGALG00000010806	736.347	-0.816012	0.44847	-1.81955	0.0688279	0.652618	not
ENSGALG00000040026	248.5	0.851428	0.468121	1.81882	0.0689387	0.653063	not
ENSGALG00000036390	64.7548	-1.10695	0.608681	-1.81861	0.0689711	0.653063	not
ENSGALG00000011394	287.488	0.512491	0.281886	1.81808	0.069052	0.653063	not
ENSGALG00000008179	757.654	-0.469639	0.258328	-1.818	0.0690646	0.653063	not
ENSGALG00000054279	21.816	-1.82073	1.00157	-1.81788	0.0690828	0.653063	not
ENSGALG00000035927	258.165	-0.898907	0.494726	-1.81698	0.0692201	0.653871	not
ENSGALG00000003969	3657.44	-0.473679	0.260725	-1.81678	0.0692515	0.653871	not
ENSGALG00000029378	506.858	-0.677799	0.373527	-1.81459	0.0695868	0.655921	not
ENSGALG00000015497	139.511	-0.543893	0.29974	-1.81455	0.0695929	0.655921	not
ENSGALG00000008722	737.661	0.533446	0.293983	1.81454	0.0695939	0.655921	not
ENSGALG00000005071	1782.17	-0.624281	0.344458	-1.81236	0.0699311	0.65861	not
ENSGALG00000051122	71.4577	0.895364	0.494089	1.81215	0.0699631	0.65861	not
ENSGALG00000032780	308.846	-0.575568	0.317674	-1.81182	0.070014	0.658694	not
ENSGALG00000033051	172.407	-0.637267	0.351821	-1.81134	0.0700886	0.659001	not
ENSGALG00000047019	11.3061	-1.55069	0.856923	-1.8096	0.0703579	0.660453	not
ENSGALG00000015410	167.027	1.09631	0.605921	1.80932	0.0704008	0.660453	not
ENSGALG00000015517	76.525	0.738788	0.408326	1.80931	0.0704027	0.660453	not
ENSGALG00000016491	26.7905	-2.54485	1.40657	-1.80926	0.0704113	0.660453	not
ENSGALG00000023472	115.037	0.911636	0.504193	1.80811	0.0705898	0.661467	not
ENSGALG00000006973	700.026	0.501471	0.27736	1.80802	0.0706036	0.661467	not
ENSGALG00000029261	3869.42	-0.429262	0.237564	-1.80694	0.0707721	0.662256	not
ENSGALG00000010611	1475.72	0.563722	0.31201	1.80674	0.0708029	0.662256	not
ENSGALG00000036539	1803.32	-0.432742	0.239525	-1.80667	0.0708144	0.662256	not
ENSGALG00000009886	858.305	0.38043	0.210774	1.80492	0.0710874	0.664195	not
ENSGALG00000007661	402.691	0.379913	0.210502	1.8048	0.0711064	0.664195	not
ENSGALG00000004918	375.185	0.509979	0.282628	1.80442	0.0711657	0.664354	not
ENSGALG00000006725	14.8306	1.56	0.865203	1.80304	0.0713817	0.664896	not
ENSGALG00000005473	300.527	0.982049	0.544769	1.80269	0.0714367	0.664896	not
ENSGALG00000006682	1176.66	0.422622	0.234451	1.8026	0.0714512	0.664896	not
ENSGALG00000046559	134.574	1.05677	0.586335	1.80233	0.071493	0.664896	not
ENSGALG00000001283	1784.54	-0.459609	0.255061	-1.80196	0.0715524	0.664896	not
ENSGALG00000010198	237.566	0.838098	0.465107	1.80195	0.0715536	0.664896	not
ENSGALG00000050511	9.65583	2.76525	1.53465	1.80188	0.0715648	0.664896	not
ENSGALG00000037655	860.746	-0.379556	0.21068	-1.80158	0.0716116	0.664896	not
ENSGALG00000002563	115.985	-0.552314	0.306623	-1.80128	0.0716589	0.664896	not
ENSGALG00000036222	26.5539	-1.22321	0.679123	-1.80116	0.0716769	0.664896	not
ENSGALG00000036238	1517.28	-0.327747	0.181991	-1.80089	0.0717195	0.664896	not
ENSGALG00000013606	644.677	0.495878	0.2754	1.80057	0.0717702	0.664896	not
ENSGALG00000006062	2340.05	0.37503	0.208287	1.80055	0.0717742	0.664896	not
ENSGALG00000054608	55.4274	1.42075	0.789502	1.79955	0.0719313	0.665958	not
ENSGALG00000010343	26.1678	2.27825	1.26647	1.7989	0.0720349	0.666278	not
ENSGALG00000040771	28.8925	0.995329	0.55333	1.7988	0.0720506	0.666278	not
ENSGALG00000003727	690.028	0.398179	0.221463	1.79795	0.0721852	0.667129	not
ENSGALG00000012308	672.466	0.408134	0.227103	1.79713	0.0723142	0.667928	not
ENSGALG00000036638	41.6162	0.953985	0.530978	1.79666	0.0723903	0.668148	not
ENSGALG00000044940	52.2134	-1.36136	0.75795	-1.79611	0.072477	0.668148	not
ENSGALG00000007131	1255.81	-0.517857	0.288338	-1.79601	0.0724934	0.668148	not
ENSGALG00000005043	86.0978	-0.851766	0.474352	-1.79564	0.0725514	0.668148	not
ENSGALG00000038146	270.268	0.613652	0.341765	1.79554	0.0725684	0.668148	not
ENSGALG00000051456	74.4604	-0.830067	0.46244	-1.79497	0.0726583	0.668148	not
ENSGALG00000010664	401.504	-0.807864	0.450083	-1.79492	0.0726662	0.668148	not
ENSGALG00000036627	57.5061	1.14975	0.640777	1.79431	0.072763	0.668148	not
ENSGALG00000054268	43.4998	1.03014	0.57419	1.79408	0.0727999	0.668148	not
ENSGALG00000007278	76.2795	0.816836	0.455305	1.79404	0.0728064	0.668148	not
ENSGALG00000040866	1906.41	-0.621727	0.346706	-1.79324	0.072934	0.668148	not
ENSGALG00000007959	61.1376	1.12842	0.629304	1.79313	0.0729523	0.668148	not
ENSGALG00000002911	261.714	-0.997099	0.556134	-1.79291	0.072987	0.668148	not
ENSGALG00000045185	245.466	-0.42114	0.234923	-1.79268	0.0730247	0.668148	not
ENSGALG00000012863	254.657	0.502608	0.280385	1.79256	0.0730434	0.668148	not
ENSGALG00000037735	227.852	-0.667867	0.372724	-1.79185	0.0731565	0.668148	not
ENSGALG00000002216	1069.42	0.372195	0.207717	1.79184	0.0731588	0.668148	not
ENSGALG00000050970	11.4523	1.99147	1.11158	1.79156	0.0732036	0.668148	not
ENSGALG00000002318	12.9215	2.05413	1.14667	1.79139	0.0732314	0.668148	not
ENSGALG00000027777	985.233	-0.630422	0.351954	-1.7912	0.0732604	0.668148	not
ENSGALG00000011806	16.4299	1.93696	1.08154	1.79093	0.0733052	0.668148	not
ENSGALG00000041184	16.0598	1.53384	0.856586	1.79064	0.0733504	0.668148	not
ENSGALG00000045792	17.0749	1.50876	0.842662	1.79046	0.0733793	0.668148	not
ENSGALG00000038364	1594.44	-0.823795	0.460176	-1.79017	0.0734263	0.668148	not
ENSGALG00000046879	17.3802	2.03654	1.13762	1.79017	0.0734263	0.668148	not
ENSGALG00000054703	567.812	0.447396	0.249934	1.79006	0.0734444	0.668148	not
ENSGALG00000050706	60.1016	0.933052	0.521413	1.78947	0.0735398	0.66822	not
ENSGALG00000007130	2516.68	-0.357056	0.199568	-1.78914	0.0735917	0.66822	not
ENSGALG00000049123	16.3912	1.67517	0.936441	1.78887	0.0736353	0.66822	not
ENSGALG00000030075	2191.92	0.820529	0.45871	1.78877	0.0736512	0.66822	not
ENSGALG00000003819	125.731	0.580967	0.324801	1.78869	0.0736651	0.66822	not
ENSGALG00000012289	678.202	0.391915	0.219223	1.78775	0.0738169	0.669168	not
ENSGALG00000005419	65.4562	0.785971	0.439741	1.78735	0.0738811	0.669168	not
ENSGALG00000051592	23.5717	-2.18532	1.22285	-1.78707	0.073926	0.669168	not
ENSGALG00000026757	231.846	-0.545764	0.305449	-1.78676	0.0739759	0.669168	not
ENSGALG00000030097	642.699	-0.596225	0.333698	-1.78672	0.0739827	0.669168	not
ENSGALG00000035086	7069.13	-0.594049	0.332754	-1.78525	0.0742203	0.670661	not
ENSGALG00000005415	255.422	-0.637031	0.356846	-1.78517	0.0742332	0.670661	not
ENSGALG00000027355	255.792	-0.521926	0.292413	-1.7849	0.0742783	0.670683	not
ENSGALG00000049288	9.38788	2.07042	1.16017	1.78459	0.0743281	0.670747	not
ENSGALG00000027295	401.455	0.397019	0.22254	1.78404	0.0744177	0.671036	not
ENSGALG00000016560	1336.62	-0.424949	0.238218	-1.78387	0.0744456	0.671036	not
ENSGALG00000041123	1249.28	0.437304	0.245292	1.78279	0.0746201	0.671602	not
ENSGALG00000033171	672.763	0.832104	0.466813	1.78252	0.074664	0.671602	not
ENSGALG00000049871	522.343	-1.06661	0.598384	-1.78249	0.0746691	0.671602	not
ENSGALG00000015017	171.756	0.582058	0.326568	1.78235	0.0746925	0.671602	not
ENSGALG00000050676	86.4087	0.760716	0.426858	1.78213	0.0747283	0.671602	not
ENSGALG00000047065	34.032	1.38431	0.776886	1.78187	0.0747709	0.671602	not
ENSGALG00000012966	482.724	-0.388239	0.217911	-1.78164	0.0748078	0.671602	not
ENSGALG00000021345	252.069	-0.721591	0.405159	-1.78101	0.0749115	0.671924	not
ENSGALG00000001189	298.55	1.03652	0.582063	1.78077	0.0749506	0.671924	not
ENSGALG00000007685	838.403	-0.40637	0.22823	-1.78053	0.074989	0.671924	not
ENSGALG00000053353	667.444	-0.408235	0.229297	-1.78037	0.0750148	0.671924	not
ENSGALG00000050422	55.9787	1.53304	0.861464	1.77958	0.075145	0.672706	not
ENSGALG00000009603	16.3636	-1.22921	0.691108	-1.7786	0.075305	0.673628	not
ENSGALG00000038722	888.874	-0.60793	0.341836	-1.77843	0.0753337	0.673628	not
ENSGALG00000000071	314.785	0.531317	0.29887	1.77775	0.0754444	0.673941	not
ENSGALG00000054986	341.109	0.823924	0.46348	1.77769	0.0754546	0.673941	not
ENSGALG00000007841	469.312	0.406552	0.228762	1.77719	0.0755378	0.674018	not
ENSGALG00000008501	344.903	0.412349	0.232033	1.77712	0.0755491	0.674018	not
ENSGALG00000054630	11.0291	1.91177	1.07617	1.77645	0.0756589	0.674362	not
ENSGALG00000010357	176.83	-0.832718	0.468857	-1.77606	0.075723	0.674362	not
ENSGALG00000052425	57.1929	0.794677	0.447469	1.77594	0.0757434	0.674362	not
ENSGALG00000053376	19.4581	1.32624	0.746826	1.77584	0.0757594	0.674362	not
ENSGALG00000053674	33.7122	-1.1203	0.63096	-1.77554	0.075808	0.674412	not
ENSGALG00000014804	447.799	0.491097	0.276728	1.77466	0.0759549	0.675021	not
ENSGALG00000053121	131.683	-1.36426	0.768765	-1.77461	0.0759624	0.675021	not
ENSGALG00000049035	9.31263	2.05549	1.15859	1.77413	0.0760419	0.675345	not
ENSGALG00000035841	4456.72	-0.446686	0.251841	-1.77368	0.0761158	0.675401	not
ENSGALG00000012530	769.95	-0.390676	0.220291	-1.77346	0.076153	0.675401	not
ENSGALG00000005918	374.247	0.647438	0.365177	1.77294	0.0762386	0.675401	not
ENSGALG00000001479	608.734	0.570218	0.321633	1.77288	0.076248	0.675401	not
ENSGALG00000000055	2910.21	0.363743	0.205186	1.77275	0.0762701	0.675401	not
ENSGALG00000014724	432.498	-0.375919	0.21208	-1.77253	0.0763063	0.675401	not
ENSGALG00000010625	37.46	1.26791	0.715642	1.7717	0.0764439	0.675978	not
ENSGALG00000008999	431.159	-0.387858	0.218964	-1.77133	0.0765055	0.675978	not
ENSGALG00000037869	913.275	0.848394	0.479016	1.77112	0.0765411	0.675978	not
ENSGALG00000034575	1081.72	-0.363878	0.205501	-1.77069	0.0766125	0.675978	not
ENSGALG00000033106	482.461	-0.559144	0.31578	-1.77067	0.076615	0.675978	not
ENSGALG00000043064	3534.26	2.30053	1.2993	1.77058	0.0766298	0.675978	not
ENSGALG00000013437	289.286	0.507127	0.286506	1.77004	0.0767211	0.676313	not
ENSGALG00000005547	1627.81	0.510051	0.28819	1.76984	0.0767539	0.676313	not
ENSGALG00000040003	1129.28	-0.323543	0.182866	-1.76929	0.0768451	0.676736	not
ENSGALG00000039023	1263.33	-0.398911	0.225588	-1.76832	0.0770073	0.677413	not
ENSGALG00000004814	211.411	0.512598	0.289954	1.76786	0.0770849	0.677413	not
ENSGALG00000006106	261.184	-1.10909	0.627374	-1.76783	0.0770901	0.677413	not
ENSGALG00000007920	281.064	0.487981	0.276039	1.7678	0.0770945	0.677413	not
ENSGALG00000010476	2010.77	0.335828	0.190077	1.7668	0.0772613	0.678499	not
ENSGALG00000046896	2434.36	-0.493108	0.279222	-1.76601	0.0773949	0.678673	not
ENSGALG00000009107	627.269	0.708527	0.401413	1.76508	0.0775495	0.678673	not
ENSGALG00000007720	433.668	0.660573	0.37425	1.76506	0.0775542	0.678673	not
ENSGALG00000012856	466.5	0.430543	0.243932	1.76501	0.0775619	0.678673	not
ENSGALG00000004631	180.165	-0.613529	0.347683	-1.76462	0.0776279	0.678673	not
ENSGALG00000049485	222.318	0.954971	0.541234	1.76443	0.077659	0.678673	not
ENSGALG00000000168	47.6879	-0.828155	0.469451	-1.76409	0.0777166	0.678673	not
ENSGALG00000002551	116.678	0.618229	0.350456	1.76407	0.0777202	0.678673	not
ENSGALG00000005654	904.396	-0.351523	0.199288	-1.76389	0.0777505	0.678673	not
ENSGALG00000029653	486.071	0.416048	0.235891	1.76373	0.077777	0.678673	not
ENSGALG00000041611	352.423	1.06752	0.605318	1.76357	0.0778042	0.678673	not
ENSGALG00000046950	56.5583	-0.758984	0.430417	-1.76337	0.0778382	0.678673	not
ENSGALG00000015198	84.0865	0.856779	0.48593	1.76317	0.0778712	0.678673	not
ENSGALG00000036086	2858.05	-0.756442	0.429044	-1.76308	0.0778862	0.678673	not
ENSGALG00000013605	2042.64	-0.414456	0.235169	-1.76238	0.0780055	0.679335	not
ENSGALG00000050124	55.4691	0.93813	0.532579	1.76149	0.0781562	0.67964	not
ENSGALG00000011809	437.093	0.812401	0.461211	1.76145	0.0781617	0.67964	not
ENSGALG00000053847	25.8903	-1.77793	1.00972	-1.76082	0.0782697	0.67964	not
ENSGALG00000047573	77.8676	-0.714915	0.406312	-1.75952	0.0784889	0.67964	not
ENSGALG00000012416	65.2435	0.934104	0.530922	1.7594	0.0785097	0.67964	not
ENSGALG00000005088	365.031	-0.561833	0.319358	-1.75926	0.0785334	0.67964	not
ENSGALG00000011209	2352.65	-0.31035	0.176412	-1.75923	0.078538	0.67964	not
ENSGALG00000010878	2417.97	-0.3213	0.182653	-1.75907	0.0785652	0.67964	not
ENSGALG00000040030	1143.38	-0.32105	0.182514	-1.75904	0.0785702	0.67964	not
ENSGALG00000001800	285.679	-0.448934	0.255253	-1.75878	0.0786144	0.67964	not
ENSGALG00000048882	15.2989	-1.68123	0.955934	-1.75873	0.0786227	0.67964	not
ENSGALG00000008234	603.643	0.640081	0.363957	1.75867	0.0786334	0.67964	not
ENSGALG00000015519	51.0734	0.788314	0.448259	1.75861	0.0786433	0.67964	not
ENSGALG00000049680	26.0789	1.35986	0.773306	1.7585	0.078663	0.67964	not
ENSGALG00000050329	17.0211	2.42155	1.37743	1.75802	0.0787444	0.67964	not
ENSGALG00000002990	5598.34	-0.421548	0.23979	-1.75799	0.07875	0.67964	not
ENSGALG00000011117	391.476	0.879674	0.500471	1.75769	0.0788001	0.67964	not
ENSGALG00000039316	3674.41	-0.480511	0.273394	-1.75758	0.0788195	0.67964	not
ENSGALG00000015084	1556.34	0.661654	0.376517	1.7573	0.0788667	0.679673	not
ENSGALG00000012662	512.423	-0.515253	0.293329	-1.75657	0.0789907	0.680368	not
ENSGALG00000002141	1617.01	-0.383372	0.21835	-1.75577	0.0791284	0.680725	not
ENSGALG00000006848	599.411	0.632164	0.360142	1.75532	0.079205	0.680725	not
ENSGALG00000012293	43.0495	0.959043	0.546541	1.75475	0.0793019	0.680725	not
ENSGALG00000012522	11.2848	1.43242	0.816324	1.75471	0.0793083	0.680725	not
ENSGALG00000010836	701.769	-0.503291	0.28688	-1.75436	0.0793685	0.680725	not
ENSGALG00000043044	245.093	-0.585334	0.333652	-1.75433	0.0793745	0.680725	not
ENSGALG00000015531	422.434	-0.412004	0.234861	-1.75425	0.0793879	0.680725	not
ENSGALG00000040205	35.0163	1.12444	0.640985	1.75423	0.0793907	0.680725	not
ENSGALG00000034294	113.531	1.46444	0.83509	1.75363	0.0794933	0.680725	not
ENSGALG00000003409	580.377	-0.699927	0.399143	-1.75358	0.0795031	0.680725	not
ENSGALG00000007701	1921.06	0.609221	0.347439	1.75346	0.0795233	0.680725	not
ENSGALG00000039245	89.1969	-0.87615	0.499718	-1.75329	0.0795523	0.680725	not
ENSGALG00000030002	940.439	-0.698004	0.398344	-1.75226	0.0797285	0.681646	not
ENSGALG00000027132	659.369	0.418712	0.239	1.75193	0.0797858	0.681646	not
ENSGALG00000050964	78.7821	0.813651	0.464512	1.75162	0.0798384	0.681646	not
ENSGALG00000013858	411.496	0.509448	0.290861	1.75151	0.0798574	0.681646	not
ENSGALG00000031525	279.639	-0.605427	0.345681	-1.7514	0.079877	0.681646	not
ENSGALG00000003978	10.2418	1.63676	0.934863	1.7508	0.0799806	0.682159	not
ENSGALG00000030406	1774.1	0.400354	0.228806	1.74975	0.0801607	0.683214	not
ENSGALG00000033770	48.5279	-1.0403	0.594599	-1.74958	0.0801912	0.683214	not
ENSGALG00000052001	53.5127	0.962119	0.550028	1.74922	0.0802533	0.683301	not
ENSGALG00000010214	1005.6	0.557935	0.319037	1.74881	0.0803242	0.683301	not
ENSGALG00000014939	209.806	-0.449376	0.256968	-1.74876	0.080332	0.683301	not
ENSGALG00000033675	1009.9	0.349183	0.199738	1.7482	0.0804289	0.683754	not
ENSGALG00000033570	757.648	-0.395722	0.226423	-1.74771	0.0805147	0.683905	not
ENSGALG00000026862	6642.13	0.558302	0.319544	1.74718	0.0806055	0.683905	not
ENSGALG00000050140	41.2572	1.48712	0.851178	1.74714	0.0806138	0.683905	not
ENSGALG00000005077	167.063	-0.713667	0.408488	-1.74709	0.0806209	0.683905	not
ENSGALG00000020316	188.514	0.59602	0.341201	1.74683	0.0806667	0.683919	not
ENSGALG00000048631	82.059	0.775748	0.444152	1.74658	0.0807096	0.683919	not
ENSGALG00000002394	543.089	0.466903	0.267501	1.74542	0.080911	0.685256	not
ENSGALG00000008164	2130.87	-0.654348	0.375106	-1.74443	0.0810834	0.686346	not
ENSGALG00000040044	49.9488	-0.732858	0.420331	-1.74352	0.081242	0.687153	not
ENSGALG00000051201	25.3376	1.0114	0.580174	1.74327	0.0812866	0.687153	not
ENSGALG00000011186	329.652	0.518683	0.297557	1.74313	0.0813101	0.687153	not
ENSGALG00000032440	342.05	-0.515512	0.295847	-1.74249	0.0814224	0.687475	not
ENSGALG00000053648	17.9907	1.30978	0.751703	1.74242	0.0814358	0.687475	not
ENSGALG00000053168	22.7255	1.45748	0.836898	1.74152	0.081592	0.688425	not
ENSGALG00000015876	91.9806	0.680348	0.390788	1.74097	0.0816894	0.688749	not
ENSGALG00000049136	2077.89	-0.460044	0.264298	-1.74062	0.0817494	0.688749	not
ENSGALG00000001253	564.596	-0.57217	0.328744	-1.74047	0.081776	0.688749	not
ENSGALG00000012874	370.867	0.499415	0.28697	1.7403	0.081806	0.688749	not
ENSGALG00000005869	3520.32	-0.322978	0.185623	-1.73997	0.0818644	0.688872	not
ENSGALG00000049229	2004.42	0.48711	0.280175	1.73859	0.0821065	0.690186	not
ENSGALG00000006453	4828.53	1.78378	1.026	1.73858	0.0821085	0.690186	not
ENSGALG00000032701	294.749	0.902361	0.519237	1.73786	0.0822356	0.69031	not
ENSGALG00000033973	135.835	-0.539378	0.310388	-1.73775	0.0822544	0.69031	not
ENSGALG00000052451	62.7131	1.41655	0.815438	1.73716	0.0823586	0.69031	not
ENSGALG00000009511	125.352	0.738777	0.425279	1.73716	0.0823594	0.69031	not
ENSGALG00000003378	73.0671	-0.626215	0.360512	-1.73702	0.0823843	0.69031	not
ENSGALG00000041140	4330.84	-0.704074	0.40534	-1.73699	0.0823882	0.69031	not
ENSGALG00000014337	22.2719	-1.04229	0.600135	-1.73675	0.082431	0.69031	not
ENSGALG00000000478	622.505	0.50989	0.293705	1.73606	0.0825532	0.69082	not
ENSGALG00000010926	993.077	-1.96471	1.13214	-1.7354	0.0826703	0.69082	not
ENSGALG00000053768	35.3497	1.10602	0.637361	1.73531	0.0826866	0.69082	not
ENSGALG00000033497	2544.64	-0.4918	0.283412	-1.73528	0.0826907	0.69082	not
ENSGALG00000004245	568.506	-0.430542	0.248179	-1.73481	0.0827753	0.69082	not
ENSGALG00000046764	10.4307	1.54096	0.888274	1.73477	0.0827807	0.69082	not
ENSGALG00000028696	541.891	0.563161	0.324651	1.73467	0.0827999	0.69082	not
ENSGALG00000036552	1943.2	-0.302811	0.17462	-1.73412	0.0828976	0.691268	not
ENSGALG00000036955	528.163	-0.607504	0.350439	-1.73355	0.0829981	0.691569	not
ENSGALG00000011373	956.19	0.350954	0.202476	1.73331	0.0830404	0.691569	not
ENSGALG00000039461	1215.32	-0.479536	0.276681	-1.73317	0.0830657	0.691569	not
ENSGALG00000005004	463.207	0.431757	0.249218	1.73245	0.0831941	0.69205	not
ENSGALG00000009985	458.302	-0.384552	0.221983	-1.73235	0.0832118	0.69205	not
ENSGALG00000014943	320.679	0.639063	0.369197	1.73095	0.0834603	0.692905	not
ENSGALG00000002744	54.0863	0.943165	0.545025	1.7305	0.0835413	0.692905	not
ENSGALG00000016505	935.698	-0.369142	0.213337	-1.73032	0.0835726	0.692905	not
ENSGALG00000032234	1212.97	0.429205	0.248063	1.73022	0.0835903	0.692905	not
ENSGALG00000016301	110.555	0.707883	0.409156	1.7301	0.0836117	0.692905	not
ENSGALG00000027696	479.195	-0.408532	0.236132	-1.7301	0.0836125	0.692905	not
ENSGALG00000047792	766.298	-0.599346	0.346479	-1.72982	0.083663	0.692905	not
ENSGALG00000015177	359.736	-0.699541	0.404538	-1.72923	0.0837674	0.692905	not
ENSGALG00000010874	142.86	0.520108	0.300781	1.72919	0.0837748	0.692905	not
ENSGALG00000052223	956.927	0.618236	0.357551	1.72908	0.083794	0.692905	not
ENSGALG00000037665	777.231	-0.432299	0.250028	-1.729	0.0838086	0.692905	not
ENSGALG00000007522	758.967	-0.586109	0.339033	-1.72877	0.0838505	0.692905	not
ENSGALG00000054653	11.5785	1.74041	1.00686	1.72856	0.0838882	0.692905	not
ENSGALG00000051696	88.6448	-0.673982	0.389988	-1.72821	0.0839504	0.693054	not
ENSGALG00000016781	1488.39	-0.382997	0.221672	-1.72776	0.0840305	0.693351	not
ENSGALG00000050839	82.6912	1.59925	0.92595	1.72714	0.0841426	0.693698	not
ENSGALG00000050586	796.15	-0.340628	0.197267	-1.72674	0.0842142	0.693698	not
ENSGALG00000054664	182.696	0.993307	0.575298	1.7266	0.0842403	0.693698	not
ENSGALG00000011262	25.8008	1.44046	0.834358	1.72642	0.0842711	0.693698	not
ENSGALG00000045847	16.9095	1.64888	0.955244	1.72613	0.0843238	0.693698	not
ENSGALG00000044241	10.1484	-2.51925	1.45965	-1.72592	0.0843611	0.693698	not
ENSGALG00000009704	2326.81	-0.419453	0.243081	-1.72557	0.0844253	0.693698	not
ENSGALG00000008319	6394.59	-0.483518	0.280291	-1.72506	0.0845171	0.693698	not
ENSGALG00000039088	532.434	0.422117	0.244726	1.72486	0.0845531	0.693698	not
ENSGALG00000051430	180.69	0.955909	0.554238	1.72473	0.084577	0.693698	not
ENSGALG00000049270	194.557	-0.818522	0.474655	-1.72446	0.0846257	0.693698	not
ENSGALG00000051296	23.8768	2.2761	1.31999	1.72433	0.0846478	0.693698	not
ENSGALG00000050840	1221.85	-0.962321	0.5581	-1.72428	0.0846574	0.693698	not
ENSGALG00000017201	961.188	0.541202	0.313948	1.72386	0.0847337	0.693698	not
ENSGALG00000054343	284.225	0.838296	0.486294	1.72385	0.0847353	0.693698	not
ENSGALG00000033446	2152.88	-0.374838	0.217479	-1.72356	0.0847869	0.693759	not
ENSGALG00000042112	1223.41	-0.355862	0.206501	-1.72329	0.0848353	0.693794	not
ENSGALG00000050414	17.1527	-1.26534	0.734523	-1.72267	0.0849476	0.694351	not
ENSGALG00000052844	352.877	-0.424936	0.246714	-1.72238	0.0850006	0.694422	not
ENSGALG00000017173	280.406	-0.5593	0.324825	-1.72185	0.0850968	0.694847	not
ENSGALG00000045920	13.3768	-1.57191	0.913214	-1.7213	0.0851965	0.694912	not
ENSGALG00000005074	606.277	0.378054	0.219695	1.72081	0.0852846	0.694912	not
ENSGALG00000043010	1890.02	-0.320278	0.186126	-1.72076	0.0852948	0.694912	not
ENSGALG00000006714	805.461	0.409972	0.23826	1.72069	0.085307	0.694912	not
ENSGALG00000053641	33.6418	-1.44904	0.842179	-1.72059	0.0853261	0.694912	not
ENSGALG00000047076	292.505	0.754491	0.438642	1.72006	0.0854216	0.695292	not
ENSGALG00000014466	40.598	-1.03584	0.602426	-1.71945	0.0855318	0.695292	not
ENSGALG00000016569	273.627	0.521617	0.30339	1.71929	0.0855611	0.695292	not
ENSGALG00000054941	42.1071	-0.869016	0.505495	-1.71914	0.085589	0.695292	not
ENSGALG00000031763	221.797	0.487827	0.283787	1.71899	0.0856165	0.695292	not
ENSGALG00000054106	1167.86	-0.349458	0.203307	-1.71887	0.0856385	0.695292	not
ENSGALG00000001720	297.684	-0.475496	0.276735	-1.71823	0.0857538	0.695491	not
ENSGALG00000039786	3862.12	-0.496377	0.288891	-1.71821	0.0857579	0.695491	not
ENSGALG00000044851	66.0428	-0.768698	0.447481	-1.71783	0.0858268	0.695491	not
ENSGALG00000015010	235.832	0.837743	0.487695	1.71776	0.0858402	0.695491	not
ENSGALG00000028858	116.322	0.776094	0.451903	1.71739	0.0859078	0.69568	not
ENSGALG00000048166	34.8746	1.18542	0.690466	1.71684	0.0860086	0.696008	not
ENSGALG00000008587	909.954	-0.448307	0.261147	-1.71668	0.086037	0.696008	not
ENSGALG00000003893	1687.95	-0.36805	0.214475	-1.71605	0.0861531	0.696243	not
ENSGALG00000045602	277.283	-0.620909	0.361827	-1.71604	0.0861547	0.696243	not
ENSGALG00000048230	104.308	1.10037	0.641581	1.71509	0.086329	0.697228	not
ENSGALG00000003709	1141.2	0.563584	0.32868	1.71469	0.0864018	0.697228	not
ENSGALG00000014795	712.315	-0.581755	0.339323	-1.71446	0.0864443	0.697228	not
ENSGALG00000027103	16.1135	1.30653	0.762091	1.71441	0.0864541	0.697228	not
ENSGALG00000016776	476.417	0.432186	0.252178	1.71381	0.0865627	0.697745	not
ENSGALG00000032681	172.362	0.588354	0.343396	1.71334	0.0866501	0.697972	not
ENSGALG00000017106	2820.47	0.649945	0.37938	1.71318	0.0866797	0.697972	not
ENSGALG00000016478	657.687	1.02364	0.597845	1.71222	0.0868559	0.699032	not
ENSGALG00000052641	51.4162	-0.912505	0.533103	-1.71169	0.0869543	0.699271	not
ENSGALG00000005145	41.7318	0.869985	0.508294	1.71158	0.0869747	0.699271	not
ENSGALG00000027712	21.886	1.14243	0.667585	1.71128	0.0870296	0.699355	not
ENSGALG00000000529	551.561	-0.566255	0.331156	-1.70993	0.0872784	0.700071	not
ENSGALG00000053543	315.576	0.450535	0.263514	1.70972	0.0873178	0.700071	not
ENSGALG00000024085	57.8483	0.847523	0.495763	1.70953	0.0873521	0.700071	not
ENSGALG00000030599	1053.92	-0.348655	0.20395	-1.70951	0.087357	0.700071	not
ENSGALG00000011128	1168.93	-0.424252	0.248186	-1.70941	0.0873748	0.700071	not
ENSGALG00000046789	20.0875	1.26439	0.73973	1.70925	0.0874041	0.700071	not
ENSGALG00000015458	205.79	1.06636	0.62393	1.70911	0.0874309	0.700071	not
ENSGALG00000006297	141.966	0.671654	0.393062	1.70877	0.0874934	0.700215	not
ENSGALG00000030776	192.874	0.594216	0.347924	1.70789	0.0876573	0.700834	not
ENSGALG00000014974	1210.89	-0.435	0.254721	-1.70775	0.087682	0.700834	not
ENSGALG00000040079	402.686	-0.691151	0.404742	-1.70763	0.0877047	0.700834	not
ENSGALG00000046479	87.03	1.07177	0.628054	1.7065	0.0879148	0.70199	not
ENSGALG00000008905	83.3092	0.927006	0.543261	1.70637	0.0879387	0.70199	not
ENSGALG00000048565	1066.64	-0.447944	0.262683	-1.70526	0.088145	0.703279	not
ENSGALG00000007324	375.524	0.551254	0.323442	1.70433	0.0883186	0.704306	not
ENSGALG00000006252	951.565	-0.521941	0.306571	-1.70251	0.0886598	0.705566	not
ENSGALG00000027483	400.782	0.686129	0.40302	1.70247	0.0886674	0.705566	not
ENSGALG00000003035	251.33	0.425848	0.250136	1.70247	0.0886675	0.705566	not
ENSGALG00000001569	2101.2	-0.36017	0.211558	-1.70246	0.0886685	0.705566	not
ENSGALG00000006842	403.591	-0.390974	0.22969	-1.70218	0.0887212	0.705566	not
ENSGALG00000026137	170.519	-1.21996	0.716762	-1.70205	0.0887461	0.705566	not
ENSGALG00000001729	1037.21	-0.36179	0.212606	-1.70169	0.0888136	0.705744	not
ENSGALG00000047761	273.47	0.721681	0.424208	1.70124	0.0888974	0.706053	not
ENSGALG00000003950	1155.48	0.324447	0.190758	1.70083	0.088975	0.706209	not
ENSGALG00000013594	850.389	0.378094	0.222322	1.70066	0.089007	0.706209	not
ENSGALG00000054638	15.0525	-1.70562	1.00309	-1.70037	0.0890612	0.706209	not
ENSGALG00000050005	1933.63	-0.480054	0.282356	-1.70017	0.0890983	0.706209	not
ENSGALG00000013568	75.1039	-1.44618	0.850769	-1.69985	0.0891587	0.706209	not
ENSGALG00000049996	42.3564	-0.864208	0.508484	-1.69958	0.0892109	0.706209	not
ENSGALG00000005978	317.004	0.708582	0.416944	1.69946	0.0892318	0.706209	not
ENSGALG00000008862	1712.14	-0.429066	0.252515	-1.69917	0.0892875	0.706293	not
ENSGALG00000009491	401.673	0.457582	0.269404	1.6985	0.0894142	0.706679	not
ENSGALG00000027416	336.986	-0.445091	0.262086	-1.69827	0.0894574	0.706679	not
ENSGALG00000015311	652.715	-0.629932	0.370954	-1.69814	0.0894815	0.706679	not
ENSGALG00000049407	21.0354	1.55976	0.918611	1.69796	0.0895162	0.706679	not
ENSGALG00000009104	382.276	0.521206	0.30715	1.69691	0.0897131	0.707418	not
ENSGALG00000022750	15.4683	1.6336	0.962954	1.69645	0.0898005	0.707418	not
ENSGALG00000010151	458.187	-0.454331	0.267826	-1.69636	0.0898174	0.707418	not
ENSGALG00000009830	37.4262	1.38889	0.818774	1.69631	0.0898273	0.707418	not
ENSGALG00000012292	174.681	0.634979	0.374339	1.69627	0.0898351	0.707418	not
ENSGALG00000009421	713.569	-0.615791	0.363106	-1.6959	0.0899054	0.707562	not
ENSGALG00000028227	1850.21	-0.341326	0.20129	-1.6957	0.0899436	0.707562	not
ENSGALG00000005460	64.4519	0.859113	0.506774	1.69526	0.090026	0.707754	not
ENSGALG00000005852	247.896	0.704174	0.415477	1.69486	0.0901027	0.707754	not
[truncated: 13,704 more rows]
