# Supplementary material for: Integrative analysis of the ovarian metabolome and transcriptome of the Yaoshan chicken and its improved hybrids
Source: Front Genet. 2024 Jul 8;15:1416283. doi: 10.3389/fgene.2024.1416283 (PMC11260793; doi:10.3389/fgene.2024.1416283)
Supplement: Supplementary file 5 [file Table6.XLSX]

## Sheet: Sheet1
Supplemental Table 6. The information of SDMs.
Compounds	Class I	Class II	CAS	YS_1	YS_2	YS_3	YS_4	YS_5	YS_6	GYR_1	GYR_2	GYR_3	GYR_4	GYR_5	GYR_6	VIP	p_value	Fold_Change	Log2FC	Type
2,5-Furandicarboxylicacid	Organic acid And Its derivatives	Organic acid And Its derivatives	3238-40-2	9	1414500	9	9	9	9	1386500	1363800	1447300	1462200	1547500	1463200	2.49753	0.00351784	6.12953	2.61578	up
Methanesulfonic acid	Organic acid And Its derivatives	Sulfonic acids	75-75-2	650930	595510	868190	822400	607370	785500	597490	9	9	885120	9	9	2.07993	0.0305664	0.34242	-1.54616	down
7-ketolithocholic acid	Bile acids	Bile acids	4651-67-6	9	9	88354	9	9	9	38282	123710	90791	153460	312790	115910	2.47282	0.0207187	9.44516	3.23958	up
4-Ethyloctanoic acid	Organic acid And Its derivatives	Organic acid And Its derivatives	16493-80-4	9	72716	9	9	9	9	87265	68548	38781	41393	67407	43864	2.46756	0.0122437	4.77258	2.25477	up
Thiamine	CoEnzyme and vitamins	CoEnzyme and vitamins	59-43-8	199550	156190	123740	136520	166360	155690	205480	360150	336250	292440	225090	654650	2.29758	0.0355229	2.21103	1.14472	up
Carnitine 2-methyl-C4	FA	CAR	31023-25-3	5652300	3088400	5351800	2505000	5830500	4121300	8276600	5648700	9862600	15765000	9684800	6067600	2.14968	0.0222331	2.08312	1.05874	up
1,3-Diphenylguanidine	Alcohol and amines	Polyamines	102-06-7	34569	46169	50671	59855	63572	68675	9	54231	9	9	59064	9	2.03811	0.0319311	0.350316	-1.51327	down
Leu-Val-Ser	Amino acid and Its metabolomics	Small Peptide	-	9	9	44487	9	9	11615	67013	29775	36767	30596	36268	43555	2.12218	0.00739132	4.34597	2.11968	up
Leu-Ala-Val	Amino acid and Its metabolomics	Small Peptide	-	49679	37458	47533	50074	61718	51875	9	30522	68809	9	9	9	2.06952	0.0342429	0.33307	-1.5861	down
