# Supplementary material for: Integrative analysis of the ovarian metabolome and transcriptome of the Yaoshan chicken and its improved hybrids
Source: Front Genet. 2024 Jul 8;15:1416283. doi: 10.3389/fgene.2024.1416283 (PMC11260793; doi:10.3389/fgene.2024.1416283)
Supplement: Supplementary file 6 [file Table4.XLSX]

## Sheet: Sheet1
Supplemental Table 4. Summary of the GO results
id	num	pvalue	per	ratio	class	ID	Descrption	Pvalue	Qvalue	Up	Down	fg_num	bg_num
GO:0050793 regulation of developmental process	80	7.22679e-07	20.997	0.054	Biological Process	GO:0050793	regulation of developmental process	7.22679e-07	0.000234259	20	60	80	1492
GO:0048598 embryonic morphogenesis	32	2.08593e-06	8.399	0.078	Biological Process	GO:0048598	embryonic morphogenesis	2.08593e-06	0.000517066	8	24	32	412
GO:0009888 tissue development	63	3.18306e-06	16.535	0.056	Biological Process	GO:0009888	tissue development	3.18306e-06	0.000638735	13	50	63	1122
GO:0048706 embryonic skeletal system development	11	0.000136938	2.887	0.12	Biological Process	GO:0048706	embryonic skeletal system development	0.000136938	0.00952119	4	7	11	92
GO:0009790 embryo development	40	0.000192473	10.499	0.057	Biological Process	GO:0009790	embryo development	0.000192473	0.0121247	10	30	40	705
GO:0048701 embryonic cranial skeleton morphogenesis	6	0.000413827	1.575	0.188	Biological Process	GO:0048701	embryonic cranial skeleton morphogenesis	0.000413827	0.0200445	3	3	6	32
GO:0048568 embryonic organ development	20	0.000753296	5.249	0.069	Biological Process	GO:0048568	embryonic organ development	0.000753296	0.0317439	5	15	20	288
GO:0048048 embryonic eye morphogenesis	5	0.00159711	1.312	0.179	Biological Process	GO:0048048	embryonic eye morphogenesis	0.00159711	0.0522039	0	5	5	28
GO:0030326 embryonic limb morphogenesis	9	0.0020004	2.362	0.1	Biological Process	GO:0030326	embryonic limb morphogenesis	0.0020004	0.0610846	1	8	9	90
GO:0048562 embryonic organ morphogenesis	15	0.00202416	3.937	0.073	Biological Process	GO:0048562	embryonic organ morphogenesis	0.00202416	0.0613656	4	11	15	205
GO:0035113 embryonic appendage morphogenesis	9	0.00216011	2.362	0.099	Biological Process	GO:0035113	embryonic appendage morphogenesis	0.00216011	0.0639342	1	8	9	91
GO:0048704 embryonic skeletal system morphogenesis	7	0.00571445	1.837	0.101	Biological Process	GO:0048704	embryonic skeletal system morphogenesis	0.00571445	0.110462	4	3	7	69
GO:0060669 embryonic placenta morphogenesis	3	0.0126289	0.787	0.188	Biological Process	GO:0060669	embryonic placenta morphogenesis	0.0126289	0.168946	1	2	3	16
GO:0045992 negative regulation of embryonic development	3	0.0203908	0.787	0.158	Biological Process	GO:0045992	negative regulation of embryonic development	0.0203908	0.215356	0	3	3	19
GO:0048596 embryonic camera-type eye morphogenesis	3	0.0234438	0.787	0.15	Biological Process	GO:0048596	embryonic camera-type eye morphogenesis	0.0234438	0.228923	0	3	3	20
GO:0036306 embryonic heart tube elongation	1	0.0313451	0.262	1	Biological Process	GO:0036306	embryonic heart tube elongation	0.0313451	0.228923	0	1	1	1
GO:0035115 embryonic forelimb morphogenesis	3	0.0340004	0.787	0.13	Biological Process	GO:0035115	embryonic forelimb morphogenesis	0.0340004	0.240803	0	3	3	23
GO:0048566 embryonic digestive tract development	3	0.0340004	0.787	0.13	Biological Process	GO:0048566	embryonic digestive tract development	0.0340004	0.240803	1	2	3	23
GO:0042733 embryonic digit morphogenesis	4	0.0449193	1.05	0.093	Biological Process	GO:0042733	embryonic digit morphogenesis	0.0449193	0.284429	0	4	4	43
GO:0043009 chordate embryonic development	21	0.049566	5.512	0.046	Biological Process	GO:0043009	chordate embryonic development	0.049566	0.289305	6	15	21	455
