# Supplementary material for: Integrative analysis of the ovarian metabolome and transcriptome of the Yaoshan chicken and its improved hybrids
Source: Front Genet. 2024 Jul 8;15:1416283. doi: 10.3389/fgene.2024.1416283 (PMC11260793; doi:10.3389/fgene.2024.1416283)
Supplement: Supplementary file 7 [file Table5.XLSX]

## Sheet: Supplemental Table 4
Supplemental Table 5. Metabolite expression profile
Index	Compounds	YS_1	YS_2	YS_3	YS_4	YS_5	YS_6	GYR_1	GYR_2	GYR_3	GYR_4	GYR_5	GYR_6
FDATN01519	D-Phenylalanine	11087000	12687000	11158000	11924000	11203000	12029000	8981000	11150000	12972000	11274000	13480000	13945000
FDATN01529	Xanthopterin Hydrate	187970	347450	286530	222890	321900	313700	285250	270450	365080	289330	345250	272310
MADP0594	Gly-Ala-Pro-Met-Phe-Val-NH2	372070	216820	296950	257170	215550	703490	256560	292120	425830	294640	428580	358160
MEDL00326	DL-Arginine	516740	472850	375380	350310	408640	221960	568140	321930	275380	345760	449000	432160
MEDL00356	Phe-Asp	45670	81822	28763	64344	61910	68137	82138	52422	60617	39712	28050	40876
MEDL00392	1-Oleoyl-sn-glycero-3-phosphocholine	12740000	6504000	10165000	9501300	6899300	41366000	9842200	10264000	15112000	10530000	14504000	13179000
MEDL00462	6-Hydroxyhexanoic acid	63776	56059	65920	71336	64201	60067	68715	59193	55724	60714	68081	59396
MEDL01799	Isoscutellarein	1080200	1103600	1120100	1116600	1093500	1043100	1087700	1151200	1039100	1076000	1106500	1123000
MEDL01837	Nordihydrocapsiate	1286600	1526500	1397000	1236800	1591400	1219500	1304800	1751200	1327200	1153800	1264500	2144800
MEDL01915	2-Propylglutaric acid	73991	73574	80609	81957	81478	77924	84650	92684	83192	80363	87145	92848
MEDL01977	Pseudopelletierine	122600	190190	150490	319960	193290	107770	396960	289050	231470	307850	121580	48426
MEDL01997	Prunasin	1071800	1656700	1017500	1434800	1585600	1683300	1502600	1780600	1077100	2160600	1414300	1892100
MEDL02158	Glycitein	16330	21863	30836	35127	17609	23918	31801	22634	20833	19089	30500	143810
MEDN0005	L-Threonine	1419100	1770700	1430800	1283800	1068700	1540800	935620	1099500	1135200	901150	1183600	1288700
MEDN0025	3-Hydroxy-3-Methylpentane-1,5-Dioic Acid	109020	77058	82915	118130	112200	148780	172220	119150	80797	90684	111650	273370
MEDN0028	4-Hydroxy-glutamic acid	286590	136170	173970	147580	175870	126060	139910	130190	94502	154140	179080	437850
MEDN0049	L-Saccharopine	773130	482640	367470	486110	486420	691020	598570	584150	527730	574980	664180	447570
MEDN0056	N-Acetyl-L-Leucine	75190	47847	54285	44001	47534	64545	61952	66357	70404	59808	77543	175200
MEDN0062	N-Propionylglycine	641710	664630	603630	820780	509230	793360	690780	702180	727720	548500	833460	829370
MEDN0072	Trans-4-Hydroxy-L-Proline	641710	664630	603630	820780	509230	793360	690780	702180	727720	548500	833460	829370
MEDN0086	Terephthalic Acid	385310	411250	411590	433780	401190	422670	392890	364840	442770	404340	409950	416020
MEDN0089	2,5-Dihydroxy Benzoic Acid	122440	64152	32919	28738	81932	40687	18651	24953	71167	25909	64059	177200
MEDN0092	3,4-Dihydroxybenzeneacetic Acid	132120	84694	86199	68161	138610	136290	48213	101110	127940	85497	132670	110440
MEDN0098	2-Picolinic Acid	3759300	3525900	3619400	3801000	3690200	3602600	3637800	3901400	3949500	3637900	3768100	3456900
MEDN0099	4-Pyridoxic Acid	14150	26974	16539	26903	22743	30194	13567	24470	16801	13377	19536	183570
MEDN0105	Taurocholic acid	357900	3280200	381400	590170	587700	510750	581080	1407500	442330	945240	1329000	1453400
MEDN0106	Taurochenodesoxycholic Acid	148020	319980	121140	86279	138760	182280	62103	75882	180360	256780	337620	883840
MEDN0120	Dulcitol	163990	76916	108730	71516	105560	84859	121610	124970	122290	127630	114170	116490
MEDN0128	4-Hydroxy-3-methoxybenzaldehyde	65657	59134	57741	63974	75259	68455	67510	69924	51909	52403	55487	55588
MEDN0134	Thiamine Pyrophosphate（TPP）	13819	8590.6	9712.2	10209	7374.2	8457	8061.3	15216	15310	12703	12635	14585
MEDN0140	Xanthine	12843000	8266900	8862700	14371000	9496200	22165000	17134000	13651000	18994000	12334000	13758000	40023000
MEDN0141	2'-Deoxyuridine	39522	26541	22033	34801	22057	36730	37632	35118	42175	22998	29555	19574
MEDN0147	5-Methylcytosine	3649900	2493900	3037600	4046300	3468600	2915800	3680900	2163900	2948400	3588400	2890900	3062700
MEDN0149	7-Methylxanthine	3514	2226.4	2141.4	3609.1	3127.6	4295.5	3751.6	9	9	9	9	28344
MEDN0153	Adenosine 5'-Monophosphate	18417000	12013000	30726000	24506000	28465000	11455000	23861000	32653000	16157000	17801000	25268000	23320000
MEDN0165	Inosine 5'-monophosphate	7234300	3592900	6900200	3778200	5450100	3782000	5600000	3296000	3912800	4333900	5771600	3678700
MEDN0180	Norepinephrine	132060	151790	270710	142740	187660	233390	124110	380490	108480	175620	98332	349500
MEDN0195	Pyridoxal 5'-Phosphate	77466	80587	94746	93104	83538	102640	115850	70561	70238	79088	95258	96766
MEDN0198	Citric Acid	1328600	3076100	1806600	4992300	1217100	5912300	4660000	1263900	2131900	1338400	1108500	2174900
MEDN0200	L-Malic Acid	4007500	3695500	3637000	2195900	3409400	5298800	3387700	6994100	2972800	6438200	3023500	1118500
MEDN0201	Succinic Acid	1073300	871400	771740	1066600	1158900	1657200	1579800	1907800	1558500	1132700	865090	1741500
MEDN0202	A-Ketoglutaric Acid	90148	62763	76317	53361	86409	207240	198630	57645	57363	73454	79793	28617
MEDN0204	Pyruvic Acid	21688	15346	19041	30500	13687	22218	27671	9559.8	12993	16943	21157	11132
MEDN0206	Citramalic Acid	175260	164590	197770	201780	269760	179150	272140	223640	268730	304230	208600	401490
MEDN0210	1,5-Anhydro-D-Glucitol	286420	316890	177800	422860	227920	414650	274290	336720	271920	243150	399930	275550
MEDN0211	D-Arabitol	45650	20186	15868	29493	21886	18113	49157	18715	20724	49889	26353	82349
MEDN0213	D-Sorbitol	163990	76916	108730	71516	105560	84859	121610	124970	122290	127630	114170	116490
MEDN0220	D-Glucose	1512200	1305400	1430500	1390200	1435700	1326200	1364000	1446900	1521600	1733400	1905700	1425000
MEDN0222	D-Melezitose	9064.3	14119	12056	11210	12428	17616	12924	10980	15360	15218	12361	8367.5
MEDN0224	D-Trehalose	8401.7	9340	7427.5	5399.3	7000.3	9935.8	10387	15576	11700	8021	9230.7	6731.4
MEDN0227	D-Glucose 6-Phosphate	3604400	15226000	4165800	16483000	1639100	49508000	17591000	2962100	12909000	7253900	10248000	4258300
MEDN0230	Lactulose	8401.7	9340	7427.5	5399.3	7000.3	9935.8	10387	15576	11700	8021	9230.7	6731.4
MEDN0231	L-Fucose	286420	316890	177800	422860	227920	414650	274290	336720	271920	243150	399930	275550
MEDN0232	L-Rhamnose	286420	316890	177800	422860	227920	414650	274290	336720	271920	243150	399930	275550
MEDN0233	Maltose	8401.7	9340	7427.5	5399.3	7000.3	9935.8	10387	15576	11700	8021	9230.7	6731.4
MEDN0234	Maltotriose	9064.3	14119	12056	11210	12428	17616	12924	10980	15360	15218	12361	8367.5
MEDN0236	Raffinose	9064.3	14119	12056	11210	12428	17616	12924	10980	15360	15218	12361	8367.5
MEDN0237	D-Glucoronic Acid	149530	186800	103970	165660	106930	91702	115000	100750	120330	126410	158180	12765000
MEDN0239	D-Gluconic Acid	65017	58073	33451	86169	39491	51859	86910	44553	47043	81862	46885	341910
MEDN0241	Vitamin D3	75931	80371	82425	82271	79320	63648	76974	68539	87195	74262	71703	92340
MEDN0245	Pantothenate	711540	1564900	775270	1174100	1237400	1378500	1171200	1413500	791420	1556200	1193400	1382100
MEDN0261	3-Indolepropionic Acid	67887	49691	55157	67471	71531	63594	53216	61803	72051	50078	65805	68923
MEDN0279	2-Aminoethanesulfinic Acid	451860	279690	424560	288000	187960	334640	207490	210150	170340	255470	195360	748200
MEDN0280	2-Aminoethanesulfonic Acid	38671000	39734000	41858000	54901000	41650000	41605000	50405000	35368000	37375000	48406000	37179000	39875000
MEDN0283	2-Hydroxybutanoic Acid	14592	34174	10752	38751	11236	117770	43467	18851	37744	24689	18957	22083
MEDN0284	2-Hydroxyisocaproic Acid	16342	19704	28656	45103	18448	39437	41060	30130	19018	16494	25339	40643
MEDN0285	2-Methylsuccinic Acid	7598900	951410	1359500	24163000	1829300	40538000	24176000	913420	2440600	4040100	1350700	8505000
MEDN0290	3-Hydroxy-3-Methyl Butyric Acid	512180	300290	286480	277050	343650	204690	327170	377340	366420	233850	297090	382930
MEDN0293	3-Hydroxypropanoic Acid	1443000	1076700	1146600	1272400	1270500	1538000	1461700	1564400	1480900	1365700	1183900	1264200
MEDN0299	Adipic Acid	245010	321960	254550	261890	279600	201630	259730	260550	259440	255750	261480	623370
MEDN0300	Azelaic Acid	1936000	2449900	2821700	2059900	2519100	2291800	2351000	3037700	2435900	2904800	2534900	3967100
MEDN0314	Glutaric Acid	7598900	951410	1359500	24163000	1829300	40538000	24176000	913420	2440600	4040100	1350700	8505000
MEDN0316	Guanidinoethyl Sulfonate	35711	13722	29193	40310	20701	32476	61758	16822	33292	29381	39403	75375
MEDN0320	Hydrocinnamic Acid	34891	28541	19821	35861	12327	24514	37885	28645	22210	15306	22124	25063
MEDN0325	L-Lactic Acid	1443000	1076700	1146600	1272400	1270500	1538000	1461700	1564400	1480900	1365700	1183900	1264200
MEDN0333	Malonicacid	14592	34174	10752	38751	11236	117770	43467	18851	37744	24689	18957	22083
MEDN0335	Methylmalonic Acid	1073300	871400	771740	1066600	1158900	1657200	1579800	1907800	1558500	1132700	865090	1741500
MEDN0338	Phenyllactate(Pla)	37421	16722	26809	44057	28034	649970	855850	22759	32120	49474	23310	65693
MEDN0344	Subericacid	123340	187330	155770	114490	145720	128070	143730	191800	133950	212910	157880	366640
MEDN0348	TXB2	47654	43763	129150	62961	43410	250770	466080	38642	51133	103370	51840	42450
MEDN0350	(±)15-HETE	1384200	92737	2514200	1214100	977060	1577000	4450600	115440	253560	2022300	139960	57622
MEDN0352	O-Phosphorylethanolamine	20506000	15649000	20412000	16361000	20154000	15313000	20578000	24535000	22213000	25705000	23149000	21121000
MEDN0360	LPG(18:1/0:0)	25109	44932	24431	29742	39480	141260	41345	40932	41953	49699	47654	65086
MEDN0362	LPE(18:1/0:0)	7471800	6695500	6715800	6985700	5929600	52857000	7777700	8798700	10093000	10075000	10560000	10200000
MEDN0364	LPE(18:0/0:0)	19072000	26033000	12216000	13551000	18243000	79522000	20181000	18183000	20266000	19289000	31765000	26422000
MEDN0366	LPE(16:0/0:0)	7284300	9908300	6432900	6932200	8649700	53829000	8906200	8480000	8828900	9414700	15696000	18024000
MEDN0368	LPE(14:0/0:0)	23408	24294	26467	24313	27898	161610	30352	71500	42973	67189	38093	74094
MEDN0372	LPA(0:0/16:0)	117290	137450	111010	109180	131830	261730	116010	109440	131040	109410	167640	136410
MEDN0375	13-HOTrE	29460	6909.1	58127	20046	29644	55587	106470	9753.7	7488.4	59990	18135	6979.3
MEDN0376	9,10-DiHOME	9368.4	9615	20023	9932.5	18206	10405	22741	13774	17123	19067	10376	23898
MEDN0380	FFA(16:1)	6031400	4810900	4070500	4337200	4959500	6855200	7490800	4563800	6202600	6742000	5181100	5157800
MEDN0381	FFA(16:0)	11087000	11138000	8439600	7053400	12883000	16090000	12646000	11968000	8698900	9782400	14578000	14956000
MEDN0383	FFA(18:2)	8768000	7891200	4672900	7297600	8556800	6476500	8433400	8085600	9802200	7477400	9061700	7787900
MEDN0385	FFA(12:0)	423080	430190	642650	441830	724400	353960	455990	410290	462360	370970	454550	508090
MEDN0388	FFA(18:1)	44960	44887	34360	29283	51206	62761	53475	40890	40986	33943	38953	35383
MEDN0390	EPA	1779600	2149400	1720300	1868000	2405100	1316900	1926300	3215400	2575600	2937100	1661600	2390400
MEDN0391	DHA	230550	461700	135810	202880	143960	172850	243530	103260	249280	127160	142700	204620
MEDN0394	FFA(20:2)	19965	19473	14993	20459	11198	15637	23201	12217	25007	17625	16870	22080
MEDN0398	AA	6661900	5724900	6295800	5086300	5913800	5187300	5351200	6710900	6844900	5479500	6306000	6399300
MEDN0410	4-Hydroxybenzaldehyde	123770	103760	95750	129730	96937	568800	877120	96219	95101	119650	98858	109870
MEDN0415	2-(Formylamino)Benzoic Acid	67560	78336	64593	49361	74417	70726	77128	66720	84862	71677	87263	80311
MEDN0416	Ureidoisobutyric Acid	6393.6	9394	3046.6	11281	2920.7	3159.8	7245.4	5981.2	4938	7518.3	6466.2	2022.8
MEDN0419	Uridine 5-Monophosphate	24265000	3478700	3346900	3058500	6191000	3445800	2793100	3866700	4819600	8202900	2983700	3017100
MEDN0432	5-Hydroxyhexanoic Acid	51549	220330	262410	266240	198680	261300	334490	304560	233710	276310	293960	252410
MEDN0452	2'-Deoxycytidine-5'-Monophosphate	451600	319230	440300	574920	757960	166570	309910	963750	678130	802020	507080	50137
MEDN0461	D-Sedoheptuiose 7-Phosphate	9	9	9	9	9	9	9	9	9	9	9	9
MEDN0463	D-Fructose 6-Phosphate-Disodium Salt	2288300	7736800	2401300	7664200	1406600	19662000	7767800	1751100	6118700	3711100	4919600	2406600
MEDN0469	Citraconic Acid	283340	102460	106050	700920	118750	10261000	3176000	9	9	246930	9	9
MEDN0478	Aminomalonic Acid	171740	160180	167300	170650	166920	201460	200360	183200	197150	169570	176640	226240
MEDN0480	Dl-Glyceraldehyde3-Phosphate	669080	1715900	1319600	1372700	395110	5069500	5130400	616950	2102400	1075200	1525600	423110
MEDN0485	D-Fructose-1,6-Biphosphate-Trisodium Salt	118190	452940	194800	564270	118090	2806100	2638100	134180	530260	175490	239040	93419
MEDN0487	Allysine	14033	17083	13614	29035	13378	62083	175360	17378	11765	36359	18133	27166
MEDN0494	8,15-Dihete	2220800	1477100	1488100	1674800	1489600	1758000	2313000	1653600	2078500	2131600	1810400	1837800
MEDN0496	N-Acetylmethionine	26404	23455	28125	31534	31805	32729	32778	31966	26550	33171	22143	13775
MEDN0498	Ribulose-5-Phosphate	3793100	3749500	3542400	4776900	2649000	5333300	5362600	4096300	4188500	4435000	4320600	4257700
MEDN0499	Argininosuccinic acid	9	4003200	9	9	9	6773200	1930000	1184300	2182400	1134200	4173100	3899100
MEDN0506	N-Acetylglucosamine 1-Phosphate	8242700	3542700	5413200	4869700	4129000	4242200	3187600	3860000	3856900	3104500	4465600	3946000
MEDN0523	Indole-3-lactic acid	72364000	68295000	73301000	71646000	67870000	68219000	69199000	69632000	65932000	64093000	65387000	67146000
MEDN0528	(3-Methoxy-4-hydroxyphenyl)ethylene glycol sulfate	29762	12242	31005	28415	33163	32066	22964	51453	19564	23737	46513	123030
MEDN0531	D-Glucarate	25730	13755	24020	20063	21178	21459	29210	17533	19361	14229	19610	34121
MEDN0533	Xanthosine	5217300	2928400	1811000	2665300	3349700	4334800	2592100	3226700	4329300	4260900	4195700	30557000
MEDN0537	ADP-ribose	205940	200510	332010	410150	296560	278220	374670	298010	240340	391100	156460	452880
MEDN0538	UDP-glucose	1100400	463590	1013400	1233600	1695000	473760	1546200	2323600	1656500	1930100	1457400	1516600
MEDN0539	3'-Sialyllactose	34950	45566	47222	40041	45661	31629	56531	52578	61679	114870	69711	74955
MEDN0547	dihydrotachysterol	7461.1	10133	7597.1	7996.9	8845.5	7507.9	8311.2	8611.4	8655.7	10251	8604.6	7539.9
MEDN0551	Indoleacrylic acid	28698	36449	23484	45888	30193	25278	23787	15828	17738	15894	23909	39566
MEDN0554	2-(4-Hydroxyphenyl)ethanol	294780	305440	300850	326940	279380	374820	453090	334050	276580	282420	327230	444980
MEDN0555	Hydroxyphenyllactic acid	101110	86398	66894	155850	65101	951110	1530200	108540	80251	122620	84812	82568
MEDN0561	N-Acetylaspartylglutamic acid	4130500	2587800	3287300	2238200	4929900	3437400	3388300	7142300	3830300	6313300	2402600	3029600
MEDN0562	Indole-3-carbinol	5215600	5596000	5475300	5429600	5597600	5420200	5419700	5837900	5732200	5837300	5858300	6163600
MEDN0570	L-Erythrulose	13199	21883	36920	18064	12205	27640	15143	14723	10505	10210	16825	30717
MEDN0573	GDP-L-fucose	634650	311230	618410	951700	767910	341020	1259500	796550	661990	924300	747150	736480
MEDN0579	N-lactoyl-phenylalanine	258490	167180	159390	206250	195080	473460	400480	236720	375160	260010	231040	308630
MEDN0586	N-Acetyl-L-alanine	347210	454640	542770	606270	371090	671140	614800	357700	582450	382800	414080	145080
MEDN0588	Glycerophosphoric acid	4830100	5516700	5857400	4207600	4460000	3059100	4097300	2339400	2597400	3097100	4583300	43347000
MEDN0593	D-Malic acid	7777600	6690500	5296300	7190900	6325800	10033000	11232000	7165600	5195300	5999900	7064700	13326000
MEDN0602	deoxyguanosine 5'-monophosphate(dGMP)	18417000	12013000	30726000	24506000	28465000	11455000	23861000	32653000	16157000	17801000	25268000	23320000
MEDN0604	Tetradecanedioic acid	198730	203160	183070	236250	204070	192000	222640	242940	207580	178940	184480	285240
MEDN0611	6β-hydroxytestosterone	32214	27324	39799	30465	30981	35949	32977	35489	34712	36330	27934	28969
MEDN0615	Carbamoyl phosphate	24394000	16804000	21631000	17228000	22108000	18295000	22088000	26220000	24156000	29315000	26530000	31622000
MEDN0620	Glucotropaeolin	24119	23993	22699	17395	10352	23136	14611	13901	12295	9685.1	20145	26250
MEDN0621	Indoxylsulfuric acid	26410	45871	18093	43806	17517	32060	27660	17060	16439	12112	45971	79971
MEDN0622	Porphobilinogen	1901400	2237700	2260500	2278600	2366800	1760900	2278400	2134000	2059800	2503900	2633200	2208800
MEDN0624	5'-Adenylyl sulfate(APS)	338560	267170	323930	553340	278830	342890	461160	469940	416100	350890	305550	426020
MEDN0632	N-Oleoyl Glycine	5622.4	4565	5949.4	6040.2	6567.7	5392.6	6603.4	7080.7	6536.8	5734.9	6976.4	5956.7
MEDN0651	Succinic anhydride	31256000	28495000	29901000	20800000	19606000	16130000	17650000	14627000	9302600	20380000	17275000	16693000
MEDN0657	D-Xylulose 5-phosphate	3793100	3749500	3542400	4776900	2649000	5333300	5362600	4096300	4188500	4435000	4320600	4257700
MEDN0658	Hexadecanedioic acid	591730	1094100	553580	1123700	921630	715780	1330100	1509000	749040	491750	884650	946070
MEDN0661	2-hydroxy-2-(4-hydroxy-3-methoxyphenyl)acetic acid	60199	60212	62110	60474	70334	62386	69859	77024	61806	73770	71199	61411
MEDN0678	Ethylsalicylate	3578200	3692500	3869000	4222400	4553600	3363500	3922600	3877000	3980700	3984400	4319700	4087400
MEDN0679	3-Hydroxy-2-methyl-4H-pyran-4-one	16902	12871	15686	6937.4	4194.9	9564.2	9042.7	13859	11506	18904	15680	21497
MEDN0682	Octadecanamide	28826	43251	28300	24364	21250	32585	30083	62780	19749	28938	37590	26130
MEDN0689	2,5-Furandicarboxylicacid	9	1414500	9	9	9	9	1386500	1363800	1447300	1462200	1547500	1463200
MEDN0704	Oxaloacetic acid	14867	16550	8782.7	21823	16650	15350	9	9	9	17555	9	79465
MEDN0721	2-Methyl-5-nitroimidazole-1-ethanol	19161	16990	18416	23342	8115.7	37947	27544	16568	15204	15805	22885	22008
MEDN0741	Methanesulfonic acid	650930	595510	868190	822400	607370	785500	597490	9	9	885120	9	9
MEDN0745	Propylparaben	16599	19001	21119	19820	23560	20518	19228	20840	19974	18624	19512	17171
MEDN0748	Methylparaben	44848	49222	49260	54121	55052	60590	57376	54464	52446	51290	55488	49722
MEDN0751	(±)12-HETE	20779	11806	28100	15560	19685	25779	43174	14223	21990	30105	11986	12303
MEDN0754	(±)17-HDHA	92096	8222.7	152780	87364	53737	271700	423410	4163.8	14122	126280	4135	3664.3
MEDN0760	(±)5-HETE	88241	39817	88938	94447	87130	158340	312850	57050	70715	63558	36343	35136
MEDN0763	(±)9-HETE	88241	39817	88938	94447	87130	158340	312850	57050	70715	63558	36343	35136
MEDN0765	11,12-EET	311960	646200	1273600	492610	703740	922210	923030	753980	671150	369210	924420	579160
MEDN0766	11-deoxy PGE1	12494	13451	18350	15322	14904	15334	16904	16483	12260	16629	16293	13705
MEDN0768	13-oxoODE	63215	34726	98301	41668	68413	111160	147600	32474	38018	56016	32798	46869
MEDN0771	15-oxoETE	177900	12910	344200	63470	178340	242160	363530	10288	30485	88095	11506	12130
MEDN0774	19(S)-HETE	6558.3	22412	5667.1	5118.7	12949	3021.2	6274.2	6135.7	8771.2	4015.1	3873.9	33623
MEDN0775	20-HETE	6558.3	22412	5667.1	5118.7	12949	3021.2	6274.2	6135.7	8771.2	4015.1	3873.9	33623
MEDN0776	5(S),15(S)-DiHETE	1743.4	3443.7	4682.5	9	2824.7	4096.4	3196.1	3765.8	2978.2	9	2890.9	1448.9
MEDN0779	5-HETrE	73055	16439	147840	105680	60695	203850	312330	15586	19370	166350	23937	21511
MEDN0781	6 keto-PGF1α	17226	38452	47045	24350	34772	68016	73493	67049	65616	22509	11945	17374
MEDN0784	9-oxoODE	63215	34726	98301	41668	68413	111160	147600	32474	38018	56016	32798	46869
MEDN0789	LXB4	9	9	9	9	9	10765	3939	9	9	9	9	2070.3
MEDN0791	PGD1	60925	124100	192040	216540	129280	243170	173800	111980	115110	77581	212310	128580
MEDN0792	PGE1	60925	124100	192040	216540	129280	243170	173800	111980	115110	77581	212310	128580
MEDN0793	Prostaglandin E2	257350	344350	592680	386050	258380	3672600	1112100	200350	200180	239310	552770	513320
MEDN0794	PGF1α	6507.1	5534	9487.5	4337.4	4465.8	24352	8474.4	7690.4	4849.2	3231.8	15095	6415.3
MEDN0795	PGF2α	52859	39792	124510	27188	29702	182940	94390	109000	43531	33441	147010	34651
MEDN0797	PGJ2	59190	149390	284810	138360	141720	182370	186140	161200	133580	99245	224550	82956
MEDN0798	PGK1	5231.1	8034.4	12736	8383.9	10033	8483	9479.6	8257	7920.1	5151.4	9533.2	5037.9
MEDN0818	N-acetyl-beta-alanine	376400	458580	565540	609400	394290	683470	635900	334880	551670	481750	410140	171140
MEDN0820	3-Hydroxyglutaric acid	76019	78316	63622	80050	108630	101500	120980	87343	92029	99952	78126	107350
MEDN0822	Cysteine glutathione disulfide	6079200	4314900	3662500	3139200	2126100	8171800	9515000	2422600	3491100	7277300	5631000	638600
MEDN0827	N-acetylornithine	2537600	3707800	1909100	2099700	2827000	2354100	1437500	2714700	2526300	1829500	2415900	2570000
MEDN0832	D-Glucosamine 6-Phosphate	99654	97688	105940	110570	96588	135820	123040	116940	119770	88389	137590	149590
MEDN0835	D-Glucuronolactone	204420	167690	269760	340770	283190	137630	371630	290340	437180	402210	228540	718690
MEDN0841	3-Ureidopropionate	29362	38928	43995	44707	37865	70812	34774	68557	51280	73978	45330	44341
MEDN0856	2',4'-Dihydroxyacetophenone	44848	49222	49260	54121	55052	60590	57376	54464	52446	51290	55488	49722
MEDN1005	Phosphoenolpyruvate	4886800	5586400	4652800	7854900	4911100	6041200	6772700	7400600	4935600	3321600	6604500	47402000
MEDN1006	Uric acid	5707700	7159500	5363700	8314100	5630700	10017000	9589000	8618900	7032100	4164400	7434500	50179000
MEDN1009	3-hydroxyphenylacetic acid	48533	38716	45047	40758	39889	43058	40755	42679	43045	41029	41730	34369
MEDN1011	D-Mannitol	163990	76916	108730	71516	105560	84859	121610	124970	122290	127630	114170	116490
MEDN1017	3-(4-Hydroxyphenyl)-Propionic Acid	6131200	6157100	6179300	6126500	6163000	6170800	5652300	6533900	6042100	6443400	6331000	6087500
MEDN1018	Ribitol	45650	20186	15868	29493	21886	18113	49157	18715	20724	49889	26353	82349
MEDN1022	5,6-Dimethylbenzimidazole	150650	168310	167430	152460	164970	163180	271740	161250	182280	151880	162940	180700
MEDN1024	D-piperidine acid	129550	95558	100840	88830	69155	99780	87298	69759	92092	64985	105920	337800
MEDN1035	13(R)-HODE	941170	225400	2000600	879390	912410	1851300	4357000	314450	301840	2352000	281570	362200
MEDN1052	2-Hydroxyglutaric acid	175260	164590	197770	201780	269760	179150	272140	223640	268730	304230	208600	401490
MEDN1054	Tetranor-12(R)-HETE	3990000	4448200	3444300	4033900	3483900	3226400	3378600	4133600	3429600	2881500	3421800	6665900
MEDN1056	Iminodiacetic acid	43095000	44798000	37765000	43225000	48045000	44728000	37872000	48102000	45944000	61571000	57443000	46450000
MEDN1059	Tauroursodeoxycholic acid	96532	146190	121860	31832	47138	58278	146280	163000	88373	135470	126040	133550
MEDN1064	N-arachidene glycine	63377	75359	44854	46783	43813	33349	39998	24358	66203	24484	52464	103440
MEDN1079	FFA(22:6)	230550	461700	135810	202880	143960	172850	243530	103260	249280	127160	142700	204620
MEDN1081	12,13-DiHOME	9368.4	9615	20023	9932.5	18206	10405	22741	13774	17123	19067	10376	23898
MEDN1083	Sphingosine 1-phosphate	94804	175260	154090	126740	156280	235330	202830	172950	183290	144140	178440	240690
MEDN1087	UDP-D-galactose	1100400	463590	1013400	1233600	1695000	473760	1546200	2323600	1656500	1930100	1457400	1516600
MEDN1092	4-acetoxyphenol	9638400	6630000	7301800	11375000	7655900	15878000	13603000	11904000	15840000	9824200	10893000	31409000
MEDN1098	2-ethyl-2-hydroxybutyric acid	71597	79498	68271	84816	87965	71754	76824	87995	82601	67370	74406	107670
MEDN1104	7-ketolithocholic acid	9	9	88354	9	9	9	38282	123710	90791	153460	312790	115910
MEDN1108	1,6-anhydro-β-D-glucose	130030	112450	121810	99566	115580	113060	83020	109670	96813	111730	135070	102460
MEDN1112	16-Hydroxyhexadecanoic acid	898080	1840300	415260	629750	824050	531630	989230	737150	730140	839300	1212900	927200
MEDN1114	D-Ribono-1,4-lactone	76019	78316	63622	80050	108630	101500	120980	87343	92029	99952	78126	107350
MEDN1117	Uridine-5'-diphospho-N-acetylgalactosamine disodium salt	5548900	2269700	5705200	7795300	6882800	2933700	8092100	8410900	7390700	7203800	7523900	6881600
MEDN1121	23-Nordeoxycholic acid	5267.7	5310.1	5926.8	4921.9	6303.8	4655.9	5385.6	5408	2824.9	5079.2	6256.2	5466.7
MEDN1125	N,N′-dicyclohexylcarbodiimide	3525000	3078100	3995400	4160100	4271100	3893200	4100100	3183400	4150600	3851300	4355100	3886900
MEDN1126	Gamma-Mercholic Acid	51456	56524	111580	65130	69489	102580	173290	128090	103810	92059	67192	261840
MEDN1129	Erythrose	13199	21883	36920	18064	12205	27640	15143	14723	10505	10210	16825	30717
MEDN1135	Heparin	78519	65627	81960	59062	82662	81672	77828	86991	80060	91135	84557	108760
MEDN1139	DL-2-hydroxystearic acid	185170	325960	69223	84899	218430	112100	210900	191390	109440	72843	129490	118220
MEDN1141	Apocholic acid	9	9	88354	9	9	9	38282	123710	90791	153460	312790	115910
MEDN1145	P-chlorophenylalanine	1301500	1392600	1388000	1411800	1409100	1352100	1193400	1478000	1433300	1491000	1430400	1440300
MEDN1148	2-hydroxyhexadecanoic acid	898080	1840300	415260	629750	824050	531630	989230	737150	730140	839300	1212900	927200
MEDN1156	FFA(20:4)	267550	255750	241770	214660	233480	228800	220360	259310	288950	231770	264830	233670
MEDN1164	5-nitrobenzimidazole	31033	31026	26503	24156	27768	31280	29366	28191	33727	31237	31429	35241
MEDN1167	4-Hydroxybenzoic Acid	316770	321390	330870	403250	309050	478450	502820	376910	315820	317540	354530	483120
MEDN1172	Sphinganine 1-phosphate	10479	20253	16508	16422	16951	14897	17137	28780	14292	17459	17662	19858
MEDN1183	Multifidol	6906.7	12427	10205	9115.9	10730	9932.3	9334.4	13445	9619.5	10129	8779.3	18242
MEDN1199	4-hydroxyphenylglyoxylate	179500	195590	184610	170410	173830	189870	172820	201800	192320	185650	205130	198610
MEDN1200	L-tyrosine methyl ester 4-sulfate	135670	45231	53177	74742	85047	87219	92729	73228	98622	50266	99710	18971
MEDN1213	2-(4-hydroxyphenyl) propionate	50634	40825	40868	50276	33787	664580	980000	30659	44523	53569	33805	95210
MEDN1221	D-Mannose 6-phosphate	3604400	15226000	4165800	16483000	1639100	49508000	17591000	2962100	12909000	7253900	10248000	4258300
MEDN1224	Bis(1-inositol) -3,1'-phosphate 1-phosphate	1068800	866410	1173000	1104200	896080	1259200	1196200	1051200	1102600	994080	779930	939040
MEDN1226	2-amino-4-oxovaleric acid	376400	458580	565540	609400	394290	683470	635900	334880	551670	481750	410140	171140
MEDN1235	L-2-amino-6-oximelic acid	118630	90784	96251	119900	107260	127450	128220	181560	117020	130060	92674	99142
MEDN1236	Cyclic ADP ribose	93475	63693	51122	44400	190390	33509	47919	118530	67690	79314	76488	149160
MEDN1239	5-O-(1-carboxyvinyl) -3-phosphate	10840000	14336000	15360000	13766000	16114000	15091000	15492000	17014000	18753000	19171000	12154000	11590000
MEDN1241	2-(α-D-mannosyl) -3-phosphate glyceride	22518000	10799000	21689000	11715000	16900000	10862000	16999000	11127000	11379000	13018000	17703000	12115000
MEDN1246	3-(pyrazol-1-yl) -L-alanine	623050	494200	736110	617500	737140	834510	446050	771560	635520	605180	658080	951220
MEDN1247	1-pyrroline-4-hydroxy-2-carboxylate	182740	119010	155820	121000	73716	143310	116760	111610	114490	109410	149530	525600
MEDN1254	LPI(18:1/0:0)	47885	27233	30929	32539	22961	156290	70884	47847	46086	53861	42546	72139
MEDN1264	LPE(0:0/22:4)	2499500	1561500	1968600	2424600	1735200	16983000	2989700	2272400	2473300	2574600	1966500	1447100
MEDN1265	LPE(22:4/0:0)	2499500	1561500	1968600	2424600	1735200	16983000	2989700	2272400	2473300	2574600	1966500	1447100
MEDN1267	LPE(0:0/22:5)	1416500	864090	819350	1304800	580480	25146000	1119700	656230	1351800	814590	1136200	459250
MEDN1268	LPE(22:5/0:0)	1416500	864090	819350	1304800	580480	25146000	1119700	656230	1351800	814590	1136200	459250
MEDN1269	LPE(0:0/22:6)	1209900	966110	899170	1652200	597460	15963000	1274400	755680	989030	891500	885500	938400
MEDN1270	LPE(22:6/0:0)	1209900	966110	899170	1652200	597460	15963000	1274400	755680	989030	891500	885500	938400
MEDN1271	LPE(0:0/20:2)	232060	191040	209600	218490	165550	1878300	193060	414090	286470	412470	354090	395580
MEDN1272	LPE(20:2/0:0)	232060	191040	209600	218490	165550	1878300	193060	414090	286470	412470	354090	395580
MEDN1273	LPE(0:0/20:3)	290500	101900	227100	206990	156950	1742900	262610	324300	294560	274730	267210	861770
MEDN1274	LPE(20:3/0:0)	290500	101900	227100	206990	156950	1742900	262610	324300	294560	274730	267210	861770
MEDN1276	LPE(20:4/0:0)	8149800	4352700	6435800	7124000	5957300	18404000	8670800	11680000	12845000	9741900	9797100	11189000
MEDN1277	LPE(0:0/20:5)	56024	26480	39343	52842	29670	152990	57440	37161	30794	38734	84309	199070
MEDN1278	LPE(20:5/0:0)	56024	26480	39343	52842	29670	152990	57440	37161	30794	38734	84309	199070
MEDN1279	LPE(0:0/18:0)	19072000	26033000	12216000	13551000	18243000	79522000	20181000	18183000	20266000	19289000	31765000	26422000
MEDN1282	LPE(0:0/18:2)	3291400	3677600	2796200	3905200	2582600	26818000	3917100	4213200	3653000	4207800	4752900	6956200
MEDN1283	LPE(0:0/18:3)	33548	37224	25256	56632	31928	394260	21512	46683	33049	52673	53586	51465
MEDN1284	LPE(18:3/0:0)	33548	37224	25256	56632	31928	394260	21512	46683	33049	52673	53586	51465
MEDN1285	LPE(0:0/16:0)	7284300	9908300	6432900	6932200	8649700	53829000	8906200	8480000	8828900	9414700	15696000	18024000
MEDN1287	LPE(0:0/16:1)	280370	178900	170510	243070	193510	2459700	256460	397740	303960	407300	363280	337320
MEDN1288	Glycine linoleate	85296	131250	65045	86053	71192	77760	84954	46924	99136	66547	95663	266260
MEDN1296	Xanthohumol	7662.9	14034	21640	13894	13738	13218	16789	13216	11909	8474.6	16742	7172.1
MEDN1302	D-Inositol-1,4-diphosphate	241080	177550	89971	297100	40062	1022400	822080	53059	326060	309990	101640	33451
MEDN1306	Ureidosuccinic acid	124590	153180	150660	100140	131490	214890	141790	247910	112200	261110	116080	46623
MEDN1314	Mucic Acid	25730	13755	24020	20063	21178	21459	29210	17533	19361	14229	19610	34121
MEDN1320	2-Hydroxy-2-methylbutyric acid	13534	19967	18447	15080	13789	17815	21207	5793.6	6378.2	6445.7	11045	19448
MEDN1322	2,3-Dihydroxybenzoic acid	122440	64152	32919	28738	81932	40687	18651	24953	71167	25909	64059	177200
MEDN1332	Adenosine-5'-Diphosphoglucose	24238	38002	106420	131610	78729	76176	101610	79022	52606	97964	30106	166800
MEDN1395	(R)-(-)-2-Phenylpropionic Acid	34891	28541	19821	35861	12327	24514	37885	28645	22210	15306	22124	25063
MEDN1398	8-Aminooctanoic Acid	13309	13472	10131	14054	13780	14371	15503	15726	14907	15231	17425	17167
MEDN1406	Tridecanedioic acid	2592500	2491300	2488100	2571800	2525700	2515400	2518000	2675600	2543400	2630800	2653500	2712400
MEDN1409	12-Hydroxyoctadecanoic acid	130360	225070	135410	134260	144350	116800	189330	121260	145920	109760	135040	157890
MEDN1410	N-Palmitoylglycine	194630	208530	170580	194850	190810	178590	195900	147770	189720	167670	200020	263970
MEDN1415	13(S)-HOTrE(γ)	28929	18096	17817	32915	28345	25786	30563	22602	24355	12077	24675	62476
MEDN1421	(±)8-HETE	5843.9	4758.4	9035	6463.7	5424.2	9093	16568	4300.9	5869.5	13497	8520.3	5147.5
MEDN1422	8(S)-HETrE	73055	16439	147840	105680	60695	203850	312330	15586	19370	166350	23937	21511
MEDN1426	9(S),12(S),13(S)-TriHOME	114970	74516	163250	90123	107590	640130	575410	109880	93676	236820	80637	146240
MEDN1428	20-COOH-AA	11407	28913	12592	17016	14723	11135	23523	12221	14791	10986	10119	17322
MEDN1429	Prostaglandin B2	24446	64554	112640	62854	56222	95850	99394	50036	58416	38299	96400	36654
MEDN1430	Prostaglandin A2	23688	60096	104180	58566	55076	92785	85411	51303	52890	32834	85712	42626
MEDN1438	(±)8(9)-DiHET	41126	21001	21663	26151	32843	10229	23017	18825	41964	21739	54018	52652
MEDN1439	(±)11(12)-DiHET	41126	21001	21663	26151	32843	10229	23017	18825	41964	21739	54018	52652
MEDN1440	13-HDoHE	7458.7	21580	16546	15331	10160	15537	19091	7428.1	11119	7037.7	11168	14528
MEDN1443	11-HDoHE	24864	35425	50126	35400	26314	72145	96684	9552.8	17984	27492	15455	18332
MEDN1446	11-HEDE	38176	68631	83973	60272	47897	106080	76241	46546	53239	33960	81251	61601
MEDN1447	15-HEDE	38176	68631	83973	60272	47897	106080	76241	46546	53239	33960	81251	61601
MEDN1452	11β-Prostaglandin E2	154450	225460	373840	234460	159830	2339400	669620	107240	101810	156550	342680	334350
MEDN1453	13,14-dihydro-15-keto PGD2	210910	118870	602280	48048	865280	148900	240440	846610	560360	54598	322180	419690
MEDN1456	13,14-dihydro-15-keto PGE2	285580	154760	763560	62444	1087800	191180	319080	1108000	720280	71195	408960	538960
MEDN1458	11β-13,14-dihydro-15-keto Prostaglandin F2α	24892	11040	49279	5730.9	21321	20537	19758	44373	32810	10825	17025	26072
MEDN1468	LTE4	28748	28281	30428	29850	32778	30769	28724	31891	30326	33318	33935	32274
MEDN1472	14,15-Leukotriene C4(ExC4)	127520	13242	256290	31930	195420	92644	205580	14805	40265	78006	20921	10229
MEDN1475	Sorbitol 6-phosphate	18888	14957	16920	8108.1	18396	29156	8887	21235	15359	17255	9486.7	46527
MEDN1476	Allantoic acid	164750	147230	137040	90811	145880	215750	125390	293000	126870	265060	108050	44308
MEDN1480	N-Arachidonoyl-L-Alanine	32464	35943	20824	22048	26732	17213	20463	16430	31442	9499.4	24340	25950
MEDN1483	Acetaminophen sulfate	10237	10767	11664	31199	4958.8	6571.6	11947	7386.9	9704.9	6763.2	8294.1	10178
MEDN1484	Ethionamide	1783400	1873800	2041200	2085500	2382100	1723200	2022200	1952100	2094400	2105100	2225800	2052400
MEDN1485	Glycerophospho-N-Arachidonoyl Ethanolamine	13868000	7690700	10544000	11900000	8330400	36196000	11828000	8465600	12670000	9113500	13260000	16067000
MEDN1493	(R)-3-Hydroxybutanoic acid	1987700	2214900	1519100	2990500	2018500	2714000	2343200	2841800	2083000	1786000	2794700	2413500
MEDN1499	2-Hydroxyhexanoic acid	51549	220330	262410	266240	198680	261300	334490	304560	233710	276310	293960	252410
MEDN1501	2'-O-methyluridine	2426.6	3320.8	2945.7	4034.6	2776	3722	2897.4	2862.7	5774	3173.4	3797.9	1088.9
MEDN1504	3-Hydroxycinnamic acid	120680	119450	143780	130730	133790	130260	131770	137110	141470	134340	131320	130970
MEDN1508	3-Phenoxybenzoic acid	7856.7	7845	8351.1	8463.2	8148.2	8996.5	7498.4	7234.1	7903.9	5660.7	8928.8	8517.9
MEDN1510	4-Ethyloctanoic acid	9	72716	9	9	9	9	87265	68548	38781	41393	67407	43864
MEDN1513	5-Hydroxy-2'-deoxyuridine	4405800	1397500	2207300	2799400	2733400	1936600	1739000	3596600	3165900	2573900	4242600	1396500
MEDN1514	5-hydroxyindole-2-carboxylic acid	5595.8	1859.8	12648	11329	1726.9	3213.6	6052.1	1206.8	2015.1	10213	6599.6	9231.8
MEDN1516	6-Hydroxyflavone (6-HF)	39910	7912.5	19008	83360	15183	142660	49644	10315	32348	276190	206840	10553
MEDN1518	Acetylvaline	8283.6	8173.1	8769.3	7872.4	5833.7	8666.2	10081	7340	10391	7106	7611.7	16787
MEDN1521	Antineoplaston A10	44669	28733	59082	55571	54853	15801	9731	116900	62942	52244	51212	39514
MEDN1529	Cytidine 5'-monophosphate-N-acetylneuraminic acid（CMP-NANA）	4811600	2869700	5858000	4369100	6712600	4313400	5199500	3014900	4260400	4007100	5013100	5015600
MEDN1530	D-(+)-Cellobiose	14592	34174	10752	38751	11236	117770	43467	18851	37744	24689	18957	22083
MEDN1532	D-Galacturonic Acid	149530	186800	103970	165660	106930	91702	115000	100750	120330	126410	158180	12765000
MEDN1533	Dimethylmalonic acid	7598900	951410	1359500	24163000	1829300	40538000	24176000	913420	2440600	4040100	1350700	8505000
MEDN1534	D-Tagatose	1512200	1305400	1430500	1390200	1435700	1326200	1364000	1446900	1521600	1733400	1905700	1425000
MEDN1540	Gluceptate	28952	29541	39233	14115	20784	22644	55602	25959	29461	38363	79753	36830
MEDN1543	Gly-Gly	2560.7	2843.5	3410.1	9377.3	2559	5678.3	8208.2	4012.5	8236.7	3128.1	4261.6	8809
MEDN1548	Val-Ala	309750	369340	429670	321220	393230	334570	351990	439610	353100	457520	362860	591410
MEDN1551	Imidazoleacetic acid	1931200	1460200	1784200	2058600	1957700	1525400	1978200	1316300	1440500	1689500	1425100	1492600
MEDN1553	Inosine diphosphate	1119000	618670	1169500	417130	658460	668690	817340	444070	546370	589180	749620	466000
MEDN1554	Isethionic acid	7112400	5977400	6652800	8740200	8319700	5790000	8020900	5338000	6185700	7283700	6198600	7639000
MEDN1561	MG(14:0/0:0/0:0)	1111800	1159100	1114100	1018400	1271200	1094300	998050	997500	1161000	1067900	1028500	960560
MEDN1566	Octadecanedioic acid	409020	943900	402990	705410	658550	544760	1199700	912720	627980	335600	679710	541350
MEDN1576	Sucrose 6′-monophosphate	623430	357610	522650	388990	524790	454580	590540	478370	576870	631860	521120	493560
MEDN1581	Taurohyocholic acid	47991	74707	55448	44143	45486	59366	62131	93782	39747	71358	63378	76998
MEDN1586	Thymidine-5'-phosphate(dTMP)	96413	84959	64135	88497	39730	97825	144230	70130	48135	103050	49941	54661
MEDN1589	Traumatic acid	32702	15870	42169	12731	32425	14539	33829	27876	16864	14617	13363	29855
MEDN1590	Tricarballylic acid	9	18231	33680	9	9	9	9	9	9	9	9	341390
MEDN1597	Phosphatidylethanolamine lyso alkenyl 16:0	115240	95073	103280	97125	100090	296120	190910	122260	132260	143700	157710	209410
MEDN1600	LPA(16:0/0:0)	117290	137450	111010	109180	131830	261730	116010	109440	131040	109410	167640	136410
MEDN1602	3-Deoxyguanosine	118590	181040	146370	300140	185230	118880	372410	288390	229850	298560	125950	57696
MEDN1604	3-hydroxy-tetradecanoic acid	306100	60004	291020	321550	334340	43510	38073	296950	312090	316910	62402	64729
MEDN1612	Cytidine 2',3'-cyclic monophosphoric acid	148250	9201.3	25561	40850	33232	16596	106510	9	9	52107	9	9
MEDN1613	Cytochalasin-H	1941900	2204600	1941300	2265300	2467200	2284400	1982900	2302500	2764700	2119100	2415100	1786400
MEDN1614	D-Arabinose 5-phosphate	4694100	4656900	4370700	6089300	3142000	6195000	6073900	5100600	5376300	5459000	5440700	5186600
MEDN1620	Glu-Val	498550	375530	314480	361860	223170	460770	364650	351550	321840	248210	473170	1088900
MEDN1621	Isocitric acid	1328600	3076100	1806600	4992300	1217100	5912300	4660000	1263900	2131900	1338400	1108500	2174900
MEDN1624	N-Acetyl-5-aminosalicylic acid	4970.9	3741	6076.7	3406.3	3302.9	3912.7	5164.8	3974	5353.3	4281.9	5857.3	243080
MEDN1643	LPA(18:1/0:0)	80579	47775	71263	70573	58696	133450	53542	69150	88701	75615	79584	82324
MEDN1649	Barbital	3336400	2499900	3104600	3034500	3339100	3187700	3452200	3664700	2922500	3117300	3343000	3490500
MEDN1652	D-Allose	1512200	1305400	1430500	1390200	1435700	1326200	1364000	1446900	1521600	1733400	1905700	1425000
MEDN1654	Gemfibrozil	88477	89614	86010	91491	88633	100640	92710	101430	92679	92629	95686	92406
MEDN1659	N-acetyl-D-tryptophan	44669	28733	59082	55571	54853	15801	9731	116900	62942	52244	51212	39514
MEDN1662	Galactitol	163990	76916	108730	71516	105560	84859	121610	124970	122290	127630	114170	116490
MEDN1669	N-AcetyTryptophan	28929	19019	46547	29945	29193	34927	27806	31982	33426	17080	26955	81423
MEDN1675	2-Deoxyribose-5'-phosphate	162480	115310	188770	226060	91047	137960	136960	76084	75132	96743	101500	143570
MEDN1684	S-Ribosyl-L-homocysteine	9	9	9	9	9	9	9	9	9	9	9	9
MEDN1686	L-threo-3-Methylaspartate	21020000	14759000	13857000	16120000	17924000	15175000	17516000	21805000	20316000	25278000	19766000	19605000
MEDN1692	Phosphatidylethanolamine lyso alkenyl 18:2	95476	101590	98309	112600	87797	203280	171330	135100	116200	135740	135350	317210
MEDN1698	Glutaconic acid	13363	3317.7	3851.5	28392	7304.8	417590	125420	9	9	11812	9	9
MEDN1701	3,5-Dihydroxybenzoic acid	122440	64152	32919	28738	81932	40687	18651	24953	71167	25909	64059	177200
MEDN1706	3-(2-Hydroxyphenyl)propanoic acid	6131200	6157100	6179300	6126500	6163000	6170800	5652300	6533900	6042100	6443400	6331000	6087500
MEDN1876	4-Hydroxy-3-methoxyphenyl glycol	91076	24890	65145	53224	46331	77831	39545	71180	81297	62199	71151	66889
MEDP0006	Glycine	1413100	1727400	1000300	1106100	1317100	1091100	995560	690120	1010800	1065500	1722100	2000200
MEDP0007	L-Cystine	1186200	1113600	345800	372950	189560	2125800	714520	164140	286880	458580	845530	4154600
MEDP0009	L-Tyrosine	282320	518540	248390	425420	396570	446010	322170	339130	420310	305530	423770	356020
MEDP0011	L-Lysine	4971700	6276400	4288400	4058500	4230900	3984700	1048100	4450900	5763500	4153000	7031100	8737900
MEDP0012	L-Ornithine	850470	404500	342300	241670	387420	438800	194760	449780	302070	244150	1675000	5196900
MEDP0013	L-Alanine	18292000	19302000	12143000	14430000	18414000	15973000	12795000	13339000	14934000	14616000	20902000	15493000
MEDP0014	L-Aspartic Acid	29035000	29741000	32537000	31469000	36454000	37440000	27314000	33387000	34217000	34108000	48423000	26363000
MEDP0015	L-Citrulline	1203500	1324100	810930	665280	1282200	2989200	815880	730870	1641300	861250	1904000	1453800
MEDP0016	L-Glutamic Acid	15414000	12000000	11197000	12191000	16223000	12351000	14143000	16252000	14294000	17149000	13881000	17266000
MEDP0017	L-Histidine	27798000	34537000	24180000	27815000	28153000	33860000	19045000	24393000	27476000	27688000	29021000	44598000
MEDP0020	L-Methionine	13257000	22387000	17325000	16508000	14280000	18430000	14717000	14306000	19104000	14129000	15069000	20322000
MEDP0021	L-Phenylalanine	21030000	25015000	20309000	21320000	21600000	23840000	15472000	18833000	24979000	20124000	23436000	24272000
MEDP0022	L-Proline	22181000	28388000	22406000	30905000	22566000	38242000	37136000	19017000	31220000	23231000	27821000	63905000
MEDP0024	L-Serine	14464000	21042000	11504000	10909000	13601000	12728000	12590000	7403600	11461000	11391000	17507000	11119000
MEDP0025	L-Tryptophan	52152000	70978000	53188000	69097000	61064000	70219000	48046000	58674000	56838000	48005000	68010000	67417000
MEDP0026	L-Valine	1581600	2002500	1274500	1406900	1443300	1784100	1727300	1421600	1566700	1295700	1904600	2125200
MEDP0028	(5-L-Glutamyl)-L-Amino Acid	182780	179780	90600	138730	149600	202450	183200	142380	158280	65372	153160	65609
MEDP0029	Cysteamine	34713	24370	33246	32580	39602	11303	11037	79132	33002	33244	31836	84902
MEDP0036	5-Oxoproline	9172700	8240700	6689600	8239200	9219200	7773400	7854600	6992800	8105700	7591400	10308000	7789800
MEDP0037	Asp-phe	46435	72930	27128	47851	91255	56348	100900	99518	110200	20437	84766	77677
MEDP0039	Betaine	1908500	1357700	1060500	1246900	1496500	987990	1412000	784410	709690	1232800	1501900	3121700
MEDP0041	Ala-Ala	19296	18410	15430	16723	16516	10293	15958	12865	15532	7318	14609	17769
MEDP0043	Glutathione Oxidized	3163900	1639500	4983200	8156600	4450600	3881400	16030000	2630100	4921600	6901200	4369000	33264
MEDP0044	Glutathione Reducedform	8444000	5572500	8102700	11568000	15780000	2106100	5998200	15082000	13739000	16669000	11047000	480330
MEDP0045	Glyc-Pro	36285	9636.8	13879	22483	27664	27355	38534	27732	7908.9	30155	27127	16895
MEDP0047	Histamine	8814200	8930800	12356000	4962300	14880000	2298100	18593000	36303000	7096800	5754400	7946400	2983800
MEDP0049	L-Asparagine Anhydrous	2288800	3433000	948350	2647800	3778100	922210	1470300	2114300	2228700	2817700	5081600	2482400
MEDP0050	L-Carnosine	1628100	1155400	1199800	649430	625810	1732100	822870	1032500	569040	1689800	1152400	1103000
MEDP0051	L-Cystathionine	375110	127210	114380	392820	161610	227080	232290	263070	267040	408280	250830	241000
MEDP0052	L-Cysteine	15373000	15375000	13241000	11288000	13851000	10317000	9527200	12699000	11994000	10887000	16423000	15127000
MEDP0054	L-Glutamine	17336000	24960000	20503000	28304000	24697000	30330000	25395000	15684000	22486000	17537000	24710000	28028000
MEDP0055	L-Homocitrulline	59346	50595	75416	75134	68882	108390	96505	123330	133360	105600	75533	291660
MEDP0056	L-Homocystine	5057.6	9739.5	28193	22666	23463	15208	35469	59974	30249	41205	11734	29841
MEDP0061	N,N-Dimethylglycine	13943000	13594000	11047000	12728000	11057000	12028000	12143000	11013000	11672000	10035000	17039000	11958000
MEDP0062	N6-Acetyl-L-Lysine	996840	1045300	990580	937080	344300	1114800	391630	1190300	1056900	447820	375520	1906100
MEDP0063	N-Acetylaspartate	2367700	2478800	1692700	1326400	2121300	2481700	2612000	3601000	2000700	3403900	1541600	536510
MEDP0065	N-Acetyl-L-Glutamic Acid	691490	607850	631590	597050	579010	687280	718520	663230	525840	730340	566750	574740
MEDP0066	N-Acetyl-L-Tyrosine	30452	37528	33033	47003	45920	37484	40097	40846	45386	26918	28236	57470
MEDP0067	N-Acetylmannosamine	126520	125570	129430	159340	123540	167010	176060	56301	228860	148890	167240	178460
MEDP0071	Gly-Leu	270270	208160	265340	490730	313330	287380	451170	532500	512560	273990	538660	367900
MEDP0075	Nα-Acetyl-L-Arginine	187760	75931	102260	191990	128170	127450	148940	192590	194860	179070	142140	228460
MEDP0078	Phe-Phe	25931	21198	26064	42774	18529	10803	42646	44032	44457	22335	29145	23665
MEDP0079	S-(5-Adenosy)-L-Homocysteine	2358300	1549200	1530200	1722500	1563300	1475900	2100500	1735400	3222200	1627600	2134100	1603000
MEDP0082	S-Sulfo-L-Cysteine	75910	253940	59567	36251	135470	51142	16942	26057	98706	16366	151480	99184
MEDP0084	Trimethylamine N-Oxide	257590	193350	185930	214210	192060	160270	177300	266190	200140	212010	301390	464260
MEDP0086	Urea	492820	571450	215210	280020	553010	332390	397340	315000	280780	286050	1167400	1136700
MEDP0087	L-Alanyl-L-Lysine	292180	417010	499210	371110	426620	357730	643570	484160	385390	320900	356950	316830
MEDP0089	N-Acetylhistamine	1780500	1634100	1331400	2449300	1815100	2736600	3092100	1312000	2907200	1503900	1893400	5985800
MEDP0101	P-Coumaric Acid	2591500	4985300	3369800	3591200	3014100	4117400	3172800	3757200	3654200	2745300	3310900	4248300
MEDP0115	1,4-Dihydro-1-Methyl-4-Oxo-3-Pyridinecarboxamide	9099300	8233000	5623600	11469000	8140100	12781000	14110000	6398500	11028000	7520100	8633300	26533000
MEDP0119	6-Hydroxynicotinic Acid	9475.1	6412.6	5136.6	7853.9	6433.2	16628	9837.6	10650	5548.8	17537	10371	11618
MEDP0125	Choline	1879100	1113500	1607900	1645500	1198000	1529200	1385200	1372800	1601300	1191900	1732100	1368300
MEDP0127	Putrescine	658500	649070	811680	844410	814350	1018700	885290	1013000	957330	1058600	665790	501230
MEDP0135	Myoinositol	11794000	14693000	12914000	12626000	11572000	16728000	13337000	9162300	11140000	9856500	13538000	10657000
MEDP0143	Biotin	996750	1622000	550030	282800	796130	391410	35235	474620	655520	1050000	1520500	2716300
MEDP0146	1-Methyladenine	104520	171610	168650	151820	79199	165530	156330	109130	155060	96060	144810	216310
MEDP0147	1-Methylhistidine	3068600	2787300	3255400	2792700	1960200	3327900	4156500	2927500	2848800	3402700	2701200	5098100
MEDP0148	1-Methylxanthine	15074	9186.1	5153	11833	11835	24072	23729	17904	19391	7941.5	9831.9	89037
MEDP0149	2'-Deoxyadenosine-5'-Monophosphate	106270	143010	130710	181390	119700	58706	223500	131390	91601	9	152400	136060
MEDP0150	2'-Deoxyinosine	182300	80365	92328	151250	120000	245800	211340	192340	349180	347200	199080	441510
MEDP0151	2-Hydroxy-6-Aminopurine	484790	474750	462810	665900	406320	349160	399750	570180	680840	562270	462750	358880
MEDP0152	3'-Aenylic Acid	25154000	12551000	36343000	31516000	37583000	10286000	27049000	36187000	20742000	23169000	28600000	30714000
MEDP0156	5-Methyluridine	43429	43964	23417	48960	27624	39615	41673	28812	39228	33033	48031	39642
MEDP0158	8-Hydroxyguanosine	41864	54515	53874	40603	49211	28408	95872	45533	24836	71247	62470	13054
MEDP0159	Adenine	2122300	3444600	3860800	5421300	3425100	3384100	6165100	4540600	3018600	2380800	2369600	3957900
MEDP0160	Adenosine	17895000	18212000	25641000	49818000	28183000	7217500	20991000	24999000	19989000	19445000	21563000	23877000
MEDP0161	Adenosine 5'-Diphosphate	817050	1112800	1975400	1788600	502020	426160	886780	1301400	375480	404530	394350	403630
MEDP0164	Cytidine-5-Monophosphate	15504000	10791000	12787000	12222000	13964000	11813000	15123000	10160000	12284000	12183000	12373000	9144500
MEDP0165	Cytosine	1112700	1236800	736040	1440500	979190	798830	1138500	1070700	1057500	1201500	515320	310640
MEDP0166	Deoxyguanosine	17895000	18212000	25641000	49818000	28183000	7217500	20991000	24999000	19989000	19445000	21563000	23877000
MEDP0167	Guanosine	3138000	2732700	2464900	3759900	3077800	1976800	2452300	3624400	3396500	3758700	2126600	1408200
MEDP0169	Guanosine-5'-monophosphate	48299000	22988000	47229000	39920000	40951000	24348000	43981000	42941000	39902000	39355000	35874000	34239000
MEDP0170	Hypoxanthine	1625600	1020500	932520	1116600	1019000	1524100	1817000	1018100	1688400	1380200	1307400	966680
MEDP0171	Inosine	104690000	92723000	101730000	116220000	111190000	89874000	90105000	126260000	103640000	121620000	78999000	53992000
MEDP0173	Nicotinic Acid Adenine Dinucleotide	286050	237010	160240	77368	277200	142830	133620	299270	194090	272540	147660	471360
MEDP0174	Purine	522090	636540	484750	551990	487810	551610	415540	484770	635740	469330	559300	550800
MEDP0176	Thymidine	912700	1056100	414180	967730	528570	731910	1050400	542670	716240	606550	633740	256310
MEDP0177	Thymine	174870	184830	160770	198470	164130	358320	328130	178800	299690	195870	194950	572770
MEDP0178	Uracil	11077000	2762100	6709800	5387700	6315500	5829200	3044300	7523900	5526200	6127600	8745600	4247400
MEDP0179	Uridine	398910	271680	358580	318980	340360	418160	431140	397080	442390	451200	279960	415440
MEDP0180	Β-Nicotinamide Mononucleotide	179770	269160	195960	91556	269840	74808	53559	191050	170910	169710	147060	612960
MEDP0185	Epinephrine	15188000	6716000	7638300	5905300	8077700	7166300	10370000	6017100	6235100	9154600	9839200	10675000
MEDP0186	L-Thyroxine	4439.7	25740	9165.3	10479	13953	28273	10791	2135.7	857.23	5086.7	5376.9	30721
MEDP0212	N-Acetyl-5-Hydroxytryptamine	216890	217450	192380	337200	238900	123710	241890	243690	346750	245840	272570	257020
MEDP0214	Tryptamine	20959	15250	8935.1	6092	20968	18007	22344	17860	11205	12599	31172	11904
MEDP0224	D-Fructose	11794000	14693000	12914000	12626000	11572000	16728000	13337000	9162300	11140000	9856500	13538000	10657000
MEDP0227	D-Mannose	11794000	14693000	12914000	12626000	11572000	16728000	13337000	9162300	11140000	9856500	13538000	10657000
MEDP0229	Lactose	13173	46981	34435	47565	18625	59222	32877	7559.7	26448	22212	39380	20408
MEDP0232	N-Acetyl-D-Glucosamine	126520	125570	129430	159340	123540	167010	176060	56301	228860	148890	167240	178460
MEDP0242	Nicotinamide	40196000	26146000	37648000	41549000	36591000	35567000	44992000	38587000	39146000	37581000	34469000	4225700
MEDP0243	4-Oxoretinol	25231	11945	20071	18099	19496	45585	19339	18239	21619	16570	21001	19031
MEDP0246	Nicotinic Acid	346790	512060	333020	427850	318140	588070	337010	407120	395870	297900	338980	88528000
MEDP0250	Riboflavin	4002200	11909000	2770200	4162700	4259500	4458300	2930500	7176000	3218300	5977700	7289000	6097200
MEDP0251	Trigonelline	257780	207730	195610	266360	137900	258490	313470	152510	269180	247950	241600	251920
MEDP0272	5-Hydroxyindole-3-Acetic Acid	4655000	1294000	4140400	6779400	1886900	2264200	2833000	880090	1829200	3927500	2045500	2548000
MEDP0273	5-Hydroxytryptophol	469740	133320	743920	699910	231960	225040	445180	229570	208900	569250	338940	558580
MEDP0275	Indole-3-Acetic Acid	1354500	1231000	1448800	1336100	1335000	835180	641070	1339500	1354900	1339200	1274800	1888400
MEDP0276	Indole-3-Carboxaldehyde	117390	110900	105220	107540	101430	300640	478400	115810	112320	113410	90198	102930
MEDP0277	Methyl Indole-3-Acetate	446330	461900	431360	441120	465580	461710	507520	425750	418440	450100	424870	560000
MEDP0295	4-Acetamidobutyric Acid	471310	284350	432060	595560	229060	503240	426710	348330	401170	402440	422220	485210
MEDP0296	4-Guanidinobutyric Acid	4032600	3787300	5353600	5068900	3589400	5215100	8963500	9550500	5898500	4323300	6751000	5099500
MEDP0297	5-Aminovaleric Acid	27481	16865	38900	51458	19856	45199	41224	22958	19416	49529	44124	192250
MEDP0298	6-Aminocaproic Acid	212060	308210	182570	265340	213150	301860	258470	259420	241570	224060	289010	305800
MEDP0299	7-Methyluric Acid	1102700	1140800	1139500	1235500	1182400	1154200	1122600	1138000	1098300	1095500	1319700	1184800
MEDP0305	Creatinine	223370	252530	243930	378350	264230	352480	284090	411240	350850	415710	246090	237590
MEDP0308	Dodecanedioic Aicd	55916	57367	55826	63534	66414	53862	59710	64737	62311	55053	55160	73461
MEDP0313	Guanidineacetic Acid	28300	22702	45645	52526	16217	57168	45025	45277	36302	35084	30490	205340
MEDP0318	Kinurenine	42354	33596	50610	57578	51356	43167	71932	68996	47465	57554	56609	150370
MEDP0321	L-Dihydroorotic Acid	10952000	13724000	11794000	11571000	9060900	13375000	11771000	7998900	10226000	9703500	11321000	9734300
MEDP0322	L-Homoserine	1712700	2529800	1864600	2195900	2112700	2127000	1455100	1331500	1856600	1124100	2263900	1745900
MEDP0325	Maleic Acid	3764800	3063900	2885700	2505700	2180400	3908700	3613800	2457900	2913900	2772000	3307900	4078700
MEDP0326	N'-Formylkynurenine	9947	26142	12097	18144	13339	22914	13310	14449	9781.2	17348	4806.3	31941
MEDP0332	Cinnamic Acid	102600	113290	116890	151710	118010	119820	107220	141200	139940	103680	158360	139620
MEDP0336	LPC(0:0/14:0)	1745100	2297100	1730300	1617500	1631300	7927600	2078800	2613500	2187700	2972200	2112200	2913500
MEDP0338	LPC(16:0/0:0)	5227600	7579400	4350000	4763300	5491200	26422000	6152100	5313000	6249900	5172400	7982400	7046500
MEDP0357	Urocanic Acid	19335	35339	26407	37591	30401	26011	16205	29625	19978	15180	27861	58742
MEDP0367	γ-Aminobutyric Acid	93389	31141	63384	59052	33832	182760	87784	69894	93490	112190	67692	117600
MEDP0368	Taurocholic Acid Sodium Salt Hydrate	4632600	4893300	4698700	4607800	4786900	5071800	4758100	4662600	4854900	4745600	4874100	4805800
MEDP0369	4-(Aminomethyl)-5-(Hydroxymethyl)-2-Methylpyridin-3-Ol	19682	24124	19135	88662	8894.4	23603	17701	31248	43508	31627	19604	114190
MEDP0373	N-Acetylglycine	23170000	18130000	14320000	20388000	22017000	12818000	22061000	9294800	9388200	16869000	19448000	41977000
MEDP0374	Cyclic Amp	1080600	899090	1040300	1297800	899570	856210	1548400	873600	1025400	859420	845480	892990
MEDP0378	N6-Succinyl Adenosine	2475000	2695900	1757300	6091000	2181100	3321200	2608700	4125700	2582500	2711700	3203100	5387100
MEDP0380	2-(Dimethylamino)Guanosine	848240	723110	561270	885670	674500	785190	1014300	808330	1072000	702830	762940	1428100
MEDP0382	8-Hydroxy-2-Deoxyguanosine	112120000	84875000	87982000	132040000	102980000	72787000	87932000	125210000	114910000	132990000	67241000	45659000
MEDP0383	Β-Pseudouridine	398910	271680	358580	318980	340360	418160	431140	397080	442390	451200	279960	415440
MEDP0386	N-Acetylthreonine	128640	108850	101040	94379	102740	88153	111160	74608	93737	84628	86767	111990
MEDP0387	L-Homoarginine	58409	65399	73385	136630	53604	64525	51024	81579	178460	70810	88950	245620
MEDP0389	Pantetheine	123600000	121660000	121390000	123460000	126030000	112230000	119400000	124680000	125160000	121930000	125090000	120660000
MEDP0390	Hypoxanthine-9-β-D-Arabinofuranoside	104690000	92723000	101730000	116220000	111190000	89874000	90105000	126260000	103640000	121620000	78999000	53992000
MEDP0401	5'-Deoxy-5'-(Methylthio) Adenosine	5351000	4044300	3788300	8589600	5143000	4834500	13837000	5047800	5301500	5993400	3486900	4831200
MEDP0403	Deoxycytidine	567060	906300	407170	898540	385110	459980	639750	479610	669230	669730	249250	102740
MEDP0404	Sarcosine	71747	60964	73301	90709	50182	88671	95669	75266	72496	84915	72417	112580
MEDP0408	11-Cis-Retinol	29700	34539	27610	36002	37086	21978	25568	63134	49791	21419	64834	43465
MEDP0409	Cys-Gly	1972900	1972700	2130400	2864700	2647600	599720	422980	3797300	2577500	2548400	2840300	3686900
MEDP0428	Cholesterol	911070	821220	1030600	582540	953350	962880	956240	863100	903710	989770	827180	802620
MEDP0429	FFA(18:3)	104000	232190	112720	104280	130470	107720	128530	129680	172160	112810	124000	332750
MEDP0430	2-Aminoadipic Acid	1492100	1201000	1830700	1820300	1144100	1363600	2203300	2111200	1984500	1251900	1387900	2166100
MEDP0434	LPC(17:0/0:0)	13159000	13445000	12648000	13990000	13713000	13886000	12766000	13678000	13420000	13359000	13238000	14102000
MEDP0442	Sn-Glycero-3-Phosphocholine	848420	854660	1629900	2704400	1562800	1785000	1580600	1875500	1558400	1453700	1757000	2072100
MEDP0453	Indole	2520500	3178300	2626600	3042700	2640800	3163300	2311700	2898400	2766400	2371400	2966500	3079100
MEDP0457	5-Aminolevulinate	7750600	14192000	9917000	10641000	10266000	7402800	7806800	9505700	10793000	10516000	8606700	11485000
MEDP0461	2-Methylguanosine	3383500	2476600	1674400	3340000	2504100	3449800	4059700	2663800	3271400	2837800	2838500	5112000
MEDP0494	LPC(15:0/0:0)	900860	2148400	1087600	964570	934290	6243500	1410600	986370	814170	1191200	1147800	2051800
MEDP0495	LPC(0:0/18:2)	6190200	6292200	4900300	6408900	3269200	55863000	5666600	3723800	4775800	4550300	6262300	7910100
MEDP0507	2-Hydroxycinnamic acid	2591500	4985300	3369800	3591200	3014100	4117400	3172800	3757200	3654200	2745300	3310900	4248300
MEDP0510	Carnitine C2:0	3111300	2960200	3431300	2461200	3630200	2930500	4576600	3785600	2800700	3608700	3006600	2853500
MEDP0514	Thiamine	199550	156190	123740	136520	166360	155690	205480	360150	336250	292440	225090	654650
MEDP0518	DL-Stachydrine	4578100	3905900	5453200	5361700	4296700	5657300	5979500	5657300	5805400	5883800	3848400	5181400
MEDP0519	L-Norleucine	3232600	4481500	3020500	3936100	3413300	4290200	2949900	3485300	3431800	2874100	3878400	4140600
MEDP0523	DL-Carnitine	7639400	11849000	17779000	13997000	10074000	13518000	21227000	13165000	12110000	12253000	8960900	13389000
MEDP0526	6-Dimethylaminopurine	2095300	1845000	1901600	1964600	2009800	2055700	1892700	1848600	1961000	2006300	1937800	2181300
MEDP0530	15-deoxy-δ-12,14-PGJ2	41369	77182	83815	43766	65067	76055	61053	44368	67767	67043	65657	60161
MEDP0535	Triethyl phosphate	1014300	952670	1078500	1152700	1155200	1092500	1035900	967550	1013400	996340	1037400	1202700
MEDP0537	LPC(O-16:0/2:0)	8423600	16101000	8482900	6764300	8590800	75009000	12576000	7524100	9435000	10479000	10866000	12013000
MEDP0540	7,8-dihydro-L-Biopterin	63421	47725	39496	124860	29666	306890	207520	47865	70419	48619	101470	105540
MEDP0545	2-Pyrrolidinone	755550	590050	935470	657180	547260	653270	1021400	628940	623740	1427100	667090	901490
MEDP0550	18-Hydroxycorticosterone	1377000	1468600	1160900	1427600	1130500	1146400	1609800	1495200	987480	1456100	1131700	1546700
MEDP0574	Oleamide	207950	376240	191470	138400	146530	341490	212060	259320	258800	2128500	370640	322490
MEDP0577	Carnitine isoC4:0	13372000	15493000	18205000	20202000	18510000	19256000	33815000	19490000	15902000	23019000	15746000	12234000
MEDP0585	FFA(18:4)	37237	48771	32744	35061	32355	41440	23898	46885	33314	47317	40698	64330
MEDP0587	N-Alpha-acetyllysine	996840	1045300	990580	937080	344300	1114800	391630	1190300	1056900	447820	375520	1906100
MEDP0588	Ritalinic acid	14152	14485	17028	13509	15957	14226	5394.1	33880	28317	13759	19231	39285
MEDP0598	2'-Hydroxy-5'-methylacetophenone	1808700	1605200	2166300	1510100	2403100	2500300	2104500	2950600	2742600	2056600	2652100	1978600
MEDP0601	Spermidine	1464200	1053600	1989300	2601300	1821300	3028300	4392900	1454800	2127300	2082700	1168700	1369900
MEDP0606	2-(3,4-dimethoxyphenyl)ethanamine	74483	98653	71586	88693	57531	9	95226	63081	56623	60721	92282	9
MEDP0611	N-Acetyl-L-Histidine	228640	153990	148490	105050	90674	218510	72421	150930	151530	233160	163140	158820
MEDP0618	Carnitine 2-methyl-C4	5652300	3088400	5351800	2505000	5830500	4121300	8276600	5648700	9862600	15765000	9684800	6067600
MEDP0627	Isonicotinic acid	4001400	2585600	3736800	3972900	3672400	3560000	4308600	3836500	3714000	3586400	3353000	597660
MEDP0634	FFA(20:1)	37458	31471	60159	30036	30946	42633	42501	50411	35327	93792	49385	36421
MEDP0638	LPE(16:1/0:0)	28016	16255	16940	18773	18154	199270	22735	35869	27976	33119	29637	38457
MEDP0658	Ethyl dodecanoate	138480	246300	243710	106060	92158	170470	224550	110670	96685	112700	193710	69897
MEDP0664	L- Tyrosine methyl ester	517540	538640	371690	762330	411330	363210	1051900	642700	896280	472190	1475200	626450
MEDP0669	3-Chloroaniline	5855300	5855800	5855500	6084200	5854100	5899900	6046900	6006600	6005400	5946100	5981500	6072300
MEDP0677	Butylamine	338410	663180	492410	644600	529660	673830	448180	394650	489360	299850	553560	627130
MEDP0685	Methylcysteine	5343900	8250200	5616400	7602100	5838400	7011200	6750700	6782500	7349600	5236300	6590200	7018800
MEDP0691	Ethylparaben	58832	61645	62594	54527	72571	64372	59902	78827	53731	52786	74412	58859
MEDP0745	Creosol	445170	482540	426360	605310	441400	473510	526290	450750	497160	639750	508770	491850
MEDP0752	DL-Leucine	212060	308210	182570	265340	213150	301860	258470	259420	241570	224060	289010	305800
MEDP0759	18β-Glycyrrhetinic acid	623050	480410	429060	603750	583900	660540	530530	668630	610430	799970	492490	431320
MEDP0789	2-Pentyl-3-phenyl-2-propenal	49700	55489	50476	51424	60995	50320	52934	79386	47371	41246	36345	63369
MEDP0792	PYRROLIDINE	275090	341230	273090	347010	268360	367990	371340	331200	276460	228380	328330	427110
MEDP0821	6-Methylnicotinamide	21749000	19178000	22872000	30040000	22952000	20124000	21069000	28965000	24535000	26899000	16329000	12404000
MEDP0823	(R)-2-Hydroxy-3-phenylpropionic acid	3717700	3788900	3774000	3839800	3811300	3644600	3785100	3645800	3716300	3758700	3797600	3803200
MEDP0831	1-Aminopropan-2-ol	257590	193350	185930	214210	192060	160270	177300	266190	200140	212010	301390	464260
MEDP0859	Gly-Phe	771580	831040	997290	1702400	1145800	1026700	1738800	787720	2060800	891740	1088600	1277900
MEDP0868	N-Methylalanine	13943000	13594000	11047000	12728000	11057000	12028000	12143000	11013000	11672000	10035000	17039000	11958000
MEDP0871	Dihydro-D-sphingosine	319590	676520	400400	372500	556420	2009300	517460	479040	741510	801090	770950	503450
MEDP0876	O-Succinyl-L-Homoserine	42026	11094	28135	31411	39890	58455	85335	68029	75538	46224	15388	40079
MEDP0877	Cytidine 5'-Diphosphocholine	5574100	2492900	3861200	9108200	6276900	3585800	9374300	6272600	5907400	11106000	7869800	7091700
MEDP0878	N-Methyl-L-Glutamate	1492100	1201000	1830700	1820300	1144100	1363600	2203300	2111200	1984500	1251900	1387900	2166100
MEDP0879	N-Methyl-D-Aspartic Acid	874650	285150	474780	460410	363970	441430	708130	350900	309170	696260	571590	691980
MEDP0880	N-Alpha-Acetyl-L-Asparagine	1607400	2271800	3751200	1457800	1766400	1615800	665460	1283100	2362600	1307500	1796000	1747500
MEDP0881	Phosphocholine	7771800	6228200	8123700	8648800	7469700	9067100	9639000	8970900	9349700	9406600	5999500	8572500
MEDP0882	Thiamine Monophosphate	232620	92294	182360	128420	104680	75926	99934	164030	86642	104650	168440	343700
MEDP0883	2,4-Dihydroxypteridine	78948	204980	111180	147190	103450	156560	100190	107890	121960	72842	114510	136380
MEDP0886	N-Amidino-L-Aspartate	283750	298340	184790	169460	175060	277590	140520	466330	205780	433410	138590	82241
MEDP0891	L-Tryptophanamide	590240	851430	676970	796920	732700	817410	598800	571550	621090	569610	699610	746700
MEDP0892	Catechol	4484400	4309500	4417800	4475700	4274000	4329000	4712500	4588800	4405500	4273800	4547700	4524100
MEDP0894	3-Methoxytyramine	51748	74209	71865	60518	63183	74749	60678	59515	83999	44154	71468	84293
MEDP0898	Pyridoxal	60919	144430	65834	227190	71228	300300	122780	76577	130730	66196	87354	179900
MEDP0899	3-Methyladenine	104520	171610	168650	151820	79199	165530	156330	109130	155060	96060	144810	216310
MEDP1001	Delta-Hexalactone	1280700	1455100	1403100	1521000	1784800	1420200	1710800	1577900	1563600	1625200	1722300	1667200
MEDP1002	Acetylcholine	547750	640470	646410	544520	532740	620100	574670	531060	432380	419150	758580	538090
MEDP1003	1-Hydroxylamino-2-phenylethane	4435000	5818200	4801500	5397400	4619000	5288800	3499800	4599900	5597500	4116000	6381200	5381900
MEDP1005	β-Alanine	18292000	19302000	12143000	14430000	18414000	15973000	12795000	13339000	14934000	14616000	20902000	15493000
MEDP1006	Creatine	13230000	15107000	11423000	20086000	16373000	18785000	15942000	19774000	20233000	25831000	15447000	12655000
MEDP1010	Coenzyme II (β-NADP)	27249	5132.2	26562	13162	33787	9	47464	11492	12304	26062	7653.5	34002
MEDP1011	D-(+)-sucrose	13173	46981	34435	47565	18625	59222	32877	7559.7	26448	22212	39380	20408
MEDP1013	γ-L-Glutamate-Cysteine	2307700	1554200	1457900	1550000	1255600	794270	786120	1963500	1439800	1506700	1850100	2889900
MEDP1018	5'-Deoxyadenosine	79035	82495	75996	180160	78962	107000	92371	163290	85077	123890	85344	219390
MEDP1022	Threoninyl-Phenylalanine	401760	551310	408810	397540	303380	1085100	427220	391330	551090	520230	485090	515850
MEDP1023	Trp-Glu	47868	157890	44304	91149	112560	108510	47113	101460	64975	85437	90274	148040
MEDP1033	Benzaldehyde	2460100	2766400	2367600	2390000	2493800	2588900	1765200	2399600	2694700	2168700	2763700	2669800
MEDP1034	Stachyose	9006.5	5193.1	8359.8	18652	5840.8	16476	13084	15436	13593	14630	4448.2	13272
MEDP1035	alpha-hexylcinnamaldehyde	120520	126260	122720	122010	129110	107620	115440	124490	121970	114730	119300	112460
MEDP1040	N-(2-hydroxyethyl)stearamide	97080	104030	79724	76446	68310	147740	302000	71855	122230	60638	137570	169960
MEDP1045	Biliverdin	300530	2454700	153710	335750	391050	263830	716080	316220	604890	770990	366010	242390
MEDP1060	Hydroxyquinoline	348240	416060	384470	421230	377040	435220	352430	361710	395240	322770	416570	407070
MEDP1061	DL-O-tyrosine	21030000	25015000	20309000	21320000	21600000	23840000	15472000	18833000	24979000	20124000	23436000	24272000
MEDP1063	Indole-5-carboxylic acid	90937	87759	87515	120170	84813	163650	177500	92597	93456	76511	99767	125090
MEDP1068	PC(8:0/8:0)	245870	350600	266790	190150	240290	604710	408050	273580	232110	345640	324800	259670
MEDP1072	7-methylguanosine	3383500	2476600	1674400	3340000	2504100	3449800	4059700	2663800	3271400	2837800	2838500	5112000
MEDP1073	6-O-methylguanine	305870	204850	175880	317760	193180	423340	423380	220940	284470	260090	302770	167090
MEDP1076	Kojibiose	18292	49964	38936	53686	42032	41967	42101	36604	43396	34775	49371	65401
MEDP1077	2'-O-methyladenosine	26541000	14246000	34469000	32616000	45961000	12089000	31178000	41544000	18852000	25094000	29805000	37335000
MEDP1080	Gly-Trp	66786	38528	53960	111820	72235	96905	94334	115000	104800	52658	59613	87755
MEDP1083	Oxypurinol	2448700	2065600	1846900	3282300	2329800	1552700	1989900	2597400	2594500	2908300	1839300	1312700
MEDP1084	Carnitine C12:0	253260	668130	646080	426150	834520	590610	949290	315010	427530	920300	443820	195310
MEDP1093	Allopurinol	27970000	24133000	26673000	32371000	28660000	22856000	24870000	33935000	28960000	32784000	19919000	15123000
MEDP1097	MG(18:2/0:0/0:0)	46502	59003	47639	60726	65008	84310	62955	56008	98237	97803	51805	98273
MEDP1100	2-Aminomethylpyrimidine	927100	1224400	1070700	1172200	945610	1359200	785350	1009400	1267000	1180800	1047000	1554400
MEDP1103	PGD2	108270	283050	477730	292980	276940	303390	362760	280860	267100	156510	412280	161150
MEDP1108	Glycolithocholic acid	15107	20481	22265	14839	21960	23331	20270	16622	13872	21736	20591	11997
MEDP1120	Estrone	694630	107380	505170	122460	481860	245950	261620	624400	553340	61499	706930	525530
MEDP1123	D-Turanose	18292	49964	38936	53686	42032	41967	42101	36604	43396	34775	49371	65401
MEDP1126	(R)-(-)-2-phenylglycine	4435000	5818200	4801500	5397400	4619000	5288800	3499800	4599900	5597500	4116000	6381200	5381900
MEDP1132	3-Carboxypropyltrimethylammonium	547750	640470	646410	544520	532740	620100	574670	531060	432380	419150	758580	538090
MEDP1138	1-methylhistamine	357040	372580	388780	253080	447160	437690	501280	529850	328500	283400	351210	274720
MEDP1146	LPC(O-18:0/0:0)	9823700	33993000	8129200	12830000	12607000	34461000	17718000	7768800	15820000	14080000	15256000	14082000
MEDP1147	2 ', 6'-Dihydroxy-4'-methoxyacetophenone	66678	112160	123830	114940	132770	104760	100710	138710	106050	97743	93825	136920
MEDP1161	Creatine phosphate	485060	391840	536040	559690	455910	555140	652110	582310	575490	593020	403150	609390
MEDP1162	1-Methylguanine	305870	204850	175880	317760	193180	423340	423380	220940	284470	260090	302770	167090
MEDP1163	Palmitoyl-EA	16868	18290	11143	14388	13340	48166	21432	13422	18423	13857	22547	15235
MEDP1165	PC(O-16:0/O-2:0)	9823700	33993000	8129200	12830000	12607000	34461000	17718000	7768800	15820000	14080000	15256000	14082000
MEDP1166	PC(16:0/2:0)	2712200	2251200	2494500	1790800	2594400	9	9	3199600	2406300	9	2764500	4614200
MEDP1170	9-octadecenal	757890	960360	768480	1069300	874410	826690	863180	683540	976000	1083700	727700	803890
MEDP1171	Butenoyl PAF	1736300	1909900	1539700	1523400	1312100	24950000	1860000	2595600	2412300	3260200	2616800	1914000
MEDP1177	N-Methyl-α-aminoisobutyric acid	45588000	27658000	22669000	29131000	27396000	17913000	35959000	9694300	10459000	23507000	33080000	54650000
MEDP1178	Methylamine	1262800	1622700	1462100	1204000	1743700	1586500	1731500	1565400	1711200	1720300	1641500	1675800
MEDP1183	N-Acetylcadaverine	272140	210710	148500	219350	188750	271770	182280	213080	170170	205080	146840	214760
MEDP1193	Flavin Single Nucleotide(FMN)	81157	127070	169380	194550	80769	126980	121380	81583	136430	43317	99452	403290
MEDP1194	Calcitriol	72735	196220	49592	57789	46633	60583	112430	31515	18162	83987	43932	68123
MEDP1196	Biotinamide	42481	94665	36960	27993	28536	44166	44377	28324	34275	19284	53099	164010
MEDP1197	Hypotaurocyamine	5468200	5085000	4961600	7279600	5643600	3683100	4390700	7036100	6258800	6762800	4223600	2445500
MEDP1202	5'-deoxy-5'-fluoroadenosine	585820	611330	814500	1673900	878250	292480	678730	936080	655810	633210	609720	691980
MEDP1203	(1R, 6S) -6-amino-5-oxocyclohexyl-2-ene-1-carboxylic acid ester	18701000	30267000	17452000	18803000	23899000	23259000	13046000	16881000	20399000	9679300	25632000	29740000
MEDP1211	N-acetylpyrrolidine	304770	293390	313680	358890	355370	323040	327330	501300	353600	501890	323830	291740
MEDP1212	1,3-Dicyclohexylurea	73452	58905	56869	54986	59229	68521	49447	52975	62509	55215	56403	54018
MEDP1218	3-Amino-2-menacarboxylic acid	4230200	4672700	4200900	3992800	3882300	4122700	4093600	3860800	3678800	4055100	3766500	3545600
MEDP1221	PC(O-16:0/O-1:0)	6121500	7938700	4985200	5282700	5830500	27139000	6400500	5877900	6843200	5872400	8105500	7423300
MEDP1222	1-Aminocyclohexanoic acid	343850	686220	332290	380680	612180	297420	360820	475900	440850	303130	807310	441080
MEDP1228	Heterodendrin	1420600	2062800	2041500	1938300	2095000	2978400	3830100	2133700	1466900	1799500	1877600	1702000
MEDP1242	4-tert-butylbenzoic acid	72029	71346	71127	73786	65964	71083	76081	79672	69580	76243	71636	73835
MEDP1243	4-Hydroxytryptamine	11987	9	6913.9	12276	10741	9	9	11775	5282.6	11002	9	12318
MEDP1246	2,4-diacetamino-2,4,6-triphenoxy-D-mannopyranose	142370	189220	137160	212460	151710	392510	247720	187910	189910	53996	165850	177840
MEDP1247	1-deoxyvaleric acid	660000	614190	637430	619700	632560	475670	638900	665960	606310	609690	660500	562720
MEDP1272	20,26-dihydroxyecdysone	4655200	6720100	3907100	4178100	4826000	23999000	5135200	4537200	5275000	4514800	6865000	6149300
MEDP1273	10-deoxyformamycin	11378000	14247000	9281600	9793600	11565000	72094000	12499000	11856000	12504000	12822000	21138000	23782000
MEDP1274	(4Z, 7Z, 10Z, 13Z, 16Z, 19Z) -Eicosahexaenoate	26996	44100	41240	31269	37375	79058	21893	60410	20423	36143	44026	156030
MEDP1276	Guanine	484790	474750	462810	665900	406320	349160	399750	570180	680840	562270	462750	358880
MEDP1280	S-Adenosyl-L-Methionine	3409400	2230500	4745600	9281000	3700100	4303400	8528200	6380300	7473900	4989200	2471900	4914100
MEDP1289	Carnitine C6:0	3134100	5366700	5867700	5591000	4929200	3675900	8793400	4098600	3932000	4786700	4623800	1654900
MEDP1292	3'-Dephosphocoenzyme A	6552.6	11997	7893.4	5705.9	7671.8	1670.7	4386.5	13155	6555.6	2985.4	3890.7	50315
MEDP1294	Leu-Gly	188660	269250	248100	289920	238310	212640	385260	387590	580330	229230	287410	354610
MEDP1295	Cytarabine	2167500	3536700	1720900	5820000	2675600	2367100	4167500	2218300	4374100	2321500	1214000	434610
MEDP1298	Pregnanetriol	24572	31553	24544	27211	19835	167440	9	9	9	40301	9	64999
MEDP1304	Piperidone	313010	462860	207800	137970	104620	345460	375260	456520	114120	216330	412500	207210
MEDP1307	(2S, 3S) -3-methylphenylalanine	230140	279810	215520	412810	280640	165250	399150	289560	356940	206370	340560	321590
MEDP1316	MG(0:0/16:0/0:0)	2292500	2244900	2440100	1950500	2789500	2648800	2457000	2544600	1988100	2226500	2122300	2528700
MEDP1317	MG(16:0/0:0/0:0)	2292500	2244900	2440100	1950500	2789500	2648800	2457000	2544600	1988100	2226500	2122300	2528700
MEDP1318	LPC(0:0/22:4)	5971900	4724700	4107600	4886700	3171600	31222000	4840600	3362800	4141900	4175100	4471300	3919200
MEDP1319	LPC(22:4/0:0)	5971900	4724700	4107600	4886700	3171600	31222000	4840600	3362800	4141900	4175100	4471300	3919200
MEDP1321	LPC(0:0/22:5)	3611000	3228100	1936200	2890500	1682600	136310000	2488700	831400	2357400	1297500	2562500	1889600
MEDP1322	LPC(22:5/0:0)	710960	508430	481780	697360	414140	7348300	600970	409870	383020	475910	384540	758030
MEDP1326	LPC(20:1/0:0)	1421100	1469400	1266200	1301200	1067400	17527000	1549800	1991000	1849100	2394400	1762000	1662600
MEDP1328	LPC(20:2/0:0)	2007700	2010600	1689900	1785500	1144200	20285000	1445000	1808300	1831300	1923300	2132500	2756100
MEDP1330	LPC(0:0/20:2)	2007700	2010600	1689900	1785500	1144200	20285000	1445000	1808300	1831300	1923300	2132500	2756100
MEDP1333	LPC(0:0/20:4)	18511000	9984100	13601000	14328000	10978000	35819000	14031000	13012000	19517000	13812000	15127000	15637000
MEDP1334	LPC(20:4/0:0)	18511000	9984100	13601000	14328000	10978000	35819000	14031000	13012000	19517000	13812000	15127000	15637000
MEDP1335	LPC(20:5/0:0)	25893	9	9	9	9	193360	9	9	9	9	17159	9
MEDP1337	LPC(18:0/0:0)	11808000	18931000	9413000	8708200	10002000	85700000	13984000	10676000	13638000	12092000	14278000	13410000
MEDP1339	LPC(18:1/0:0)	3053300	3129200	2790100	2978900	2083300	32434000	2852100	2144400	3060800	2444100	3183700	3082700
MEDP1341	LPC(18:2/0:0)	3200000	3539700	2104400	3174000	1976600	25049000	2788300	1573000	2296900	2007900	3707200	3945400
MEDP1343	LPC(0:0/18:3)	94361	586050	58545	98182	144620	1603400	149010	74464	137170	127560	233020	86127
MEDP1345	LPC(18:3/0:0)	235790	1356200	172210	291670	397930	2447700	372160	261120	418460	358490	581510	246230
MEDP1346	LPC(0:0/16:0)	6168300	8190100	5187900	4844100	6098300	28879000	6883100	6308800	6427200	5106200	8675700	7066600
MEDP1348	LPC(16:1/0:0)	7374700	2220100	4802900	4991600	3952000	22491000	5130700	6626800	5880400	6256000	6594700	5727000
MEDP1360	Mycosporine glycine	22028	33012	98888	69529	22502	84282	49704	52104	77679	27012	21414	60466
MEDP1367	Ala-Tyr	198970	187110	9	9	9	9	27297	39186	23083	51669	80038	230840
MEDP1373	Carnitine C22:2	93463	73863	82787	76282	72223	767810	92623	108510	104610	120370	123910	109940
MEDP1377	Carnitine C20:1-OH	458400	488870	181430	827050	496380	466200	1278300	362390	519960	566740	468470	423690
MEDP1380	Carnitine C20:1	2260600	2612600	1116700	4208400	2369700	2434400	7425800	1696100	3226000	2492100	2318800	2178800
MEDP1381	Carnitine C20:2	566190	1761200	512770	2026600	987930	1343700	2304600	717280	1157100	1018400	938280	618660
MEDP1382	Carnitine ph-C14	555420	2631000	1086500	966910	1335700	820700	1737800	623160	1223200	843760	944580	920150
MEDP1383	Carnitine C20:5	24510	55255	22117	47342	47414	27601	9	9	48913	9	9	42916
MEDP1385	Carnitine C17:1:DC	1929600	3238600	2238400	5395400	2531300	1976800	10122000	2054100	3626400	3083100	2624000	2266800
MEDP1386	Carnitine C18:2-OH	331230	1260600	597510	1325100	666180	717620	1930900	519240	708100	798410	632740	448140
MEDP1387	Carnitine C19:2	2609500	3447600	2404400	2454300	3134500	2545600	2644000	2594900	2120500	2609500	3195200	3206500
MEDP1389	Carnitine C18:0	18811000	49701000	18357000	18506000	30615000	32380000	41227000	15179000	31110000	19018000	23224000	22029000
MEDP1392	Carnitine C18:3	64532	272540	274970	262620	283800	276540	475580	162750	189100	228890	248390	104110
MEDP1394	Carnitine C15:DC	1213700	2385500	1158800	3261000	1653100	1162400	5566700	1170200	2106600	1981200	1530800	1524900
MEDP1395	Carnitine C17:0	610210	2545400	738320	1623300	1258100	1172600	2685300	703420	1292100	872140	940520	893530
MEDP1397	Carnitine C16:0	19646000	61353000	22752000	51646000	41407000	38056000	94317000	20621000	45037000	35206000	35872000	17382000
MEDP1400	Carnitine C16:3	38916	140940	110310	98739	95041	84445	163070	52158	65658	74858	59149	42875
MEDP1401	Carnitine C14-OH	771450	1209700	937000	1500000	1074400	684100	3150800	736490	1045100	1193400	854090	761670
MEDP1404	Carnitine C14:2-OH	69816	195410	134600	180140	110050	66664	225300	83915	102280	82037	73465	82742
MEDP1405	Carnitine C14:0	4475700	11774000	6767500	7547700	7938300	8795200	12799000	4170900	9427400	11663000	6742400	1871900
MEDP1408	Carnitine C14:3	8112.5	35090	25862	42780	17588	15087	38186	8391.1	14434	14816	7979	16288
MEDP1409	Carnitine C12-OH	668500	1121200	1046300	1248900	969080	623420	2474300	722920	1083400	952980	770980	551910
MEDP1411	Carnitine C13:0	15557	57746	15886	63558	24842	16970	33081	7564.3	28859	20339	17404	21154
MEDP1412	Carnitine C13:1	88857	402780	251300	443440	393210	320390	327420	164570	174160	181150	136220	41359
MEDP1415	Carnitine C9:DC	67735	118330	182550	158850	108120	124920	226470	83014	112300	86530	106260	32867
MEDP1416	Carnitine C11:0	20842	50791	29381	28460	28229	39582	87730	24295	26724	66641	34655	24606
MEDP1419	Carnitine C10:0	493260	750910	838260	700020	890270	1089000	1590100	492980	623590	1234400	885150	293540
MEDP1422	Carnitine C8-OH	533150	1085300	773730	971980	893430	601440	2498500	600480	751390	681110	704620	550770
MEDP1424	Carnitine C9:0	108340	86399	119780	49216	89670	69865	110010	83379	52262	209860	81525	117860
MEDP1427	Carnitine C8:0	463350	1094200	1240700	1088200	957980	1015300	1826200	553980	531800	969040	945580	216630
MEDP1428	Carnitine C8:1	2627300	6325500	3080900	5337000	3688500	4948000	4622500	5511900	2618900	3566100	3446300	876050
MEDP1429	Carnitine C5:DC	45620	87143	78510	78851	107740	35924	199550	130670	81523	92782	42707	38954
MEDP1430	Carnitine C7:0	70784	124970	94593	66036	94985	122670	181470	54393	74626	73095	42409	59999
MEDP1431	Carnitine C7:1Isomer1	25386	47511	28299	41278	32485	41689	39339	49322	36529	38117	30982	23132
MEDP1432	Carnitine C7:1	25386	47511	28299	41278	32485	41689	39339	49322	36529	38117	30982	23132
MEDP1433	Carnitine ph-C1	46744	35033	45115	50980	48162	44715	43073	32316	24569	7304.4	17306	22659
MEDP1434	Carnitine C4:DC	235430	234410	267050	270330	241440	231920	271970	329340	213840	337650	217680	226730
MEDP1440	Carnitine C5:0	5652300	3088400	5351800	2505000	5830500	4121300	8276600	5648700	9862600	15765000	9684800	6067600
MEDP1441	Carnitine C5:1	64501	33553	47936	72292	65467	84271	102400	65448	26298	42494	40490	80244
MEDP1442	Carnitine C4:0	13372000	15493000	18205000	20202000	18510000	19256000	33815000	19490000	15902000	23019000	15746000	12234000
MEDP1448	MG(18:0/0:0/0:0)	188900	292060	157740	140110	177050	780170	226840	140700	191310	172790	255200	218520
MEDP1449	MG(0:0/22:6/0:0)	78184	80789	79870	114280	78575	92669	69199	53342	123950	79335	35345	60401
MEDP1450	MG(22:6/0:0/0:0)	78184	80789	79870	114280	78575	92669	69199	53342	123950	79335	35345	60401
MEDP1455	MG(20:4/0:0/0:0)	436800	368700	521060	341700	361580	166940	216050	268820	471220	295010	213150	314590
MEDP1458	FFA(22:7)	103650	58074	153630	109110	79403	168720	338490	20067	21481	123990	31055	39533
MEDP1464	1,3-Diphenylguanidine	34569	46169	50671	59855	63572	68675	9	54231	9	9	59064	9
MEDP1465	(2S,3S)-butane-2,3-diol	291620	376600	289180	354930	188300	283030	366960	290630	277510	209760	315640	322480
MEDP1467	5-Methyl-2'-deoxycytidine	64535	140340	63497	113530	65919	70972	158340	44349	80970	50840	36773	15872
MEDP1471	Medroxyprogesterone acetate	45373	45106	36724	45372	29272	42825	47963	55525	34957	38977	40000	36540
MEDP1472	N'-Methyl-2-pyridone-5-carboxamide	113960	96926	99941	149700	105030	92301	83095	127990	131360	135190	94082	9
MEDP1477	L-Phenylephrine	9	49259	36293	39692	37502	27886	73566	31940	56926	37744	49378	43213
MEDP1480	Anserine	1618200	1272600	1479000	1211500	829680	1305800	933270	1428000	981440	2024700	995780	1711200
MEDP1488	SDMA	1084800	913430	463270	781370	883820	519700	717370	459610	1601300	761690	712120	552120
MEDP1490	Cis-4-Hydroxy-D-Proline	1533300	3614700	2199100	2942000	2295100	1488200	1924800	1807000	2579500	2403600	1751100	3307200
MEDP1491	Methylguanidine	84288	73955	58505	115460	76549	88677	86849	61755	56306	64323	61655	93923
MEDP1493	N6-methyladenosine	24140	26749	35389	43696	25038	28145	38467	20171	28196	26013	20404	18302
MEDP1494	N-Acetyl-D-Galactosamine	126520	125570	129430	159340	123540	167010	176060	56301	228860	148890	167240	178460
MEDP1498	8-Azaguanine	1014600	932470	607030	1220300	870350	1220000	1611700	618910	1565200	745690	976730	2915400
MEDP1499	All trans-Retinal	51303	151320	28115	54876	85427	64565	21714	98290	55222	61477	133970	30022
MEDP1500	16-Dehydroprogesterone	31325	37443	32722	41196	41525	150610	44599	50842	39712	30378	51065	57216
MEDP1501	Isocytosine	23763000	23612000	32908000	12390000	37079000	6346900	47581000	88158000	18450000	16756000	21240000	7992600
MEDP1506	Leu-Val	1361200	1181500	2168400	2758300	2158700	839000	2672100	4506700	3905600	1851500	2613000	2798500
MEDP1507	Phe-Asn	29285	19879	29102	36435	23792	11497	43714	46056	41638	27042	23217	39432
MEDP1508	Phe-Met	324680	261720	261220	260640	184550	237490	256370	263170	262240	148930	289040	489300
MEDP1509	Glu-Met	1573800	4010600	1304600	2039400	1957700	2870400	1840700	1699500	1925000	1071100	3292900	31126
MEDP1511	Met-Glu	1573800	4010600	1304600	2039400	1957700	2870400	1840700	1699500	1925000	1071100	3292900	31126
MEDP1512	Phe-Val	55681	59388	64626	83365	56373	55440	93453	118520	114560	66013	64646	83129
MEDP1513	Carnitine C9:1	91725	230930	140110	198590	232350	131310	352550	570320	351150	1063500	252870	131700
MEDP1515	Carnitine C10:2	56343	152810	108300	98197	93232	106370	95869	101180	50728	107920	99072	30811
MEDP1516	Carnitine C10:1 Isomer1	53640	105580	87637	133260	87395	247190	280230	131200	88942	169940	78076	72171
MEDP1517	Carnitine C10:1	53640	105580	87637	133260	87395	247190	280230	131200	88942	169940	78076	72171
MEDP1523	Carnitine C15	223680	908900	305960	573920	237970	546860	560730	301870	389320	505020	386960	211330
MEDP1533	Carnitine C22:6 Isomer 1	9	9	9	35558	16975	9	54881	17038	26077	21110	19478	18154
MEDP1614	Isopentenyl pyrophosphate	36844000	49963000	76151000	39994000	35579000	26378000	19138000	17712000	58435000	12975000	33075000	33075000
MEDP1617	L-(+)-Gulose	10877000	8285400	11064000	11766000	10387000	11700000	14097000	12163000	11996000	13620000	7847400	11785000
MEDP1626	Dihydrotestosterone	14424	13138	40505	14329	48043	14532	17165	14861	25402	4737.7	41814	17492
MEDP1634	Pregnenolone	147100	23243	42700	49017	40962	52783	111000	78149	50360	38733	105050	62846
MEDP1635	Desoxycortone	626960	600780	850140	814070	605890	830650	607030	840630	608260	822990	639370	826490
MEDP1637	11-Dehydrocorticosterone	9	9	9	9	9	9	9	9	9	9	9	32463
MEDP1651	MG(18:1/0:0/0:0)	22136	21955	25602	23332	35767	45122	28301	38533	57637	44659	23273	32437
MEDP1653	Glu-Glu	6579600	3283500	3159700	3179700	3377200	4057400	5191100	4724200	5699600	4637600	4524600	4694100
MEDP1654	1-Methyladenosine	24140	26749	35389	43696	25038	28145	38467	20171	28196	26013	20404	18302
MEDP1656	Carnitine C16-OH	1054400	2299900	994840	2894500	1369700	916410	5263700	865500	2049800	1756200	1506700	1352000
MEDP1657	PC(O-16:0/0:0)	15056000	24470000	7684200	12673000	10005000	60168000	29674000	10146000	13606000	20272000	18369000	12478000
MEDP1658	LPC(O-18:1/0:0)	9892800	24940000	8553800	10711000	9343900	53130000	22770000	9501700	15364000	17036000	15557000	12582000
MEDP1659	LPC(O-0:0/18:0)	9823700	33993000	8129200	12830000	12607000	34461000	17718000	7768800	15820000	14080000	15256000	14082000
MEDP1660	Bis(2-ethylhexyl) adipate	335060	406340	330480	389470	329100	122980	323980	415210	378030	358850	349740	359230
MEDP1662	NE,NE,NE-TRIMETHYLLYSINE	9	472980	9	476530	9	9	9	9	9	9	699650	589220
MEDP1663	N,N-Dimethylarginine	656850	773150	585650	1015300	733600	771130	956910	631870	2230600	632470	846790	765130
MEDP1665	Carnitine C3:0	1543300	1581200	2906300	1981400	2193100	2556000	3130400	3551800	1819900	2442500	1733900	2459300
MEDP1666	Leu-Val-Ser	9	9	44487	9	9	11615	67013	29775	36767	30596	36268	43555
MEDP1667	Phe -Glu	123400	124420	168290	173840	174370	102620	172480	199670	165830	112460	145590	202930
MEDP1668	Leu-Ala-Val	49679	37458	47533	50074	61718	51875	9	30522	68809	9	9	9
MEDP1671	Glu Glu Ile	19861	13546	10468	17280	9624.8	23223	18643	11068	16584	21718	19756	23369
MEDP1673	Ile-Ile-Thr	84628	59742	112310	145950	66558	73663	74883	59293	94060	59233	94872	119140
MEDP1674	Val-Val-Val	108600	138890	129860	166000	103230	109170	110200	72335	107500	52840	105380	116820
MEDP1675	Leu-Leu-Gly	44692	34598	43403	87745	45316	33287	40569	23972	38125	32013	75427	56898
MEDP1678	Thr-Val-Leu	29948	38567	20094	24267	12399	18367	22817	22182	41087	22314	31403	23787
MEDP1681	Leu-Gly-Leu	13403	18601	21549	29162	15152	28409	20678	17544	24760	11780	25601	15314
MEDP1682	Leu-Gly-Phe	9	9	9	9	9	9	9	9	9	9	9	9
MEDP1683	Leu-Leu-Leu	37194	59176	46824	39931	37481	44070	47421	48303	44244	41783	38786	43735
MEDP1686	LPE(15:0/0:0)	15276	20232	19587	15318	14634	81469	16917	20874	17012	21060	15300	52123
MEDP1691	LPC(0:0/17:0)	11063000	11570000	11068000	11279000	11643000	11719000	10343000	11350000	11246000	11844000	11175000	11918000
MEDP1692	LPC(0:0/15:0)	967680	2250600	1047800	1031400	999320	6663500	1555200	1021300	906000	1300500	1205900	2152200
MEDP1693	LPC(12:0/0:0)	34146	33176	34218	27362	41649	68665	39156	37476	39560	36718	31058	70396
MEDP1695	LPC(O-16:1/0:0)	3953400	5891800	3231900	2315600	2497600	7429600	4306200	3619400	4102900	4862400	6456400	4894500
MEDP1697	LPC(14:1/0:0)	74006	80065	54198	56183	63415	85574	98519	67208	101680	82345	58929	83976
MEDP1698	Sphingosyl-phosphocholine	186050	596920	164160	254780	183790	1327300	303750	186980	205860	338060	248230	288720
MEDP1699	LPC(0:0/16:1)	7374700	2220100	4802900	4991600	3952000	22491000	5130700	6626800	5880400	6256000	6594700	5727000
MEDP1700	LPC(0:0/18:0)	11378000	18654000	9151400	8254000	9979900	86166000	13616000	10216000	13311000	11671000	13378000	12653000
MEDP1701	LPC(0:0/18:1)	3167600	3138000	2816000	2862800	2076600	35346000	2845800	2280500	2897700	2490800	3300400	3269300
MEDP1702	LPC(0:0/20:1)	1005800	770980	760620	990920	569390	6464200	962670	938420	1338400	1098200	1100100	1395300
MEDP1705	(E)-Guggulsterone	41877	43697	33802	43105	48315	225870	47549	47127	46010	44590	57190	80191
MEDP1706	(Z)-Guggulsterone	9	9	9	9	9	122010	9	9	9	9	31402	32427
MEDP1712	1-Methylguanosine	2458500	2003700	483470	2511300	1779900	2445900	3120400	1915200	2656100	2126800	2059400	3840500
MEDP1713	1-Methylinosine	479890	495120	347950	562740	395060	562950	487200	340140	437530	384070	476580	1054300
MEDP1714	2'-Deoxyadenosine	810530	816900	981630	1113500	860370	955070	925870	9	1089100	1144600	948410	836490
MEDP1717	2'-O-methylcytidine	385900	305770	279270	397140	327370	348020	404310	272670	406410	281750	295610	109960
MEDP1718	2-O-Methylcytosine	20752	49593	30808	60006	42297	40763	77692	31276	36637	26630	35852	26807
MEDP1719	2'-O-methylguanosine	2458500	2003700	483470	2511300	1779900	2445900	3120400	1915200	2656100	2126800	2059400	3840500
MEDP1720	2-Phenylglycine	268230	230100	204730	232840	174560	219240	240570	204750	216460	224790	164540	249390
MEDP1723	3-Amino-2-piperidinone	9	46345	27197	32873	36206	28945	36667	36667	106280	35421	74966	995700
MEDP1726	3-Hydroxy-4-aminopyridine	13325	13404	12102	17498	11484	17646	14481	12103	17951	16336	13386	13879
MEDP1734	5-Aminoimidazole-4-carboxamide	42984	46647	43045	15084	56526	47187	54303	69351	43067	30855	46977	41869
MEDP1735	2,6-Diamino-5-hydroxyhexanoic acid	305420	459120	491070	454670	488590	353530	273630	261520	372480	330500	271010	565620
MEDP1736	5-methylcytidine	49815	25044	23655	67480	36552	49292	45210	31308	31718	47920	29797	61313
MEDP1740	Acrylamide	154750	168920	155210	214240	126290	252890	239010	139500	187040	143840	160880	294070
MEDP1741	Agmatine	1359300	1525800	1427800	1411800	1106700	1792100	1980700	1374100	1580000	1771500	1854400	1801800
MEDP1742	Ala-Phe	85140	163350	131320	176830	141640	96267	112790	115710	177430	154270	73002	110070
MEDP1744	Astaxanthin	409010	579280	834990	747610	1007400	1210700	898130	1031400	837880	1111200	1193800	858370
MEDP1749	Cytidine-5'-diphosphate	1920300	1835700	2202200	1731000	1491800	1722400	1677700	1182800	1670200	1207800	1233900	1268400
MEDP1750	L-Allothreonine	1712700	2529800	1864600	2195900	2112700	2127000	1455100	1331500	1856600	1124100	2263900	1745900
MEDP1753	D-Glucosaminic acid	180410	130240	167990	180710	132540	191400	185970	175300	161090	167280	167840	158770
MEDP1761	Glucosamine	19175	20316	19930	36020	24773	29344	18009	11578	11650	22513	19466	31172
MEDP1763	Guanidine	51443	44503	35710	53565	32746	29981	33798	31246	55966	39898	40469	56502
MEDP1766	Val-Tyr	110290	150660	203970	191830	154720	157740	296490	278790	297210	216560	187870	165950
MEDP1770	Jasmone	155490	176400	169210	143660	195900	116920	147510	205270	144520	127660	119770	207840
MEDP1773	Leucyl-phenylalanine	188970	131250	183790	241060	181620	131640	337300	291920	298720	208160	237750	368660
MEDP1776	Leu-Ala	44976	48405	68296	95476	92647	59119	115310	148520	155140	74690	67169	67825
MEDP1777	L-Methionine sulfoxide	392200	574500	509110	535920	505660	622730	486620	402870	555150	389170	452630	584840
MEDP1778	L-Norvaline	9455400	12860000	7680300	10719000	10620000	11716000	10721000	8328600	10184000	7113000	13227000	13812000
MEDP1780	Leu-Phe	227330	163680	295060	279740	274920	209690	546270	474740	483200	205220	317790	298460
MEDP1787	N4-Acetylcytidine	125080	98462	104380	109540	97727	131680	128690	120510	152270	113140	108740	109340
MEDP1788	N4-Acetylcytidine triphosphate	13008000	12837000	12913000	12876000	12442000	12017000	12204000	11361000	12358000	12570000	13025000	11959000
MEDP1790	Gly-Ile	20755	14601	11358	16099	8636.9	5762.9	21559	24395	27309	12155	26966	26674
MEDP1791	Nicotinamide riboside (chloride)	29218	27300	23786	22511	28583	12865	29587	32160	37535	43016	13341	87392
MEDP1792	N-methyl-4-aminobutyric acid	48574	41903	29334	23595	12973	42452	25085	14032	29428	50400	22868	59310
MEDP1794	Oxidopamine	39951	19499	15205	19460	41854	78382	12891	105900	36462	101440	36573	27367
MEDP1795	Palmitoylethanolamide（(PEA）	467710	499390	381810	452050	379190	995820	623130	330550	485200	373390	622340	567500
MEDP1802	Stachydrine	308580	404050	702820	584240	282590	654900	836930	1268400	756180	455370	485560	751360
MEDP1803	Synephrine	24336	45751	32072	44528	9	25141	33879	18928	35704	33391	26784	30697
MEDP1834	Glycerol Tributyrate	290170	24470	587530	248010	230700	225540	1010100	44416	62306	462870	33920	22984
MEDP1836	Nootkatone	43065	53704	43737	46764	53823	41016	41579	39871	49936	37529	52624	50651
MEDP1844	alpha-D-Glucopyranoside, beta-D-fructofuranosyl	28705	85968	41888	37973	50766	31192	31865	19282	27675	12529	47752	39746
MEDP1851	Asp-Tyr	22205	27774	16872	22897	16829	48359	26341	34694	36370	20727	34525	27243
MEDP1855	DL-Aminopimelic acid	90046	105920	68639	222220	20509	189160	115380	29241	167060	39433	60127	121540
MEDP1857	Eicosanoyl-EA	8849300	9196700	9488400	10044000	9746300	9802400	8400900	9359600	8717100	9463400	8779400	9091700
MEDP1860	Glu-Leu	12755000	10037000	8728400	7729500	5048600	10637000	8430500	7000100	8469600	5468100	11844000	21313000
MEDP1861	Glu-Tyr	9245900	11771000	8855600	7762500	5145000	11184000	6845600	7021000	7379500	3847100	10734000	13650000
MEDP1863	Gly-His	104140	113100	109160	191350	154050	123060	130750	103940	118600	143570	121340	94927
MEDP1868	Gly-Tyr	262410	444390	351220	653730	355950	612520	758590	562460	614580	347830	520590	627460
MEDP1869	His-Leu	44915	56285	41881	47402	49085	90212	45393	37752	70485	39215	58122	150240
MEDP1870	Ile-Lys	190560	96072	216820	271390	121020	184780	208330	242630	239800	190920	227800	222090
MEDP1871	Ile-Met	174370	168570	236300	116660	80523	184300	126700	104260	143420	85731	196890	341050
MEDP1875	LPE(17:1/0:0)	43446	56858	34884	43134	38164	1230000	57123	67782	45943	52038	56177	111500
MEDP1884	Pro-His	20673	39898	37695	23511	18922	266840	43611	29303	25878	24550	32494	19212
MEDP1886	Pro-Val	51912	51412	64433	64988	62217	55480	57195	81972	101270	38885	56301	213340
MEDP1888	Ser-Leu	286410	287620	297490	431100	350420	318640	458160	452600	442050	321680	359940	394840
MEDP1889	Ser-Phe	382700	311390	428870	485520	388090	324830	504320	511690	552510	365430	331810	475770
MEDP1893	Thr-Val-Ile	21928	38299	18154	45680	37155	12375	37250	9	63414	9	9	9
MEDP1894	Tyr-Leu	71329	69382	76288	137360	81654	78679	141380	137100	143620	101120	102960	124260
MEDP1895	Tyr-Phe	150540	150920	170160	205130	185110	177450	275730	334990	286590	179790	226540	344800
MEDP1897	2-Hydroxy-2-methylbutanenitrile	250510	230320	481800	384620	220740	1729000	2226900	357150	248400	619520	473540	515290
MEDP1898	3-Hydroxyphenylurea	8726800	9152000	9072900	9332400	9613900	8963100	8687600	9098800	9068900	10219000	8805400	9264500
MEDP1900	Caffeine	33470	53274	36865	39404	71866	40129	24854	54311	27012	16578	37202	28288
MEDP1901	Carnitine C9:1-OH	377480	934370	404420	756180	613960	425190	366150	792520	377440	605200	539590	185490
MEDP1902	LPC(16:2/0:0)	105330	134370	54079	88110	59980	479460	81631	56958	103790	74884	111910	94252
MEDP1904	LPE(18:2/0:0)	10106000	7045300	8069400	10464000	7057800	53516000	11541000	20093000	15062000	16336000	14877000	22363000
MEDP1907	(E,Z)-2-Amino-3,14-octadecadien-1-ol	207950	376240	191470	138400	146530	341490	212060	259320	258800	2128500	370640	322490
MEDP1908	[(2R)-3-Hexadecoxy-2-hydroperoxypropyl] 2-(trimethylazaniumyl)ethyl phosphate	66279	54860	64168	76731	33856	336550	41495	37622	38965	54517	61252	80028
MEDP1911	Phe-Trp	28584	22796	38031	42139	22270	31525	60740	53903	51954	28954	36894	35262
MEDP1912	Thr-Leu	280230	200150	373570	329200	292880	317340	470300	492540	475940	407210	336370	360800
MEDP1913	N(Alpha)-Acetyl-Epsilon-(2-Propenal)Lysine	50523	104330	29607	42424	46958	117930	58265	69519	28113	63741	102140	34287
MEDP1914	N-(1-Deoxy-1-fructosyl)phenylalanine	52929	48426	49967	42279	45676	62175	51302	43058	49073	50120	42602	44551
MEDP1916	N-Acetyl-L-phenylalanine	705240	671910	677140	672090	640430	649140	659170	622920	673460	630660	649180	601710
MEDP1917	CarnitineC18:1:2DC	3483.4	9863.6	7057.6	16098	3662.3	8661	16502	13557	5127.4	6746.1	6629.7	3668.5
MEDP1918	Farnesylacetone	45281	162680	65102	37843	45474	67899	47843	55688	51627	655760	85577	71619
MEDP1923	Cyclo(Phe-Glu)	29523	62435	24139	22430	20677	108800	36813	24578	17011	27698	44372	19303
MEDP1926	Cyclo(Pro-Phe)	8516.4	9542.7	7655.2	5850.1	6811.9	14231	8454.5	7885.4	4794.5	6054.6	5533.5	10002
MEDP1927	Cyclo(Pro-Pro)	12726	19148	6813.4	12867	14666	9457.2	19703	9772.1	16881	9834.5	17779	8322.7
MEDP1933	Cyclopentylglycine	152640	228950	122070	129670	178120	108220	165620	187250	127290	132170	315280	204700
MEDP1935	Ile-Asp	165990	270770	146620	247570	186040	506120	331740	99188	257170	227150	109170	215770
MEDP1937	Leu-Leu	122480	114470	126800	207490	130380	96363	244830	218720	211850	155450	237250	196460
MEDP1943	O-Acetyl-L-serine	874650	285150	474780	460410	363970	441430	708130	350900	309170	696260	571590	691980
MEDP1945	Pro-Leu	225190	211840	201420	330490	260520	214680	314480	349740	400670	193610	248630	343730
MEDP1949	5-Aminoimidazole ribonucleotide	10642000	1776300	12977000	21522000	3516500	14045000	20853000	24588000	7171700	18947000	3042600	12663000
MEDP1950	2'-Deoxyinosine-5'-monophosphate	3983300	2769900	2212700	5460400	4425200	8670000	10309000	10300000	3162800	14035000	4992600	4780200
MEDP1954	N6-(2-Hydroxyethyl)adenosine	848240	723110	561270	885670	674500	785190	1014300	808330	1072000	702830	762940	1428100
MEDP1955	3'-Deoxyadenosine	79035	82495	75996	180160	78962	107000	92371	163290	85077	123890	85344	219390
MEDP1956	2-Aminopurine	3202600	2683900	4198200	8850000	4088000	1468800	3543100	4353000	2889600	3321400	2948500	3689300
MEDP1958	2-Hydroxyadenosine	112120000	84875000	87982000	132040000	102980000	72787000	87932000	125210000	114910000	132990000	67241000	45659000
MEDP1960	Isopentenyladenine-7-N-glucoside	54031	77919	29642	55945	50386	46503	69146	22960	68902	78674	37101	41959
MEDP1961	Ribosyladenosine	124500	706990	50445	268420	114450	91161	71058	96141	242940	88071	129930	55648
MEDP1962	N-(3-Indolylacetyl)-L-alanine	49644	48627	70160	51778	56995	53847	46840	58015	44757	56159	47710	90954
MEDP1963	S-(Methyl)glutathione	3218800	2085400	3556800	2719900	2967800	1616000	2672200	2183200	2185000	2014000	2161100	1624200
MEDP1968	L-Lysine-Butanoic Acid	53612000	32680000	27319000	31057000	30416000	21085000	39363000	11791000	13008000	26622000	41160000	58812000
MEDP1970	L-Methionine methyl ester	275200	384060	288480	420860	330690	263380	433110	357410	348180	383260	362370	428140
MEDP1973	D-Proline betaine	236330	284990	403470	316140	284010	328890	301880	556490	415350	267230	307680	293540
MEDP1974	1-Methylpiperidine-2-carboxylic acid	152640	228950	122070	129670	178120	108220	165620	187250	127290	132170	315280	204700
MEDP1975	N-[3-(4-Hydroxyphenyl)acryloyl]-L-tyrosine	34914	33552	35098	34369	28815	24335	32741	31679	33939	23913	27852	25461
MEDP1982	2-Methyl-1-Pyrroline	844270	1045800	737500	674040	753430	660930	9	766900	826070	612570	1213800	1289400
MEDP1986	Glu-Pro	643230	339700	302660	495420	388140	407000	572810	295620	282080	438200	389430	254770
MEDP1990	Melibiose	62740	86467	92435	58704	82753	59946	50678	58702	77240	57486	40439	90838
MEDP1991	N6-Isopentenyladenosine	39774	28594	33299	87181	36056	36662	67514	48388	86884	45858	39154	38740
MEDP1996	N-Formylglycine	34664000	26148000	26902000	33671000	26990000	30147000	23428000	20248000	28211000	19427000	34696000	17240000
MEDP2002	Aminolevulinic acid	1538300	4146600	2368400	2327100	2801200	1397000	1624600	1791400	2583900	1773700	2316300	3288400
MEDP2003	D-Ornithine	3287500	1841900	1584100	1192600	2104400	1989800	800670	1874300	1479000	1091000	5317200	16081000
MEDP2009	3-Methoxybenzoic acid	16941	14904	13159	15486	10868	17102	17782	14686	18198	14754	14397	13032
MEDP2016	DL-2-Methylglutamic acid	340150	137940	243480	407740	182350	190040	205900	575190	518960	241330	356180	920550
MEDP2021	Oxfenicine	4736.6	5272	4227	4844.3	4871.4	2395	9	7179.6	9	5385.6	9	9
MEDP2022	D-4-Hydroxyphenylglycine	4736.6	5272	4227	4844.3	4871.4	2395	9	7179.6	9	5385.6	9	9
MEDP2024	Dehydroascorbic acid	84518	85015	59211	72705	87475	79818	77704	113330	87932	83765	70885	83493
MEDP2027	2-Amino-2-deoxymannose	19175	20316	19930	36020	24773	29344	18009	11578	11650	22513	19466	31172
MEDP2033	Ethyl 3-indoleacetate	37199	22063	36776	34759	35053	23440	36026	32594	32549	25758	39435	33172
MEDP2038	3-O-Methyldopa	36309	26747	58374	51288	58872	46305	41770	63238	23851	29392	32923	65895
MEDP2049	N-Benzoyl-2'-deoxycytidine	179030	189980	190760	210120	190610	191120	194360	188790	177940	178390	191010	186950
MEDP2050	Oxaceprol	25277	8794.6	7046.9	34259	6622	637550	855150	9	9	15904	9	9
MEDP2053	Xanthosine-5'-monophosphate	4225300	2691600	4062200	3491200	3944700	2410300	3374300	3886000	3252400	3394100	3728400	3273000
MEDP2105	3,6,9,12,15,18,21-Heptaoxatricosane-21,23-diol	2844300	3063800	2788000	2748400	2761200	2577300	2858200	3069200	2740600	2703300	2739400	2592200
MW0000043	(S)-10-Hydroxycamptothecin	351890	371430	369890	354140	377820	340150	361600	398640	415600	395440	451610	448430
MW0000118	Ajmalicine	84450	100880	139370	70471	31154	29656	33678	75728	42527	82413	94609	86713
MW0000206	Cytochalasin B	598830	353560	1347000	456620	1011700	929080	662420	1447600	849390	1547900	536130	651920
MW0000266	Galanthaminone	21861	15963	25925	8993	6242.1	22850	29175	12822	10991	12739	18903	19769
MW0000342	Morphinone	6871.2	11874	7904.7	4705.3	7415.2	3943.7	3531	3500.8	4273.1	2528.8	4595.9	7598.3
MW0000423	Rescinnamine	49296	48455	46485	47120	42868	40013	41234	38457	46644	45872	44475	39392
MW0000775	(E)-2-cyano-3-(3,5-di-tert-butyl-4-hydroxyphenyl)prop-2-enethioamide	138740	246000	198110	96257	252090	215130	255050	235700	246430	199780	225180	220730
MW0000823	(S)-4-Hydroxymandelonitrile	906950	880430	873010	904020	858080	823400	849860	860750	824110	898810	873560	880730
MW0001484	11-(Dansylamino)undecanoic acid	7745300	7904700	8254500	8334600	9395500	9389000	7909600	8196300	9124700	7200500	8588600	6881100
MW0001492	14-Methoxy-4,4-bisnor-4,8,11,13-podocarpatetraen-3-one	405670	400750	435030	467110	489320	441250	532150	574390	603270	596680	600500	606010
MW0001621	1-Indanol	271400	264770	292020	222380	229740	266150	274360	298300	249190	304810	218820	241600
MW0002151	2,3-Dihydro-2,3-dihydroxy-4-(4-hydroxyphenyl)-1H-phenalen-1-one	811580	888460	907460	918560	1025900	932440	1002800	1013800	961380	993040	943300	993580
MW0002160	2,3-Dihydroxybiphenyl	42079	43898	44395	40338	41322	47185	43501	49442	44787	43541	41509	40874
MW0002271	2,4-Dihydroxybenzophenone	39676	44449	46341	40525	42473	41612	44474	42737	46462	46170	47441	43798
MW0002287	2,4-Dinitrophenol	185540	178500	175890	180950	179650	181250	186460	192260	190210	189160	192920	195450
MW0002985	2-Cyano-3-[3-ethoxy-4-hydroxy-5-[(phenylthio)methyl]phenyl]-2-propenamide	386730	305250	502530	558550	486450	151310	120360	974200	638470	508820	529220	778270
MW0003249	2-Methylamino-1-(3,4-methylenedioxyphenyl)butan-1-one	141110	223540	149520	120230	145690	70307	81477	166910	143690	186800	143370	285800
MW0003999	3-Formyl-2-hydroxybenzoic acid	873570	835400	862540	875260	828990	810700	850330	872730	855860	820480	857800	852560
MW0004126	3-Methyl-4-phenylbutan-2-one	143600	162250	162230	149680	160910	174370	185470	169120	141540	122000	164320	144130
MW0004140	3-Methylphenylacetic acid	88518	92582	96116	96859	106430	105020	85155	101100	99762	88893	93894	91630
MW0004264	4-(3,4-Dihydroxyphenyl)-2,3-dihydro-2,3-dihydroxy-1H-phenalen-1-one	77224	84149	84189	87203	85168	81802	97558	79801	86264	93207	84952	82076
MW0004457	4,4'-Sulfonyldiphenol	1645700	1780900	1781700	3418500	2453700	1748700	3602500	2589400	2511300	2385900	1540300	1425300
MW0004477	4,6-Dinitro-o-cresol	63999	60811	58047	55386	56051	59323	59249	59812	71145	64430	63080	58472
MW0004816	4-Chloro-2-methylphenol	61073	65372	63301	63029	62939	58759	59286	59032	61786	61935	66382	64864
MW0004972	4-Fluoro-3-nitrobenzotrifluoride	571140	558960	587170	616040	583160	555760	553450	590750	575450	570410	584080	548680
MW0005219	4-Methylbenzaldehyde	178200	172740	183860	169230	180610	173860	178910	172540	188790	189620	181910	179910
MW0005453	5-(Diphenylphosphinyl)pentanoic acid	109500	99440	111650	127190	123890	106270	116200	111470	122630	109680	105410	108350
MW0005470	5,8-Dihydroxy-1,4-naphthoquinone	91737	56600	121110	275980	60640	99492	114420	110950	59480	51300	132790	480420
MW0006052	Aniracetam	145090	149660	149650	158060	154650	154650	155690	158490	149760	159700	156970	153020
MW0006078	Aromatic primary alcohol;Aromatic alcohol	6913800	8181200	6831000	7190700	7341600	7290600	5188300	6553400	7695500	6284400	8301900	8607100
MW0006242	Benzocaine	187460	206970	327940	141490	65205	65036	44647	170070	83108	138210	216300	200990
MW0006337	Bergenin	1355700	1008800	1442400	1553800	957110	673870	743470	1406500	1000100	1013100	1264600	3109700
MW0006346	Betaxolol	23708	25438	27737	15857	12473	26170	22169	30859	13184	20869	31735	17861
MW0006469	Candesartan	86711	90451	93064	100630	95306	89207	97223	90697	99056	94868	103380	94795
MW0006470	Candesartan cilexetil	19727	15214	14517	22886	8624.1	226310	17170	10735	15186	13025	13376	11321
MW0006689	Cyproconazole	253500	254130	256760	255500	260170	238910	232290	224650	261480	244960	236420	216390
MW0006821	Diethyl phthalate	1852400	1763100	1806500	1802900	1810100	1639100	1775400	1850400	1763500	1823200	1774800	1798000
MW0006940	Drofenine	9	9	9	9	232220	291980	9	9	221670	9	9	9
MW0007115	Fenfluramine	40957	52169	9	9	9	9	9	9	9	9	9	52875
MW0007122	Fenofibrate	175670	194440	181040	181130	201090	194710	186940	167840	188680	168960	173660	177110
MW0007182	Fluometuron	84629	57429	101510	103070	98556	27471	21117	263160	146400	113080	115530	198700
MW0007392	Irbesartan	48414	46514	39854	110930	80128	79802	64079	50865	97229	63691	98018	35972
MW0007462	Ketoprofen β-D-glucuronide	57911	67326	74470	59659	60838	63782	62851	70064	71257	73638	63574	62839
MW0007503	Lidocaine	12532000	12928000	12186000	12897000	12203000	12311000	12220000	13157000	12043000	12612000	12668000	13059000
MW0007561	Mechlorethamine	5881400	6631700	6058200	6545800	6304900	6097500	4984000	6093100	6158500	6150900	6337200	6396900
MW0007578	Melamine	6954900	8158900	6419300	7605200	7258200	7461600	5439700	7019500	7998400	6274600	8214600	8429400
MW0007593	Mescaline	247220	264280	230680	233850	200490	254490	243070	249880	233920	208000	244300	218100
MW0007601	Metaproterenol	1141700	1049000	1019900	1200000	994170	1187500	1310700	1077100	1267700	800430	1307000	910460
MW0007640	Methoxamine	330830	342610	263840	209520	236810	362600	290460	226760	222530	251910	256400	285200
MW0007861	Musanolone C	43681	45995	45616	45237	43834	42963	46091	49448	44092	46057	45291	42240
MW0008102	N-(3-(Aminomethyl)benzyl)acetamidine	315850	385210	352370	242250	264790	261520	190550	283600	210760	315790	290130	298610
MW0008543	N,2-Dihydroxybenzenecarboximidic acid	26738000	25288000	27373000	26816000	26047000	25385000	20182000	26506000	26808000	27111000	25543000	26521000
MW0008577	N,N-Diethyl-3-methylbenzamide	165800	179450	188810	167570	170950	166230	188610	200510	168020	181110	165060	217670
MW0008792	N-Acetyl-2-carboxybenzenesulfonamide	344740	347980	386760	1024600	222280	352480	505130	394870	175700	199520	252160	3927200
MW0008850	N-Arachidonoyl dopamine	98964	172600	62951	72073	100160	968590	109750	259030	129050	290110	139940	154580
MW0009051	Neostigmine cation	146640	224300	110150	80359	58278	157170	185320	226550	58185	110870	214250	105370
MW0009230	O-Acetylsalicylhydroxamic acid	17773	15956	17127	17342	16582	18109	19080	18799	17532	21545	20397	21688
MW0009260	Olvanil	117280	214710	83699	55652	87206	69761	83918	43691	164710	38914	112030	99799
MW0009333	Paradol	944310	990560	1029600	909000	1167600	572390	939240	1276200	1058900	766850	798290	1182700
MW0009339	Pargyline	413360	433790	440530	418710	417620	401200	459230	420060	393490	413870	443830	432490
MW0009359	Pentoxazone	20583	93087	15514	50588	57475	29432	23130	18267	34204	10429	53237	30743
MW0009518	Procaine	21143000	20662000	21786000	21475000	21226000	21139000	21036000	21096000	21611000	21530000	21705000	21706000
MW0009547	Propanoic acid, 2-[[1-[3-[4-([1,1'-biphenyl]-4-ylcarbonyl)-2-propylphenoxy] propyl]-1,2,3,4-tetrahydro-5-quinolinyl]oxy]-2-methyl-	889000	453780	597570	666900	467140	2084500	737200	772430	1067200	832640	765880	615120
MW0009623	Quercetin	212160	240650	228620	459360	138440	256650	263490	194530	99961	129440	197540	426120
MW0009639	rac-2-Despiperidyl-2-aminorepaglinide	50273	44898	40699	35776	28487	45340	9	25962	9	65805	9	9
MW0009655	Reboxetine	73588	67854	105380	53229	37687	39425	41924	66176	37744	56935	81312	75050
MW0009772	Suberoylanilide hydroxamic acid	122970	258020	142990	240480	162910	216040	210250	257660	123390	155390	155280	41292
MW0009783	Sulfachlorpyridazine	82892	96170	86599	82991	75446	81120	83638	78846	85580	88591	90176	97183
MW0009808	Sulfaquinoxaline	171590	158040	181480	178150	171100	107370	81710	211140	204150	168770	201630	320170
MW0009881	tert-butyl p-Toluate	47347	46436	38237	36485	55771	37996	40747	43724	36859	49571	36465	55196
MW0009977	Trifloxystrobin	128130	149940	171500	179610	170510	157450	159980	129230	211770	123880	109500	108120
MW0010742	(+)-15,16-Dihydroxyoctadecanoic acid	68771	100980	87480	51503	73597	35984	97591	74290	91134	167390	102380	66336
MW0010792	(+)-trans-Chrysanthemic acid	29683	13746	21317	24959	19271	20744	38349	27362	19817	36218	22189	16788
MW0010986	(25S)-7-Dafachronic acid	161200	223270	128650	183800	293030	157540	294360	170690	219940	239120	126150	221780
MW0011786	1-(13Z,16Z-docosadienoyl)-glycero-3-phosphate	46229	33326	37234	29262	26236	263490	45289	82972	87154	68023	53455	62422
MW0011795	1-(1Z-Octadecenyl)-sn-glycero-3-phosphocholine	1238700	2905700	1083700	818890	1116700	2899300	1681500	979820	1297700	1335700	2205200	1255700
MW0011892	1,2-Dinervonoyl-sn-glycero-3-phosphocholine	76285	212950	52609	60170	94903	5820100	114940	81979	145630	87070	221670	174470
MW0011913	1,2-Dipalmitoleoyl-sn-glycero-3-phosphocholine	148880	129540	100560	113830	129000	257810	100960	138580	102670	96449	146150	101110
MW0011920	1,2-Dipalmitoyl-sn-glycero-3-phosphoethanolamine-N-methyl	1263400	2032600	1056300	1088000	1201100	6328800	1541900	1317000	1693300	1358700	2068100	1883300
MW0012039	11(R)-HEDE	97302	111350	246340	146560	113630	247700	328980	89938	96016	153760	122990	102620
MW0012045	11,12,14-Trihydroxy-7-methoxy-8,11,13-abietatrien-20,6-olide	281960	258820	292010	230790	278080	238650	234850	318530	236090	197200	216070	362520
MW0012089	11-cis-Retinal;11-cis-Vitamin A aldehyde;11-cis-Retinene	301280	21099	414850	209230	204440	203380	1071200	20748	118410	392720	24877	43343
MW0012153	11S-Hydroxy-5Z,8Z,12E,14Z-eicosatetraenoic acid	117590	241720	115800	115200	137200	169170	161620	173760	184360	202530	148370	299650
MW0012250	12-Oxoleukotriene B4	202960	220480	237570	208810	235590	192150	213810	229930	203230	201510	221120	198740
MW0012368	14,15-Leukotriene E4	66429	72532	71613	74681	68616	66957	72961	70735	72488	74272	69619	73706
MW0012503	15S-Hydroxy-8Z,11Z,13E-eicosatrienoic acid	19830	30046	57828	35259	32098	99095	52565	41783	36058	25621	54776	21915
MW0012516	16,16-Dimethyl-6-ketoprostaglandin E1	28081	45835	40807	29753	32929	28631	33742	54621	35151	26133	27735	30049
MW0012522	16,16-Dimethylprostaglandin A1	19528	12345	34524	24488	21405	59482	71827	9	9	9	9	9
MW0012592	17(R)-HDoHE	98749	53260	153780	96074	71567	191280	340630	54563	56142	101520	42194	56319
MW0012743	19-Noretiocholanolone	2477200	2492500	2573200	2689800	2628300	2445500	2586900	2522100	2539600	2588000	2589600	2575600
MW0012805	1-Heptadecanoylglycerophosphoethanolamine	630180	1316600	543040	633930	739410	3460800	742450	657780	724790	809090	1048800	2275500
MW0012817	1-Hexadecyl lysophosphatidic acid	16666000	12829000	11827000	15468000	12207000	29406000	23421000	15664000	18800000	18632000	19411000	28399000
MW0012861	1-Myristoyl-2-hydroxy-sn-glycero-3-phosphoethanolamine	32773	32114	37164	38242	37221	217400	44986	90923	57044	94998	53628	114050
MW0012921	1-Octadecyl-2-acetyl-sn-glycero-3-phosphocholine	150310	88530	108890	174390	78369	1312000	176200	319960	234840	333040	159560	125170
MW0012926	1-O-Hexadecyl-2-O-(2E-butenoyl)-sn-glyceryl-3-phosphocholine	95206	91949	75443	97855	57253	683650	59478	113820	142160	118980	105030	152080
MW0012929	1-O-Hexadecyl-2-O-(N-methylcarbamoyl)-sn-glyceryl-3-phosphorylcholine	7951600	5544900	5819600	8359700	4464000	40261000	8059800	7363900	8827300	8280700	9541200	11012000
MW0012935	1-O-Hexadecyl-2-O-methyl-sn-glyceryl-3-phosphorylcholine	9	448370	9	9	9	9	347140	9	9	9	9	9
MW0012963	1-Palmitoyl-2-hydroxy-sn-glycero-3-phosphoethanolamine	34136	34200	29463	37438	18761	263080	35365	94380	34596	48721	45473	116970
MW0012985	1-Pyrrolidineheptanoic acid, 2-(3-hydroxyoctyl)-5-oxo-	208790	467790	399640	400070	404500	722330	511720	298450	271680	441880	316800	148440
MW0013052	2-(5-Oxovaleryl)phosphatidylcholine	106400	42703	53521	87328	34759	1060500	52052	104540	92516	69649	83477	126630
MW0013128	2,4,12-Octadecatrienoic acid isobutylamide	27634	33321	15429	76903	16270	19922	22250	40125	22087	69527	21054	28522
MW0013208	20a,20b-Dihomo-9-oxo-11R,15S-dihydroxy-5Z,13E-prostadienoic acid	22867	90823	85785	78580	57477	67397	70139	35956	60356	22436	74718	28618
MW0013368	28-Homobrassinolide	253310	236780	266960	266960	240830	252730	272090	267000	254120	258820	251530	267130
MW0013394	2'-Apo-beta-carotenal	433090	304840	343960	345390	324980	2289700	382240	322560	731030	637990	827180	579830
MW0014081	3-Hydroxybutyrylcarnitine	3076900	3175400	1585300	4486500	2790000	3133900	4308000	3285600	2809200	4795300	3775000	2751400
MW0014087	3'-Hydroxy-e,e-caroten-3-one	1260200	686720	835030	1012900	521140	4290900	747830	1002900	1137800	920730	1129900	2227100
MW0014190	3-Methylglutarylcarnitine	312620	395090	532990	596550	222270	405350	742390	300720	242280	474600	226420	231210
MW0014460	4-Hexen-1-ol, (E)-	159290	206770	109770	83446	90311	161490	155290	177060	75309	110430	172830	102780
MW0014511	4-Ipomeanol	283010	302530	324370	321840	304410	296480	299580	287300	319310	298190	302300	321290
MW0014915	6-(2-benzyl-3-oxobutoxy)-3,4,5-trihydroxyoxane-2-carboxylic acid	12029	14216	11382	17728	14217	12752	23556	11231	23026	10575	20521	18000
MW0014926	6-(6-Aminohexanamido)hexanoic acid	80883	121190	204570	107600	165640	243060	221950	619370	405150	361910	158380	187460
MW0014989	6-beta-hydroxydexamethasone	18165	16659	18013	21461	19502	19400	21595	22794	26240	25829	24826	23268
MW0015167	7alpha-Hydroxy-3-oxo-4-cholestenoate	8276.3	9107.8	19195	16488	6156.6	25170	34346	5474.2	6193.5	18519	7239.6	3397.5
MW0015338	8-iso Prostaglandin A2	80226	229120	356160	217390	212910	223030	304400	209290	203640	115810	270980	148550
MW0015339	8-iso-13,14-dihydro-15-keto-PGF2a	123140	219970	105520	153620	171960	87111	13268	114660	120240	16885	10401	62347
MW0015436	9-Decen-1-ol	22368	24238	140140	49686	26419	12226	16079	71829	39331	48234	102670	17490
MW0015440	9-deoxy-9-methylene-16,16-dimethyl -PGE2	105470	54575	81099	98074	68611	237780	104650	128150	159180	123280	130060	151390
MW0015571	ACRL Toxin II	16129	17917	16593	11739	18708	16584	18704	22469	12874	15776	12794	14475
MW0015657	All-trans-Pentaprenyl diphosphate	63121	74759	51953	50369	61237	363560	62400	59452	73331	59492	105290	114650
MW0015846	Apo-10'-violaxanthal	108610	556050	197900	236340	444780	193630	863700	73830	485560	291120	101710	239000
MW0015892	Arbutin	16185	28538	14823	39256	16484	22200	37332	8732.1	15560	14556	12391	16165
MW0016280	C-8 Ceramide	813710	717000	775030	787670	730960	683400	781610	805810	779740	752690	729720	787020
MW0017093	Cholic acid methyl ester	26386	6174.9	18833	33002	17660	129010	25538	25482	43499	23017	24141	18416
MW0048971	Coenzyme Q10	59423	173650	86132	172990	130550	55435	270890	79660	115320	97525	117580	41291
MW0048992	Conessine	107140	101580	99941	105970	98727	101480	97088	107290	114390	103120	99983	107360
MW0049085	Curcumol	13577	17261	21771	10969	12916	14937	13685	18484	12259	13353	18784	13162
MW0052424	Diosgenin	9	9	9	9	9	9	9	9	9	31443	9	22348
MW0052431	Disogluside	1089000	1048800	1040900	1071600	990330	1055300	1000800	1101200	1093200	1086000	1059000	1055900
MW0052576	Epitestosterone	161780	89504	171330	123110	147700	23789	23897	139200	148230	83433	64542	90925
MW0052666	Estrone glucuronide	206560	202500	188430	203590	193750	206980	222310	198220	187200	202330	205610	199050
MW0053734	Glycerophospho-N-Palmitoyl Ethanolamine	5314500	7351900	4084300	4646300	5124700	50099000	6213700	4080000	5213700	5331300	10221000	9806900
MW0053944	Homodolichosterone	39007	39155	33842	35459	44324	50518	34779	50527	47495	45300	42734	45723
MW0054103	Isomasticadienonalic acid	17538	18175	15378	19690	18694	15257	21194	19404	20717	16625	17878	20964
MW0054217	KOdiA-PC	756400	418450	581150	552970	452940	1037800	486170	617990	846690	576480	817100	669350
MW0054292	Lauroyl diethanolamide	47708	34940	48744	50149	41072	50057	61615	42338	35205	39965	43895	36069
MW0054330	Leukotriene F4	76158	94837	88520	81743	81816	101050	88566	87193	103540	83423	92449	99494
MW0054335	Lewis A trisaccharide	9	18776	13729	10984	7731.2	32658	14892	6286.4	4941.3	10939	6957.4	9
MW0054382	Linoleoylcarnitine	3495200	19872000	6737500	10034000	9902700	13793000	18019000	4931900	7058900	7518300	8394500	2928600
MW0054415	L-Propionylcarnitine	12665000	16621000	22804000	17525000	19159000	19735000	28932000	23382000	18975000	16465000	16560000	15049000
MW0054888	Methyl geranate	26593	309300	40660	209540	96423	27980	30131	19299	172420	45087	61664	71705
MW0054949	Methylprednisolone succinate	1428100	2272900	1336500	2036000	2116600	2422700	1312500	2533100	2143300	2292200	2781000	2346400
MW0055025	MG(18:3(6Z,9Z,12Z)/0:0/0:0)	10961	13069	37990	17723	15706	14130	12921	18881	19415	42893	11139	38171
MW0055136	Mupirocin	75647	74533	72153	82561	77132	75187	75308	79235	77498	82414	92937	79532
MW0055444	Octanoylcarnitine	940570	2076900	2162300	1989400	1823500	1892500	3735800	1151300	1035700	1778700	1811100	438780
MW0055479	Oleoyl-L-carnitine	129960	662540	318160	299420	409990	556680	678510	282260	259290	253500	363480	170820
MW0055513	Oxandrolone	4800.4	9345.3	123060	7195.6	129200	26145	9	9	9	9	9	67742
MW0062154	Prednisone	281270	291090	304610	309970	304130	311470	300060	326590	322790	308730	309660	313960
MW0062251	Prostaglandin F2a	26849	16362	79511	29178	46361	26327	27632	74465	18663	27444	20154	3229900
MW0062272	Prostaglandin H2	89525	240780	396650	228640	246290	239210	308450	194930	202780	131330	326820	141880
MW0063221	Psychosine	608560	351330	1314000	453110	1018400	905150	637560	1447900	844080	1570300	554800	651210
MW0063515	S-Farnesyl-L-cysteine ME	56408	86075	57854	133650	55376	58804	164620	49505	53193	63844	66931	63118
MW0063580	sn-glycero-3-Phosphoethanolamine	2094300	1764400	2135200	2874000	1876900	2576500	2349200	2924100	2073100	2291700	3410400	3307200
MW0063662	Stearoylcarnitine	7483900	41526000	14263000	30936000	27441000	29781000	33333000	7481800	34785000	17913000	21473000	19468000
MW0102809	Tiamulin	12290000	3904000	7447900	7244800	6003700	41800000	7043500	10997000	9790400	9797900	9639100	10028000
MW0102960	Trihydroxycholestanoic acid	1758300	2711600	1790000	1880000	1766800	9034700	2240300	2705000	2292100	3099000	2441400	2975300
MW0102994	Tuberonic acid	1361100	916310	1687100	1960600	1574900	482370	370480	3876900	2105400	1677900	1635700	2787800
MW0103070	Valerenic acid	860440	881820	828400	771060	893330	537510	769860	815140	731420	840700	799780	803400
MW0103120	Vitamin K	6953500	7145500	6812600	6786100	6865900	6687700	6997200	6900700	6817200	7033900	7018300	7093700
MW0103256	β-Estradiol 3-sulfate	14551	18461	18263	16148	20936	14730	18014	20000	16781	14030	14501	23838
MW0103270	δ-Tocotrienol	9	41240	9	23327	9	9	9	9	9	9	9	34334
MW0103391	5'-Deoxy-5-fluorocytidine	646280	708900	706280	1065800	996520	979160	913030	1146800	920220	882650	1050800	1252000
MW0103535	Didanosine	771750	520760	249220	634930	818260	360850	166510	622140	328590	249160	728510	934730
MW0103607	Lamivudine-monophosphate	10159000	6874600	15840000	15275000	17483000	6215800	13320000	20666000	10178000	10220000	13692000	14458000
MW0103659	S-Adenosylmethioninamine	20046	19290	14947	17155	13788	37971	30611	16328	17516	20715	17547	6343.3
MW0103912	(3S,4S)-3-Hydroxytetradecane-1,3,4-tricarboxylic acid	40600	33035	37136	38492	35425	40300	37397	45679	48557	44968	41643	46150
MW0103988	(R)-4'-phosphonatopantothenate(3-)	9	9	9	9	9	9	76384	54671	20969	55390	26380	115300
MW0103993	(R)-S-Lactoylglutathione	1592300	1901200	2434000	2376700	1685300	1879700	897020	1261300	1911200	970680	1219600	3044800
MW0104064	[2-(dimethylamino)ethoxy]sulfonic acid	62149	91288	73722	112790	68535	145660	113750	114520	89498	49203	113110	732420
MW0104223	15H-11,12-EETA	21602000	22081000	15844000	14711000	14415000	17474000	15145000	15748000	13895000	27386000	14305000	13001000
MW0104474	2-Acetamidooctanoic acid	71703	75082	104920	46183	45337	29715	20658	65910	49745	56344	80272	102880
MW0104491	2-Amino-3-(3-methylbut-2-enylthio)propionic acid	98228	59530	63886	71479	70711	27627	14803	81897	71935	58752	72168	228660
MW0105027	3-Hydroxy-3-Carboxy-Adipic Acid	1959100	1891200	2258800	2569900	2441000	1566100	3249900	1962100	3038600	2945500	2318900	1806800
MW0105040	3-Hydroxydodecanoic acid	45876	72320	126150	29121	26184	34622	62435	57004	30118	26237	85327	62301
MW0105248	4-Hydroxyvalsartan	443120	634970	538970	832100	540500	444220	760500	197610	230970	241710	453220	174050
MW0105428	Acetylphosphate	576540	540400	599620	540530	341920	1033000	956150	402630	509770	502600	689480	419970
MW0105469	Ala-Ile-Arg	10553	55027	25917	15248	24795	8509.9	18110	17183	13478	15375	6305.3	52449
MW0105481	Ala-Pro-Glu	9	9	9	49303	9	9	9	67026	9	9	9	9
MW0105514	Ala-Gly	10615000	3727700	3966500	7371400	7069100	5488800	8134800	4406200	5366500	9589900	5978300	10116000
MW0105573	Ala-Val-OH	58748	53751	49294	45345	32875	49068	36270	34966	46458	27292	64471	87421
MW0105731	Arginyl-Tryptophan	9358800	9692700	9517000	9885800	9649400	9294900	9859800	9832300	9994700	9607400	9600000	9581700
MW0105788	Asn-Phe	15670	25522	21745	25090	24397	19091	23463	22396	26587	16771	24904	19562
MW0106024	Bestatin	108260	97572	87108	178920	127050	107400	76956	85385	703440	76768	137100	296090
MW0106025	Bestatin(hydrochloride)	65511	129940	58079	213430	79465	118950	177910	37533	57741	42715	67629	72216
MW0106150	Cilastatin	150890	222600	156430	243490	157200	130960	164890	122720	92785	64282	132290	2910500
MW0106254	Cys-Glu-Arg	9	5426.5	9	9	9	9	5499.4	9	9	9	9	10357
MW0106264	Cys-Phe	9157.1	18255	25718	26232	16126	15541	7846.9	27033	22101	23432	12031	16796
MW0106352	D-4'-Phosphopantothenate	4307300	3147600	3399900	3858700	2616700	3444900	4396000	2579600	2897600	3636500	3583000	7412100
MW0106489	DL-2,4-Diaminobutyric acid	187530	259990	263330	259110	250860	177810	143690	120530	231920	182340	153380	322130
MW0106515	DL-Leu-DL-Val	34472	26577	57467	58361	52571	19114	62302	98702	91350	49888	60285	61687
MW0106547	Domoic acid	372700	369110	378540	407220	400240	380780	309390	432980	408290	420540	418830	394300
MW0106585	Enalapril	22899	32532	2814.8	9	19352	28572	48068	16355	9	9	9	9
MW0106885	Glu-Arg	77944	138790	166020	132370	133540	82611	102780	144840	85130	63600	175800	190160
MW0106906	Glu-Ile	327220	394860	149290	310960	145030	209000	346380	171460	411510	267110	212530	86764
MW0106917	Glu-Phe	2513000	2045700	1921100	1643700	1192400	1960300	1453500	1449300	1734200	1061200	2455500	3859700
MW0106921	Glu-Pro-Arg	53053	73901	41996	59640	18941	33881	58047	59090	130960	33850	75953	50973
MW0106922	Glu-Pro-Lys	8398.4	9	8877.4	9	9	9	20507	9	9	9	72280	9
MW0106936	Glu-Val-Val	25621	7159.3	23495	43231	14634	11051	31930	22257	17532	8174.7	12037	25094
MW0107013	Glutamylglycine	8580000	8302100	8372500	6897700	10082000	6148500	8904000	7047500	6530500	7276400	8345400	6836000
MW0107016	Glutamylisoleucine	23486	27367	19423	33751	27037	33769	48593	22658	29700	17770	46888	31440
MW0107123	Glycine, N-[(4-hydroxy-1-methyl-7-phenoxy-3-isoquinolinyl)carbonyl]-	10680	8971.8	13303	21441	8553.8	30431	20393	19853	33344	23261	16957	3059.8
MW0107237	Hexylglutathione	3957.8	5935.7	7291.7	5527.5	5553.6	15539	9301.4	6391.2	7409.3	5657.2	6385.6	3358.1
MW0107254	His-Glu-Arg	66853	81447	66127	109280	53346	47018	99018	94820	171320	65391	85109	73435
MW0107268	His-Phe	348460	367390	243840	536690	350380	412290	330580	383900	536920	168110	310460	305690
MW0107275	His-Trp	1484200	1507300	1500300	1530400	1573100	1562500	1500400	1597200	1564700	1463900	1625100	1535600
MW0107423	Ile-Ala	174420	234330	233920	326750	226500	204210	369080	296510	349180	253250	264120	247660
MW0107439	Ile-Glu-Lys	52009	85386	54373	53229	21209	56023	47618	53412	61941	32524	74215	38091
MW0107458	Ile-Pro-Arg	5728100	3877200	3622300	4109800	4330000	3907800	5159400	4797800	5772700	3935500	5257100	4030600
MW0107555	Isodesmosine	13134	58542	49141	13874	22714	33643	12163	13408	13417	21451	13786	10606
MW0107567	Isoleucyl-Isoleucine	9	9	24830	9	9	9	9	9	9	9	9	9
MW0107568	Isoleucyl-Leucine	125290	102770	149000	195270	142490	103030	225460	209600	229930	134010	271230	190090
MW0107573	Isoleucyl-Serine	147350	149850	151550	202960	138630	153580	213160	237010	234320	169330	178430	224160
MW0107576	Isoleucyl-Tyrosine	10931	22284	32583	21454	29346	10708	30835	34407	28547	30390	8113.4	4841.8
MW0107716	Leu-Gln	3496.4	32332	60175	12501	7420.7	21915	6896.7	3944.6	9	23677	11907	9
MW0107719	Leu-Glu	422960	317080	282840	318030	226250	507510	384400	305570	367130	255580	447080	962930
MW0107746	Leu-Phe-Asn	1172600	803240	870290	1168800	815330	662390	1161400	858590	1021200	752690	1027700	2698200
MW0107759	Leu-Thr-Asp	19282000	7990300	12456000	13306000	14119000	14320000	26032000	13297000	12576000	13263000	14022000	9925400
MW0107762	Leu-Thr-Ser	9	83735	85922	27879	17975	20051	9	9	9	9	9	9
MW0107773	Leu-Val-Val	23319	48969	37165	26580	33332	25794	24609	9	9	9	9	33039
MW0107800	Leucyl-Methionine	9	9	4995.5	5661.3	9	9	8876.4	8234.9	25030	5472.7	3316	2244.1
MW0108157	Met-His-Lys	70798	106820	68371	136460	130620	151870	101370	245930	90402	116890	172770	74221
MW0108179	Met-Tyr	83190	124000	100640	90855	45790	129080	65771	56927	83561	51269	117190	158040
MW0108457	N(6)-Methyllysine	29151000	30319000	29095000	28606000	29505000	27490000	29296000	29652000	30636000	28924000	28949000	28230000
MW0108476	N-(Phenylacetyl)-L-phenylalanine	371120	366440	383300	368550	373630	383280	368840	390850	373180	387060	395940	393820
MW0108915	N-Stearoyl tyrosine	491040	2304800	889650	849490	1128800	733810	1484200	518610	1023800	711720	736870	763600
MW0108927	N-Tris(hydroxymethyl)methyl-2-aminoethanesulfonic acid	3927000	2310200	5075100	1840600	1122600	2899000	2701200	4442300	2941400	5500800	3627200	8880200
MW0109005	Orlistat	54580	45525	46510	50160	27320	563580	41993	58895	52760	67265	58231	204140
MW0109026	Oxiglutatione	7881100	4329800	10242000	18304000	10910000	8213400	26135000	6829700	12323000	17370000	12563000	300430
MW0109110	Phe-Gly-Phe-Gly	870840	1084300	1053900	1013000	991420	1040300	665370	1127600	1109600	959030	1094600	1284100
MW0109133	Phe-Thr	18192	22168	27430	16088	17236	32900	21877	16732	20139	17890	17506	15145
MW0109139	Phe-Tyr	9	9	9	3501.8	1298.2	9	5254.6	4346.5	4300.8	2435.6	4539.8	7813.9
MW0109192	Phenyl dihydrogen phosphate	24287	15520	20145	18005	16314	9159.8	6577.1	25401	22476	20128	21393	52996
MW0109208	Phenylalanyl-Isoleucine	26500	48048	60889	58127	38585	26843	26047	80214	74367	71963	44284	24383
MW0109212	Phenylalanyl-Serine	144420	149150	178700	199240	166990	98745	219760	162180	247250	148920	142460	196460
MW0109309	Pro-Asp-Lys	18312	26644	13842	25912	25062	10166	22285	9	21658	9	9	9
MW0109322	Pro-Leu-Gly	36211	12306	13560	7080.9	25922	42938	10803	15839	20178	21021	34628	157120
MW0109380	Prolylalanine	9	9	37286	53389	47010	9	48239	44381	77034	50169	68911	119680
MW0109521	Racecadotril	61769	63957	64635	67499	66678	63494	67796	64084	65233	71045	63110	64324
MW0109523	Raltitrexed	35579	44417	46715	43169	39621	40360	47240	44363	40706	47425	55857	52714
MW0109608	Ser-Cys	2174500	1685300	1792700	3320200	2204200	3422300	7483000	3280900	2473100	2773900	1808100	7982700
MW0109631	Ser-Phe-Lys	141360	275440	75746	172330	256630	32619	146880	154720	285160	154680	235370	87470
MW0109731	S-Methyl methanesulfinothioate	14699000	11168000	13458000	15629000	12066000	12038000	14989000	8500800	10768000	12500000	9913200	10753000
MW0109873	Thr-His-Lys	4859300	3185900	2957700	3540500	3272700	3136800	4450000	3970000	5059600	3421300	4409400	3433700
MW0110067	Trp-Leu	174500	4550.2	24574	142970	189750	12741	53497	9	9	47671	9	9
MW0110080	Trp-Ser	470930	495500	457250	484650	457370	463210	453080	465760	495120	453990	470670	462050
MW0110174	Tumonoic Acid A	11747	12022	11474	11587	11765	14586	9384.2	12645	13306	10725	13238	8285.6
MW0110180	Tumonoic Acid I	1404400	1823900	1077900	1338200	1149300	15291000	1516200	1064800	1560000	1281600	1832800	1699700
MW0110196	Tyr-Glu	9026500	11602000	9173500	7814600	5929100	11425000	7329200	7795400	7336800	4222800	11040000	16198000
MW0110202	Tyr-Gly-Lys	102900	119890	54627	52728	64857	88099	56338	74827	67863	54632	64633	89394
MW0110225	Tyr-Tyr	98135	87065	98210	167120	82600	42575	195870	150670	177580	128000	113100	114320
MW0110229	Tyr-Tyr-Tyr	3255.3	52455	26304	6344.7	8591.9	29390	6709	9	9	9	9	7993.3
MW0110287	Tyrosyl-Isoleucine	70504	74209	84951	122060	74331	77216	132690	117400	111610	85073	90212	100930
MW0110342	Val-Glu	1552100	1135400	805780	925910	690670	1351500	1158700	1019300	1029600	800900	1707900	3506200
MW0110358	Val-Met	97772	85012	80707	149140	107790	77982	259790	181060	205490	137680	139910	205310
MW0110368	Val-Thr	1501000	670510	1457000	2433100	1261200	2802400	1389800	3692400	3865300	3016800	2590600	861670
MW0110455	Valyl-Valine	5347.5	2940.8	5067.5	10357	6032	6011.2	8292.7	9	8265.9	9	9	9
MW0110625	1-O-Hexadecyl-2-deoxy-2-thio-S-acetyl-sn-glyceryl-3-phosphorylcholine	74521	136050	61137	51932	72948	682680	82165	40763	65840	54579	73352	79545
MW0110702	20-Hydroxy-N-(2-hydroxyethyl)-5Z,8Z,11Z,14Z-eicosatetraenamide	54090	63427	40877	38216	20462	61338	53586	68363	31757	49593	54376	31666
MW0111044	Guanidinopropionic acid	720390	630680	500870	280650	565380	755730	410740	1139500	419350	1048900	408800	181540
MW0111049	Heptanoyl thio-PC	627790	368770	368380	459230	312290	1748500	520630	469360	683900	543870	560000	428250
MW0111083	Memantine	333260	507220	456690	227610	181490	275670	360780	462730	203000	273730	408500	288200
MW0111099	Minoxidil	28922000	29658000	30065000	30325000	29229000	28571000	25956000	28726000	29429000	30383000	31761000	31043000
MW0111261	Pirimicarb	1189700	1008900	1276100	756910	1146200	842140	984950	1230200	847890	805260	777950	1047800
MW0111798	1-Deoxy-D-xylulose 5-phosphate	640480	246820	311320	527880	462900	410070	633240	359410	421790	712280	450540	841310
MW0112040	2-Acetamido-2-deoxy-beta-D-glucopyranose	51854	16999	14338	22745	22344	16041	30681	24801	17588	38416	18288	25331
MW0112280	2-Propionylthiazole	113590	49535	40058	96016	47653	67641	350140	35888	86729	82746	57987	37851
MW0112752	3-Amino-1-(2-aminophenyl)propan-1-one	5590100	4393700	5550400	7283100	6882000	4245400	7392000	5772200	5326900	5319600	5801400	5950000
MW0112918	3-Phosphoglyceric acid	3946600	4645300	4078900	4418500	3385500	5328900	4312500	2935000	3178100	3414300	3897000	3585200
MW0113915	alpha-L-Sorbopyranose	52449	51807	52270	55632	46489	61637	71234	53749	54718	71030	48784	64009
MW0114116	Coniferin	37467	30892	31785	30955	20113	37802	30307	30734	32072	19125	42427	66200
MW0114275	Dihydroxyacetone	181180	128450	165810	180840	164880	213470	187970	187380	187620	178080	170480	178280
MW0114320	D-myo-Inositol-1,3,4,5,6-pentaphosphate	3160800	3018300	2290300	4012400	4624900	5564600	5500200	5968900	3014200	6382600	5373500	3919100
MW0114330	D-myo-Inositol-2,3,5,6-tetraphosphate	8049000	9046600	6996700	10765000	11008000	12766000	12222000	13249000	8075200	12019000	11192000	9022100
MW0114388	Embelin	54075	37462	44714	54142	58939	47803	47699	41078	50539	45430	48973	510140
MW0114510	Gastrodin	803700	1738200	2144800	2435400	1413300	410570	491990	2510600	2088600	1689600	1311100	927920
MW0114549	Glucose 1-phosphate	11353	46092	9976	29254	13975	88157	33228	7318	34982	22378	28520	9875.4
MW0114590	Hexaethylene glycol	2312700	1947000	2377600	1842900	2176100	1983500	2457500	2172300	2169000	2041500	1790400	2128700
MW0114619	Imidazoleacetic acid ribotide	5253800	3746500	7596200	8758400	5642700	4098400	3277600	3509800	4854100	467710	2343700	4036600
MW0114674	Ketanserin	48574	109920	73101	68801	70871	163470	273020	182770	147510	136370	102030	26560
MW0114873	Metyrapone	21374000	14243000	25764000	30815000	25444000	7666700	5952900	58000000	32585000	25274000	25698000	46050000
MW0114889	Muscone	610690	832970	748690	525280	598940	848190	617910	771280	726460	7481100	1027500	1073300
MW0115063	Oleana-1,9(11)-dien-28-oic acid, 2-cyano-3,12-dioxo-, methyl ester	207070	327270	185910	217570	242230	2215400	340630	767240	354310	736180	453030	357260
MW0115066	O-Methyl-scyllo-inositol;1-O-Methyl-scyllo-inositol	197990	115500	170920	152580	173460	218630	174650	180490	139950	150870	160920	299200
MW0115263	Sedoheptulose 1,7-bisphosphate	310070	253440	252480	81526	174390	402840	172720	132460	270360	100100	342940	611480
MW0115756	(+)-Blebbistatin	75556	102830	85691	161410	101190	125210	196370	67436	99085	72366	138190	129840
MW0115901	(3R,3aR,7aS)-3-Butylhexahydro-1(3H)-isobenzofuranone	8183.1	6800.4	9301.2	7482.4	7536.5	8011.1	9389.4	8511.2	6794.7	6351.9	6129.1	10501
MW0116149	[(5-hydroxy-2-methyl-2H-chromen-2-yl)methoxy]sulfonic acid	72550	134160	79523	93662	113120	97062	87739	106150	71268	122480	100510	116800
MW0116274	1-(2,3-Dihydro-1H-pyrrolizin-5-yl)-1,4-pentanedione	1779600	2188000	1941700	2228400	2546200	2474500	2069700	1953100	2847500	1959200	2143800	2383100
MW0117028	1H-Indole-1-carboxamide, 6-chloro-2,3-dihydro-5-methyl-N-[6-[(2-methyl-3-pyridinyl)oxy]-3-pyridinyl]-	23210	21321	19370	21747	20815	27649	20463	25508	24589	28685	26456	29353
MW0117273	1-Piperazinecarboxamide, N-phenyl-4-(2-quinolinylmethyl)-	1349900	1390600	1404700	1441300	1337100	1490100	1392500	1380700	1381100	1304100	1319700	1422800
MW0117285	1-Piperidinecarboxylic acid, 4-[[3-(4-pyridinyl)-1,2,4-oxadiazol-5-yl]methoxy]-, 1,1-dimethylethyl ester	146230	157230	135590	149620	158560	147220	156660	146080	156620	143210	138170	144930
MW0117718	2-(Methylthiomethyl)furan	198790	191120	202070	189820	180310	180580	191050	198810	189470	191900	195410	193930
MW0118624	2-Hydroxydesipramine	19380	19280	13581	17738	13435	20432	18509	14932	18797	15488	18256	16645
MW0118727	2-Methyl-4-(1H-purin-6-ylamino)butan-1-ol	25211000	25321000	35582000	68760000	40743000	11004000	31028000	35584000	28224000	27297000	29880000	34659000
MW0119095	3-(6-Amino-9H-purin-9-yl)propanoic acid	173230	101160	127540	141930	97934	122810	138200	113040	182960	142900	163840	286320
MW0119848	4-(2-Hydroxyethyl)piperazine-1-ethanesulfonic acid	30470	36907	22315	31794	29011	25938	56007	28177	50567	34910	22897	40593
MW0119893	4-(3-Pyridin-2-YL-1H-pyrazol-4-YL)quinoline	285180	105180	382640	474860	382660	35960	23706	1781800	571180	345990	379970	990490
MW0120542	4-Hydroxybutanoic acid lactone	1389000	1383400	1446800	1409900	1368800	1406700	1412800	1305900	1374400	1417500	1340300	1429600
MW0120561	4-Hydroxyquinoline	814230	610350	577970	1270900	1019800	464460	392370	720030	434290	487590	363630	1109900
MW0120619	4-Methyl-5-vinylthiazole	793980	554710	730510	791540	580120	335550	234540	988360	896780	652720	712150	1719500
MW0120946	5,6,7,8-Tetrahydro-2(1H)-quinolinone	2149600	2883700	2135300	2614800	2423200	2845000	2019400	2455000	2466100	2005100	2942600	2700300
MW0121762	6-(Benzylsulfanyl)-9H-purin-2-amine	8311.7	6265	6649.4	14214	9203.4	10980	14593	18748	13625	11496	9565.2	15326
MW0122332	7,8-Dihydroneopterin 3'-phosphate	2750100	2100100	2536900	4043700	3481600	3126700	3602600	4114500	2642900	3974400	4055900	4158100
MW0122521	7-Methylhypoxanthine	48196	57828	52299	49326	49477	51842	38377	45293	59413	44763	58146	59963
MW0122526	7-Nitro-10-octyl-3-phenyl-pyrimido[4,5-b]quinoline-2,4(3H,10H)-dione	109990	66455	98292	118340	111910	118410	121960	82135	95514	73978	122470	104290
MW0122632	8-Hydroxypurine	956490	424110	669740	576840	565460	868870	807180	674370	692350	728490	904240	1841300
MW0122903	Arachidonoyl Serotonin	1163900	1116500	1245800	1252800	1233200	1082300	1204600	1276800	1320300	1265300	1293200	1303800
MW0122924	Artonin Q	35677	38631	38684	36200	35893	33376	33999	37127	39472	38919	36618	39202
MW0123116	Biotin-XX hydrazide	34767	98569	80985	57667	55750	99906	42882	35571	74104	17963	51748	15471
MW0123169	Bucharaine	20636	9	9	16226	9	9	9	9	9	9	9	9
MW0123298	Chelidonic acid	130690	147200	162530	140530	179130	129120	142580	156010	178150	192580	125370	107420
MW0123588	Dhurrin	37593	69347	47465	43137	31562	40316	28157	33209	52303	38576	41682	49212
MW0123675	Dihydrogambogic acid	3695.2	4639.1	1946.8	4105	2024.9	47636	3072.1	1506.4	4124	1663.5	2529.4	3568.2
MW0123679	Dihydropteroate	14904	16778	15015	29068	16443	8403	21070	19343	26389	19759	16891	17442
MW0123796	Dyspropterin	2234700	4395100	1512800	2233400	2362300	3321200	2288700	2077100	2056400	1144900	3783300	66689
MW0123823	Ensulizole	9919500	7992400	12070000	6400600	7730900	6089300	7579700	5935100	6588000	6681800	7062600	14711000
MW0123853	Erythroskyrin	72252	60628	61651	70863	58802	78998	50490	75625	72525	79569	71144	68253
MW0124273	Griseofulvin	1209800	1209700	1188200	1217200	1221400	1209100	1249600	1199300	1202900	1230300	1205000	1228900
MW0124277	Gymnodimine;Gymnodimine A;GYM A	2651000	2098300	2316600	1628000	2074500	10720000	2324500	3126000	3019400	1900900	3022900	2992200
MW0124442	Iproniazide	27540	33646	40064	39096	43682	37913	36818	52271	28994	37912	52481	50819
MW0124482	Isoniazid alpha-ketoglutaric acid	50501	68972	66633	54449	54864	61427	52888	42870	56110	53272	55077	45594
MW0124635	Koenoline	88818	81404	93694	72697	81389	81664	81335	92096	84244	83144	86155	87256
MW0124667	Levofloxacin	175110	161140	175610	169960	174800	173750	188190	182230	161850	175290	181010	167550
MW0125198	Molinate	8845800	9029900	9214000	9016600	8980800	9024900	9401700	8664500	9062700	8965200	9170700	8848300
MW0125557	N-[2-[[4-(Diethylamino)butyl]amino]-6-(3,5-dimethoxyphenyl)pyrido[2,3-d]pyrimidin-7-yl]-N'-(1,1-dimethylethyl)urea	21402	16461	11582	20474	16607	18314	20899	19513	16412	16610	17546	17194
MW0125745	Nebivolol	169950	162790	171960	176840	170330	161480	183720	164200	178940	165850	91945	174210
MW0125782	N-Hexadecanoylpyrrolidine	2130.9	2356.5	871.36	2060	1796.5	1189.5	1800.1	1595.2	673.89	1352.1	2381.4	872.3
MW0125801	Nifedipine	28073	22352	21871	25183	23048	19671	20501	20774	21823	24074	21087	24074
MW0125821	Nisoldipine	160880	137870	178970	159650	164460	136580	123240	164870	140340	148990	136200	150650
MW0125873	Nomifensine maleate	893850	861990	877660	903740	942820	836850	836910	899610	857530	898650	865670	926160
MW0125944	Octahydro-2,5,5,8a-tetramethyl-7H-1-benzopyran-7-one	17442	16820	17274	17359	14751	14204	14480	18006	20315	18788	15807	15330
MW0126007	Oxolinic acid	476100	721190	631500	349200	275930	397080	501640	696490	288520	362120	622950	415270
MW0126399	Quinomethionate	114330	214730	150060	169300	151580	159650	187570	148330	181350	172180	168510	150560
MW0126417	Raltegravir	50987	57875	52547	47313	49828	45587	61970	56979	55284	51944	52922	53081
MW0126453	Riesling acetal	1551200	2148600	2020100	1070500	864880	1282300	1663200	2218000	897950	1189000	2159500	1325700
MW0126732	Tetrahydrofurfuryl acetate	83766	40229	28436	39139	103090	23225	24349	113820	73861	33711	31089	41410
MW0126843	trans-Epoxysuccinyl-L-leucylamido(4-guanidino)butane	69169	63769	70313	66166	67171	74522	71627	76034	63842	62616	63652	68597
MW0126869	Tricyclazole	1392500	1306800	1291100	1397500	1233900	1330700	1315700	1290000	1236100	1288200	1297600	1355800
MW0126906	Uncarine B	5914.1	869.01	27309	4868.6	17946	6409.9	4489.6	14072	2722.9	7902.2	1764.7	675130
MW0126947	Vidarabine	1428700	1044700	1234100	1951400	2939000	391460	912180	2576900	2552600	2392700	1729400	131370
MW0127050	γ-Octalactone	410940	390360	416060	400240	455470	474010	416780	413480	468820	376500	406110	367560
MW0127285	3-(Dimethylamino)propyl imidothiocarbamate	78690	83462	84715	72329	78118	77614	92073	90516	90557	116190	93169	107220
MW0128017	(2R,3S)-2-(3,4-Dimethoxyphenyl)-5,7-dimethoxy-3,4-dihydro-2H-1-benzopyran-3-ol	537050	562090	584160	501240	548560	588310	509120	538220	522220	588910	500480	534320
MW0128328	(E)-2-cyano-3-(3,4-dihydroxyphenyl)-N-phenylacrylamide	57093	86736	81563	116870	60005	169540	534730	89876	89961	113540	51127	78606
MW0128481	[(5-oxo-1,7-diphenylhept-3-en-1-yl)oxy]sulfonic acid	31465	29979	30600	28275	32706	32121	30248	32927	31294	31029	31889	36037
MW0128656	[3-(3-hydroxy-4-oxo-4H-chromen-2-yl)phenyl]oxidanesulfonic acid	37577	76962	56526	101690	31761	52731	65681	52372	52705	58573	46643	202310
MW0128739	[4-(3,5,7-trihydroxy-3,4-dihydro-2H-1-benzopyran-2-yl)phenyl]oxidanesulfonic acid	25378	19894	23196	22722	22075	20271	18905	21954	19062	20246	22123	16239
MW0128884	[7-hydroxy-6-(7-hydroxy-4-oxo-4H-chromen-3-yl)-5-methoxy-2,2-dimethyl-3,4-dihydro-2H-1-benzopyran-3-yl]oxidanesulfonic acid	1521800	1537100	1556500	1572500	1493900	1557800	1571000	1645400	1660800	1644200	1671400	1641500
MW0129177	{3-[(1E)-5-oxo-7-phenylhept-1-en-1-yl]phenyl}oxidanesulfonic acid	267130	262060	263710	268580	264710	270990	274310	265610	275280	274940	276080	259770
MW0130473	2',6'-Dihydroxy 4,4'-dimethoxydihydrochalcone	3010.2	17292	815.26	2629.2	3041.6	2055.4	3989.6	3106.7	5247.3	7089.8	2884.4	2095
MW0130938	3-(1,1-Dimethylallyl)-8-hydroxy-7-methoxycoumarin	20336	21321	23423	21940	23356	20132	22035	21934	20422	18376	23662	22725
MW0133071	3-hydroxy-2-[4-methoxy-3-(sulfooxy)phenyl]-7-sulfino-3,4-dihydro-2H-1-benzopyran-5-olate	9640.1	11487	11622	11666	13059	10981	11331	12593	14394	14633	13005	12828
MW0133206	3-O-Methylquercetin	25268	25401	23312	18237	12344	19733	16975	15896	17304	12677	27186	41146
MW0133479	4-[1-[4-[2-(Methylamino)ethoxy]phenyl]-2-phenylbut-1-enyl]phenol	129160	142440	69465	19399	8764	36821	35520	33394	12255	42625	37308	111460
MW0133727	4-Methylumbelliferyl glucuronide	801760	842370	802210	822940	798820	831920	848880	842560	789910	879040	862750	845900
MW0134401	5-{5-[3-(3,5-dihydroxyphenyl)oxiran-2-yl]-2-(4-hydroxyphenyl)-2,3-dihydro-1-benzofuran-3-yl}benzene-1,3-diol	16093	20544	19548	24645	22680	20133	23443	25141	23109	24583	26913	26872
MW0135143	6,7,8-trihydroxy-2H-chromen-2-one	28245000	21615000	27036000	25169000	25084000	27229000	26325000	26116000	22948000	26860000	26565000	24388000
MW0136698	6-Hydroxycoumarin	915720	887080	966940	927230	861920	950550	855270	1036500	941230	962570	978520	884420
MW0136716	6-Hydroxywarfarin	183350	208210	206870	193370	190440	188160	193620	187070	193580	187630	190390	182310
MW0136721	6'-Malonyltrifolirhizin	466170	524890	463650	520860	601240	494830	510590	535380	608310	615850	565890	578070
MW0137276	Afimoxifene	660990	683570	1657200	615860	289020	194540	182080	1413000	372780	733770	943030	564540
MW0137302	Aklavin	33601	36986	25710	25184	35920	119810	31031	26293	30643	30724	49044	56067
MW0137383	Apigenin 7-glucoside	2989.8	5489	7276.5	6836.4	3358.4	4273.1	7603.3	2898.9	8713.6	3424.2	9490.7	17198
MW0137551	Caffeyl alcohol	10480000	11170000	10134000	9440800	10997000	10451000	13200000	12528000	10080000	9193100	9823700	9274400
MW0137585	Carbidopa	247960	135470	112660	199780	154360	126860	205480	117050	115570	161230	153160	97789
MW0138089	Epoxiconazole	122790	113820	107750	167090	222840	23122	58528	198550	232860	123510	90434	33567
MW0138488	Isoliquiritin	15241	16071	12999	30177	19666	16099	20901	10667	13213	5708.9	22012	84953
MW0138918	Melilotocarpan B	6339800	6347000	6342100	6400200	6438400	6534000	6853300	6562900	6719000	6669700	6640700	6924400
MW0138944	Methyl 4-hydroxycinnamate	26076	25825	33329	28342	28604	28601	41067	32804	37468	39584	38004	40001
MW0138979	Montelukast	73004	96549	59376	43707	55934	134080	58556	47651	55360	63750	71370	65332
MW0139075	N-(4-Methyl-2-oxochromen-7-yl)icosa-5,8,11,14-tetraenamide	52826	56979	69152	87387	52516	134330	68596	57434	72020	97756	80100	179090
MW0139124	N-Desmethyldroloxifene	37225	41097	22469	4949.2	3178.5	12553	11078	9438.4	3560.6	13571	11773	31965
MW0139178	N-Trifluoroacetyladriamycinol	24857	28355	22326	24671	21188	26719	33618	27395	26664	25729	32011	38276
MW0139196	Ononin	15555	31229	22790	15694	27591	20419	19712	21774	23304	26589	22430	16725
MW0139445	Psoromic acid	101100	101630	119010	89227	78806	110830	89823	109460	82628	88528	107500	100720
MW0139633	Salvianolic acid A	165020	189290	179950	177990	198400	180400	194340	220700	218480	235280	232550	252770
MW0139666	Schisantherin A	161480	204170	136960	138050	147040	633740	166040	159590	172410	176080	278080	322010
MW0139667	Schizandrin	29348000	47033000	28182000	40543000	42821000	53347000	25629000	46048000	44134000	41304000	50039000	47953000
MW0139900	Umbelliferone	6325800	6422600	6046300	5901900	6299400	5729700	5987400	6468700	6076200	5781400	5524000	6067800
MW0140198	(13E)-Labda-7,13-dien-15-ol	6325.8	7319.9	5218.8	9355.5	5483.5	5315.3	6418.5	8553.9	5254.4	15884	11669	8042.6
MW0140323	(2S,3S)-2,3-Dihydro-2,3-dihydroxybenzoate;(2S,3S)-2,3-Dihydroxy-2,3-dihydroxybenzoate	1917600	1850600	1957900	1923800	1970100	1788500	1878000	1911300	1885200	1927000	1903100	1901100
MW0140409	(4-{4-[2-(gamma-L-Glutamylamino)ethyl]phenoxymethyl}furan-2-yl)methanamine;4-[N-(gamma-L-Glutamyl)-p-(beta-aminoethyl)phenoxymethyl]-2-(aminomethyl)furan;APMF-Glu	5308.7	13166	17681	18939	12875	16943	45026	12712	20541	22772	12556	3348.3
MW0140418	(4R,5R)-4,5-Dihydroxycyclohexa-1(6),2-diene-1-carboxylate;(3R,4R)-3,4-Dihydroxycyclohexa-1,5-diene-1-carboxylate;DCDC	715830	818500	695660	686300	811620	714100	861190	887560	773430	715630	712900	689100
MW0140455	(5Z,8Z,11Z)-N-Methylsulfonyl-13-(3-pentyloxiran-2-yl)trideca-5,8,11-trienamide	10456	11070	11059	13128	13552	11651	13216	13612	14499	12937	12167	12332
MW0140519	(E)-1,2-bis(6-methoxyquinolin-4-yl)ethene	117010	221020	140420	249620	160820	109860	583270	141110	192070	181800	143710	110770
MW0140674	(S)-Autumnaline;Autumnaline	8851.7	6089.1	5790.6	12574	7355.8	9137.3	19330	8021	14713	6902	13049	9533
MW0141021	1-(4-Amino-2-methylpyrimid-5-ylmethyl)-3-(beta-hydroxyethyl)-2-methylpyridinium bromide;Pyrithiamine bromide;Pyrithiamine	66263	69348	73226	71074	86203	80296	88865	77981	91236	95162	102840	106400
MW0141040	1,1,1-Trichloro-2-(4-hydroxyphenyl)-2-(4-methoxyphenyl)ethane;Monohydroxymethoxychlor	1126800	1159100	1118400	1148500	1201500	1163700	1148700	1152600	1179900	1142900	1206400	1224200
MW0141219	10-Deoxymethynolide	481040	700940	703760	578990	615690	710560	879990	465980	346180	679700	718590	144350
MW0141286	11-deoxy-PGF1	429960	446950	331270	405500	396450	361120	398360	399200	581580	379400	491230	343870
MW0141333	12-Ethyl-8-isobutyl-3-vinylbacteriochlorophyllide d	2181000	3080700	1749400	1594200	2076000	7570100	2461900	1499700	2336900	2085200	2350900	2163200
MW0141335	12-Ethyl-8-propyl-3-vinylbacteriochlorophyllide d	172780	410630	150340	184240	170220	690880	368030	171330	253200	291420	257270	210260
MW0141343	12-Oxo-9(Z)-dodecenoic acid	37274	49624	59337	51542	46096	37799	49682	44695	36000	32775	46570	35175
MW0141349	13(S),14(S)-epoxy Fluprostenol isopropyl ester	43517	94627	46361	47380	22568	222150	105050	6657	9	43690	98764	15598
MW0141363	13,14-dihydro-15-keto-tetranor PGF1	2525200	2467700	2054300	2329100	1946100	1821600	2088700	1466500	1387800	1980600	2709800	2355100
MW0141430	15-cyclohexyl pentanor PGF2	8781.1	9026.6	8850.5	8354.4	8307.9	7768.6	8935	8755.3	8366.1	8226.7	7730.5	9668.6
MW0141433	15-deoxy- -12,14-PGD2	4825.2	3418.7	4382.7	3702.6	4365.4	3582.4	4381.6	5358.5	5609.6	3737.1	4650.9	3725.5
MW0141487	16-Feruloyloxypalmitate;16-Feruloyloxypalmitic acid	6763.8	4297.9	7479.5	5727.4	3266.8	12172	5009.8	5486.7	7237.9	5622.7	7283.3	4304.4
MW0141493	16-Oxo-palmitate	255060	266830	254920	266870	276730	227650	272200	279850	220920	334260	274550	253870
MW0141608	17-keto-7(Z),10(Z),13(Z),15(E),19(Z)-Docosapentaenoic Acid	14589	30789	26018	20608	20998	22639	22351	14645	20608	10622	29094	13537
MW0141622	17-O-Acetylnorajmaline	4080.1	6019.3	14438	6183.7	8708.9	119830	19145	12410	9868.4	9851.5	11070	3340.8
MW0141631	17-phenyl trinor PGF2 cyclohexyl amide	516230	694750	474320	452960	435320	1618800	810360	460470	484640	578950	729510	1451100
MW0141646	17-trifluoromethylphenyl trinor PGF2	68054	81147	78469	91176	34980	44683	55639	42979	57774	42403	60808	278020
MW0141656	18-Hydroxyoleate	229950	219260	150540	181030	136930	89396	212150	186990	206470	202740	139260	204180
MW0141672	19-Chloroproansamitocin	9	34406	9	9	9	9	10289	6071.7	9	9	9	9
MW0141684	1a,1b-dihomo PGF2	47128	43871	71867	23459	27615	113470	61013	52757	33077	21011	71861	18361
MW0141699	1-Caffeoyl-beta-D-glucose	44101	46993	43895	44839	43704	43414	38238	46913	42497	38579	50186	42440
MW0141803	1-O-(cis-9-Octadecenyl)-2-O-acetyl-sn-glycero-3-phosphocholine	1271900	714640	877400	941050	652190	3382600	982220	1052200	1406400	1107000	951070	776340
MW0141884	2-(alpha-D-Galactosyl)-sn-glycerol 3-phosphate	1089000	953420	963780	1047500	926030	2729100	1331800	857030	1114800	1298700	1543700	1973200
MW0142008	2,3-Dihydroxy-2'-carboxybiphenyl	15445	14005	15323	14844	15055	16016	16326	16078	16406	15988	16433	14904
MW0142180	24,25-hydroxyvitamin D3	59173	198660	67860	303650	145220	28844	59219	108400	81584	122690	117550	201300
MW0142213	2-Amino-1,5-anhydro-2-deoxyglucitol	714340	630230	611450	799940	582310	778000	1230300	508230	630310	640680	567630	450230
MW0142356	2-Hexaprenyl-6-hydroxyphenol;3-Hexaprenylcatechol	26249	150470	62663	19627	90983	307860	157800	41110	144960	98813	135840	118970
MW0142365	2-Hydroxy-2H-benzo[h]chromene-2-carboxylate	7622800	8400100	8275300	7991800	7687900	6113400	7736500	5693700	6505300	6604400	8253900	7868700
MW0142599	3-(2,4-Cyclopentadien-1-ylidene)pregn-4-en-20-one	338920	313100	363510	455840	491520	402000	371930	370070	330420	501800	336480	402260
MW0142831	3beta-Cyclopentyl-5alpha-androstan-17beta-ol	1632000	1720100	1689800	1556300	1565200	1650000	1386500	1571600	1518600	1726700	1425700	1692400
MW0142888	3-Dehydro-D-glucose 6-phosphate	589900	477640	514080	506660	501470	608330	584210	696190	537160	701320	650770	550070
MW0142940	3-hydroxy-20-oxopregn-5-en-17-yl sulfate	9	2012.9	2566.5	9	9	9	2157.6	2687.5	2518.1	1970.9	2441	1675.4
MW0143166	4-(N-Maleimido)benzyltrimethylammonium iodide;MBTA	51926	29621	51204	71726	53026	13665	12625	111580	61679	52000	55134	89533
MW0143232	4-[(E)-(3,5-Diamino-1h-Pyrazol-4-Yl)diazenyl]phenol	570520	407650	530370	604570	491010	252080	169930	717220	616210	494530	518340	1559400
MW0143271	4-Carboxy-4'-sulfoazobenzene	19363	25295	16429	17971	18302	146590	27344	15691	25534	21193	27624	20786
MW0143442	4-Oxoglutaramate;4-Ketoglutaramate	11820000	12016000	11899000	11461000	12439000	11185000	11666000	12306000	12200000	11856000	11606000	12339000
MW0143452	4-Piperidinemethanol, a,a-diphenyl-	10480	12811	16456	4853.8	7991.7	7532.7	9	9	9	9	15563	15601
MW0143526	5,6-Epoxytetraene;(7E,9E,11Z,13E)-(5S,6S,15S)-5,6-Epoxy-15-hydroxyeicosa-7,9,11,13-tetraenoic acid;(7E,9E,11Z,13E)-(5S,6S,15S)-5,6-Epoxy-15-hydroxyicosa-7,9,11,13-tetraenoic acid	27079	18047	46566	27673	16867	191200	66091	25678	14568	19359	34268	32230
MW0143611	5-epi-Valiolol 7-phosphate	317970	305780	253740	510780	313550	404800	333200	351230	408740	362250	275150	232010
MW0143867	6Naltrexol	49557	33654	30272	46150	32202	62520	58907	32284	56379	40499	32532	33907
MW0143902	7(1)-Hydroxychlorophyll a;7-Hydroxymethylchlorophyll a	2619.6	3038.1	1014.5	2541.4	2322.8	66555	3072.5	1936.2	3560.6	2807.7	6781.6	9933.5
MW0144016	8,12-Diethyl-3-vinylbacteriochlorophyllide d	46739	59912	36283	41223	38829	177570	46077	36920	47446	47931	51743	48939
MW0144081	8-iso-16-cyclohexyl-tetranor Prostaglandin E2	19598	67228	53594	45963	35532	60320	42471	13490	38819	11453	43021	16315
MW0144103	9,10,13-TriHOME;9,10,13-Trihydroxyoctadec-11-enoic acid;(11E)-9,10,13-Trihydroxyoctadec-11-enoic acid	24549	9944.1	54715	16316	27958	83799	129220	54659	18577	55941	15979	36013
MW0144201	Abu-Asn-OH	8678.7	9784.5	11770	12005	10812	10227	8604.9	12148	8945.1	11508	9775.2	12281
MW0144209	Abu-Nap-OH	42564	35782	47051	45414	38421	37328	36722	37564	39414	38291	44349	38246
MW0144244	Acetoxy-10-gingerol	16258	17787	22930	22891	14706	10997	19314	37250	30741	29418	14265	42428
MW0144314	Ac-Ser-Asp-Lys-Pro	322910	154330	194080	415460	151870	212650	534520	123540	306180	187590	166610	205920
MW0144429	AGELASINE	90037	476870	253630	234940	281040	463260	401050	263220	153700	408050	230550	171990
MW0144466	Ala-Arg-Ala	181750	140930	304150	224410	262520	88666	80810	560560	215370	222790	258190	202670
MW0144472	Ala-Arg-Gly	1724100	1655300	3571200	1732300	1453500	626910	534730	3807500	1463900	1977100	2578800	1570800
MW0144516	Ala-Asp-Leu-Glu-Lys	15491	30500	30671	14518	16299	14802	13341	7141.4	11848	11377	5933.9	7765.9
MW0144555	Ala-Glu-Asn-Arg	9	9	9	4130	17305	9	9	9	13266	9	9	9
MW0144594	Ala-His-Leu-Asp	61320	65042	60878	58211	57300	86998	60057	58280	46667	48880	43904	35825
MW0144657	Ala-Lys-Asp	2335.7	9836.1	10379	1554.9	2592.9	16646	9	9	9	9	9	9
MW0144692	Ala-Phe-Ile	9	131330	9	9	30044	9	13817	19531	22231	12997	9	14186
MW0144747	Ala-Thr-Ile-Lys	2687900	2735300	2679700	2483800	2546800	2454100	2545900	2728200	2537800	2531800	2677800	2330200
MW0144749	Ala-Thr-Leu-Asp	4414.5	5256.8	5658.1	5155	5938.1	5786.7	4883.9	4885.9	5101.1	5032.8	4506.9	7001.8
MW0144755	Ala-Thr-Tyr-Lys	3806100	7053600	2496900	4443500	3132200	14012000	8983700	2897900	4389100	6294100	5238400	4049500
MW0144771	Ala-Tyr-Asp	406880	508990	760300	833270	419730	1196800	762730	450720	630160	418440	558560	554460
MW0144828	Ala-Ile-OH	44062	46262	40653	49042	46377	45838	45168	42425	47709	47076	52211	47164
MW0144895	Allopurinol riboside	10469000	12519000	10770000	21781000	11529000	11409000	8985900	12948000	15964000	12096000	11110000	5722100
MW0145283	Arg-Asn-Ser	49237	28213	26010	57486	21421	58134	61744	18587	45608	28581	25544	34171
MW0145316	Arg-Cys-Ser	370090	364210	422910	375400	426270	382880	379260	338680	370320	419790	427450	396240
MW0145362	Arg-Gly-Ile	367800	365500	610030	576230	654410	230610	228570	1213400	622380	531390	563810	373420
MW0145437	Arg-Lys-His	32457	37170	30268	31329	43941	71156	39063	34958	33860	38861	29043	79819
MW0145505	Arg-Ser-Tyr	11087000	11183000	11598000	11733000	11594000	11335000	12145000	12213000	11552000	11926000	11125000	11945000
MW0145507	Arg-Ser-Val-Glu	8588.4	3621.4	9801.7	4225.2	3735.3	4208.8	4619	3980.7	9	9	9	9
MW0145509	Arg-Thr-Ala-Arg	1361600	1535200	1585000	1450600	1351000	1403600	1469600	1459800	1318000	1322700	1425400	1460600
MW0145521	Arg-Thr-Leu-Ser-Asp	104100	126910	131790	123600	112000	108310	115870	116110	116380	112530	111500	102440
MW0145522	Arg-Thr-Lys-Arg	15800000	16432000	16411000	10214000	18223000	18018000	16393000	7234800	7094800	19109000	18222000	14256000
MW0145573	Arg-Val-Ser-Leu-Asp	104640	176230	67100	96931	96746	16515	236720	87825	157070	183010	140940	125870
MW0145679	Asn-Arg-Phe-Lys	245070	367340	140550	148070	192870	1052200	220370	119220	154150	176210	303650	283580
MW0145739	Asn-Glu-Ile-Lys	4061.7	5310.4	8769	7911	12096	8350.6	7445.1	12137	11634	4515	17282	9
MW0145746	Asn-Glu-Thr-Asp-Leu	65284	59800	52039	50873	36408	55496	45995	35076	24842	16671	83855	24743
MW0145749	Asn-Glu-Tyr-Glu	39867	45074	35101	35848	42410	207400	42587	44592	44351	45291	78569	79368
MW0145782	Asn-Ile-Arg-Asp	9	1362.3	1446.7	9	9	9	9	9	9	9	9	9
MW0145814	Asn-Leu-Pro-Ala-Lys	788790	323060	577660	617910	333640	1670900	697820	710160	606860	712450	478070	1465700
MW0145995	Asn-Trp	110460	24031	184150	135140	140430	132160	193080	169460	179410	115260	15111	166810
MW0146005	Asp-Ala-His-Asp	9	9	9	9	9	9	9	9	9	9	9	9
MW0146121	Asp-His-Asn	8100.7	10214	12492	12192	8815.7	3344.4	9244.5	14838	19056	14150	10930	6909.4
MW0146174	Asp-Leu-Met	31959	54203	61538	47626	44463	46157	32398	44791	59227	55711	45978	58440
MW0146198	Asp-Lys-Tyr	9837.5	10453	12351	13724	10965	10425	18500	18251	15139	14482	18242	13440
MW0146199	Asp-Lys-Tyr-Asp	13810	18069	12461	13123	13729	39429	22956	23156	16171	29409	24122	20591
MW0146251	Asp-Ser-Asn-Lys	9	3678	9	9	9	6850.6	6223.8	9	4364.8	9	9	9
MW0146261	Asp-Ser-Lys-Asp	9611.9	9780.7	11106	11391	12221	11068	11692	13122	11416	11383	11249	11234
MW0146322	Asp-Val-Lys-Glu	9	9	9	3662.7	9	9	9	9	9	2575.6	9	9
MW0146871	BROMO-3-HYDROXY-4-(SUCCIN-2-YL)-CARYOLANE -LACTONE	20955	16855	21101	18455	22716	17058	20797	27567	23831	25965	24146	25400
MW0147323	Cellotetraose	4111.1	3001	4108.3	3421.7	3111.3	4908.6	3001.6	4506.1	4769.3	3587.2	3898.6	4712.9
MW0147450	Choline sulfate	199210	31306	57557	93283	77855	91569	60727	155390	131920	82204	146320	67067
MW0147536	cis-2-Carboxycyclohexyl-acetic acid	57872	58825	58758	59474	65108	57496	54459	56754	61411	57503	59931	58363
MW0147647	Clasto-Lactacystin lactone	456210	514770	496860	467660	495150	654570	528770	684440	509460	729100	705320	503130
MW0147686	CMP-8-amino-3,8-dideoxy-beta-D-manno-octulosonate;CMP-Kdo8N	83603	14222	16287	30438	20913	47953	76820	2497.7	5813.1	51962	8707.1	5877.2
MW0147862	Cucurbitacin E	30501	11219	17694	20422	15679	111640	20565	32269	25120	27172	24998	22948
MW0147999	Cys-Gln-Ile	1316700	1274300	1359600	1315300	1367900	1252400	1322400	1470100	1410600	1413800	1311700	1291600
MW0148297	Deoxytubulosine	135850	141630	152300	113480	105680	163610	115430	123200	83912	114080	141530	139020
MW0148373	D-Glyceraldehyde	137280	96764	113320	135200	114840	155310	174640	141330	146220	129340	110020	123760
MW0148485	Dihydro Isorescinnamine	8553.4	4934.5	7435.6	6490.6	11331	3213.6	7952.6	3247.6	4926.3	10778	2384.7	2832.8
MW0148496	Dihydroceramide C2	65360	56258	102330	67909	103550	54978	63954	71754	59000	67533	57519	83269
MW0148515	Dihydromonacolin L acid	9825	10490	99858	18870	112990	24359	9953.5	36155	18349	20602	10453	47687
MW0148517	Dihydro-O-methylsterigmatocystin;DHOMST;Dihydromethylsterigmatocystin;8-O-Methyldihydrosterigmatocystin	19272	17336	20610	18340	20336	17782	16312	17331	21320	21282	17462	18440
MW0149025	Ethadione	1310400	1372600	1339100	1386800	1323900	1319000	1357100	1329200	1373800	1376200	1438300	1444300
MW0149224	Floramultine	48452	49966	51457	49951	48192	45243	46926	52195	50410	46408	46447	48279
MW0149392	Galactitol 1-phosphate;L-Galactitol 1-phosphate;D-Galactitol 6-phosphate	60125	38272	50160	74383	58676	53659	156900	50469	74772	101490	58532	77444
MW0149513	Geldanamycin Analog	655450	498630	557980	460130	395680	839760	473700	336240	541030	246640	1123800	569970
MW0149525	Gentamicin C1a	9	9	9	9	1451.2	9	9	9	9	9	9	9
MW0149665	Gln-Gln-Gln-Glu-Gln	1060000	1080400	994430	1064200	1112100	958980	898650	946160	885410	942810	877870	1041800
MW0149683	Gln-Glu-Leu-Glu	9	9	9	4724.5	9	9	7003.4	2471.1	7998.1	3784.2	5269.9	10945
MW0149695	Gln-Gly-Leu	43184	43873	57422	27201	14452	20469	19635	38607	17236	32641	46689	47358
MW0149711	Gln-His-Val-Glu	38930	57227	33047	34343	36239	126690	30802	45999	46307	42984	72196	79957
MW0149761	Gln-Lys-Phe-Arg	6358.6	5125.7	7317.6	6930.2	5974.3	16550	6850.4	11491	9419.5	5832.2	7848.4	7639.2
MW0149861	Gln-Val-Ile-Asp	7286.3	7751.6	6921	9861.6	8836.8	4305.6	10280	7436.6	9200	9754.9	8050.3	8170.5
MW0149921	Glu-Arg-Phe-Asp	138560	144820	112200	97810	103800	240170	161690	103020	127220	117230	188570	125790
MW0149972	Glu-Gln-Gly	38795	42624	43963	43960	41705	35540	33538	59765	27732	32840	31558	65066
MW0149981	Glu-Gln-Phe-Arg	39076	62719	42149	31700	28895	30123	23593	22796	23425	29303	31380	7547.4
MW0149987	Glu-Gln-Val-Glu	19667	32650	17432	28239	13465	9914.6	21009	6256.3	21485	19327	23446	14494
MW0150007	Glu-Gly-Asn-Ile-Asp	9	9	9	9	9	9	9	9	9	9	9	9
MW0150100	Glu-Phe-Glu	94455	140130	78663	40173	61365	59675	82502	60173	53338	67105	51571	17409
MW0150111	Glu-Phe-Thr	251040	545570	339810	333910	333440	801460	1262000	820970	638590	629950	507510	98495
MW0150116	Glu-Phe-Tyr-Lys	4085.2	5997.3	20155	3048.3	25668	2971.2	12721	15608	26310	4123.5	5598.3	9973.2
MW0150216	Glu-Val-Phe-Asp-Glu	79718	92188	52691	77910	51028	227970	76096	53161	92684	65589	89993	82928
MW0150304	Gly-Arg-Ser	336890	381690	290100	455480	473670	472330	644090	382760	289340	334620	299900	351320
MW0150311	Gly-Arg-Val-Arg-Leu	180600	158100	111950	135750	97187	947490	227010	137900	190700	212270	196360	127570
MW0150365	Gly-Gly-Asn-Glu-Glu	33585	43678	45371	16916	40682	18477	34552	9	9	9	9	9
MW0150368	Gly-Gly-Lys-Pro-Asn	9	10977	9	9	9	9	30027	9	9	9	30848	9
MW0150369	Gly-Gly-Thr	10371000	6847000	8885100	9905700	8430100	3966700	2612800	13191000	11680000	8557000	9057200	32335000
MW0150398	Gly-Leu-Arg-Val-Phe	567700	640100	667240	660170	605990	615000	654980	586180	537290	567900	627850	645290
MW0150425	Gly-Lys-Phe	43659	83489	38534	47589	51192	49308	78438	16503	58852	57887	32657	64481
MW0150448	Gly-Phe-Glu	109710	73737	187960	251520	122540	211990	441630	227430	203500	103050	164250	171940
MW0150521	Gly-Tyr-Ser	14738	107760	136580	61525	66567	69841	140650	50494	9	73769	27221	91188
MW0150534	Gly-Val-Leu	45067	44422	39683	67728	39279	44614	62340	40642	68806	50930	33797	54935
MW0150810	His-Ala-Asp	284520	365250	393680	401730	301840	454640	445670	281360	346340	356970	314630	400240
MW0150853	His-Asn-Ile	401480	372620	380610	396960	378640	320150	371920	385760	413250	380000	384870	389160
MW0150927	His-Glu-Thr	8817.7	53339	25861	14012	6121.1	9	9	9	9	13190	9	9
MW0150946	His-Gly-Thr	62709	26313	45677	35844	53604	96123	44514	44277	50448	36788	53096	126830
MW0150948	His-Gly-Tyr-Val-Glu	437430	281370	343980	328780	231330	417230	253960	288180	366960	242100	313270	308870
MW0151149	His-Val-Ile-Arg	4335400	3996800	3588900	3749900	2745200	38565000	3558400	2687400	3659000	3074900	4150800	3975900
MW0151214	HoPhe-HoPhe-OH	8512.4	9	2833	4793.5	2402.8	5870.4	4574.8	9	8913.9	9	9282.1	8149.4
MW0151309	Ile-Ala-Gln-Asp	15632	16536	14592	13337	15158	13638	14761	16229	17988	17021	15362	19793
MW0151323	Ile-Arg-Asn-Asp	20488	19881	21615	18527	17902	23219	21981	21721	20593	18818	18430	20104
MW0151338	Ile-Arg-Thr-Asp	100540	130220	78762	123560	95072	80993	63837	107650	152780	170300	90392	58679
MW0151359	Ile-Asp-Ala	273830	251980	321810	319840	275170	246310	253660	276210	357340	320220	287710	385140
MW0151417	Ile-Glu-His-Lys	1217500	967950	887020	1626100	603500	15765000	1273400	802230	1149600	906430	906040	985560
MW0151428	Ile-Glu-Val-His-Gly	9	3551.6	9	9	4847.9	9	8719.6	4440.7	1136.3	671	7976.3	1323.3
MW0151436	Ile-Gly-Lys-Ile-Phe	40672	44382	50363	46906	49283	48778	49238	51926	40716	38659	45317	42222
MW0151487	Ile-Leu-Glu	31251	111640	73727	52755	51890	231140	72530	33610	60005	35720	44203	26920
MW0151493	Ile-Leu-Leu-Gly-Ala	2271600	2216600	1806700	1984400	2361700	1662300	2037100	1983600	2130100	2258000	2060300	1845300
MW0151515	Ile-Lys-Phe	152970	151270	157880	148780	167310	143080	83507	199820	184450	132440	156620	223570
MW0151558	Ile-Pro-Glu	69609	193880	14865	206320	239560	97540	114910	286560	150600	316850	288330	72835
MW0151584	Ile-Ser-Thr-Glu	28448	10143	14263	39211	22721	17009	44554	25811	17312	35357	16675	14152
MW0151609	Ile-Thr-Val-Lys-Leu	155890	170660	167560	166050	175400	135320	159740	156770	146010	148000	159230	158340
MW0151628	Ile-Tyr-Leu	32950	26808	18749	18415	20141	9658.3	10749	18450	28064	13016	21818	63066
MW0151629	Ile-Tyr-Lys-Ile-Arg	32590	33873	12423	24552	25163	42348	29947	15114	22796	30155	26619	23815
MW0151650	Ile-Val-Leu-Glu	3995800	4417000	3937900	5357100	4202200	5390700	4577900	4309400	4631300	4200000	4593300	5447200
MW0151686	Ile-Ser-OH	70321	94902	55023	172900	124460	207810	166320	98753	55571	162880	86651	137570
MW0151690	Ile-Trp-OH	3023.8	5204.7	4049.8	7367.1	5307.3	4463.4	10408	3225.2	8537.8	5758.6	6201.1	2143.9
MW0151739	Inosine-5'-carboxylate	49941	17544	39397	28671	39840	58949	28735	28052	41257	25516	46015	81164
MW0151783	Isoandrocymbine	45004	51294	92250	34598	18654	16031	12080	44215	25039	41211	64948	52444
MW0151906	Janthitrem C	2587900	1713300	1881600	2950800	1699300	11002000	2543700	2796700	2531500	2484600	1800500	3093200
MW0151922	Justicidin A	9169.1	10055	8904.5	10402	10167	8745.6	10337	10698	7512.3	8157	8075	12671
MW0151929	Juvenile hormone III acid;Juvenile-hormone-III carboxylate;(2E,6E,10R)-10,11-Epoxy-3,7,11-trimethyldodeca-2,6-dienoate	51632	22573	29624	77292	36481	142250	57982	25776	35292	177680	174260	26194
MW0151966	JWH 210 N-(5-carboxypentyl) metabolite	30618	57062	52386	41493	68034	84069	66086	77760	56302	35837	50679	77621
MW0152026	Kikkanol A	140610	197550	233840	113230	93020	119730	161290	195240	97883	123900	188510	123780
MW0152160	L-beta-Phenylalanine;(R)-3-Amino-3-phenylpropanoate	21892000	30502000	22916000	28442000	24512000	29259000	20734000	26363000	23738000	19233000	29592000	30234000
MW0152206	Leu-Ala-Pro-Leu-Glu	4832900	2907000	3703600	3741900	2542300	19977000	3908500	5000200	4694800	5437900	5959400	6970400
MW0152214	Leu-Arg-Ala	231980	250960	498540	203100	83535	85032	62031	225900	105570	172890	246460	298710
MW0152260	Leu-Asp-Gln-Gln-Val	119060	49545	261810	67752	218630	230810	369910	64915	77596	178570	46530	117320
MW0152262	Leu-Asp-Glu-Lys	4061.5	11985	7015.2	7366.8	8612.8	8126	9726.9	5611.7	10538	5569	6977.3	5103.8
MW0152311	Leu-Glu-Asn-Gly-Glu	5875.5	4152.7	6898.7	7292.5	6095.8	3019.2	5956.3	3399.2	2683.6	6416.9	4119.7	5481.5
MW0152318	Leu-Glu-Glu	1698400	1301000	1158900	834150	1492800	1615000	1254800	1566500	969490	1552200	1065200	1120400
MW0152324	Leu-Glu-Lys-Glu	3506.3	7981	1656.1	4253.6	3716.1	20358	6086.4	4584.3	3771.3	5129.8	3956.2	7830.3
MW0152338	Leu-Gly-Asn-Val-Thr	47066	61969	50933	39158	57079	25001	81048	56386	58545	48294	30865	85864
MW0152340	Leu-Gly-Asp-Val-Ile	394900	135300	250920	243570	183160	1278000	237470	386750	299030	311410	294510	269540
MW0152402	Leu-Leu-Lys-Gln-Gly	150430	138810	136290	124260	99690	1679500	184430	146060	137750	165810	205590	133290
MW0152405	Leu-Leu-Ser-Pro-Tyr	536480	463990	292330	408730	211770	24654000	337350	117510	349950	156140	383790	278780
MW0152461	Leu-Pro-Ala	2641600	2053700	2005400	2281200	1577400	1826300	2050300	1547100	1731900	1685200	1984700	3469100
MW0152466	Leu-Pro-Gln	81620	86035	63080	134760	78289	69268	122420	96481	117880	82519	92403	74654
MW0152478	Leu-Ser-Ala-Leu-Glu	160910	143420	180080	158730	167730	129230	189680	199540	203900	226060	231700	232300
MW0152484	Leu-Ser-Gln-Pro-Lys	149670	159890	155340	201620	147370	114100	183060	90713	174710	72276	183290	166330
MW0152493	Leu-Ser-Leu-Glu-Glu	78730	74186	101590	97478	82441	68656	80132	80668	95795	80908	93728	81011
MW0152508	Leu-Thr-Gln-Gln-Leu	40235	77603	45214	62010	56272	70388	41239	75226	64986	56591	57316	65581
MW0152556	Leu-Val-Ala-Glu	130030	195020	100010	165080	150060	243220	155920	190920	94816	128310	106820	88796
MW0152564	Leu-Val-Leu-Gly-Phe	30268	81146	51330	36289	75753	66464	59948	53761	38391	47356	67426	23470
MW0152637	Levomefolic acid	24083	20843	17601	18575	13480	10342	18781	15507	20545	15207	19978	18321
MW0152665	L-Histidinol phosphate	74262	51568	38340	91694	49922	74025	62077	89841	67966	41604	78889	79855
MW0152746	Lolicine B	13042	19042	13176	16490	17267	43067	16185	14948	19326	18895	26034	28128
MW0152750	Lolitrem K	499920	524410	508920	494710	519980	21733	492440	534840	499800	110950	82533	75349
MW0152751	Lolitriol	25955	1350.4	31929	18960	14591	142140	105210	2656.3	3658.4	51659	2531.3	1154.8
MW0152782	L-Serine-phosphoethanolamine;Serine phosphoethanolamine	704660	460830	794970	787850	987750	1679900	557590	999740	1172900	655420	696480	12926000
MW0152823	L-xylo-Hexulonolactone;L-xylo-Hex-2-ulono-1,4-lactone	17051000	16654000	13487000	18235000	18454000	21428000	23186000	23534000	14434000	26434000	19087000	17135000
MW0152846	Lys-Ala-Glu	2880.4	14493	25398	7773	9889.1	11090	9	9	9	19557	9	9
MW0152851	Lys-Ala-Leu-Glu	30025	73967	19578	30749	35704	22956	37758	32917	46641	43082	55033	33276
MW0152907	Lys-Asp-Met-Thr-Cys	1087700	2820800	534040	1081200	1138100	1755900	920610	730110	391190	713110	1718300	1155500
MW0152947	Lys-Glu-Ala	155600	124920	107440	182720	109780	176760	210170	131570	159320	169690	120460	721220
MW0152967	Lys-Glu-Thr-Glu	4002.4	4972.5	3513.7	7980.1	3480.7	3822.6	7270.5	2187.6	5027.7	2963.9	4027.5	5045.8
MW0152976	Lys-Gly-His	22001	9	9	9	9	9	13003	21017	20218	9	13436	18837
MW0153024	Lys-Leu-Ala-Glu	5545500	4769900	4213000	4731000	4870400	6395800	8031800	5519500	5860000	6754500	7135700	9380500
MW0153060	Lys-Lys-Ile	154340	239340	110500	139450	119600	198770	168800	50723	173820	64788	153950	210290
MW0153068	Lys-Lys-Thr	69593	71236	82783	81552	85619	77035	67544	79267	69225	84220	84248	86556
MW0153076	Lys-Met-His	600150	587690	824120	723160	646820	636400	504090	815210	907340	684360	588840	560930
MW0153108	Lys-Phe-Tyr	508.86	722.36	756.12	919.89	835.82	583.7	867.92	953.44	892.96	853.13	824.97	711.08
MW0153128	Lys-Ser-Gln-Lys	18163	23890	26854	11692	27459	10332	10994	12979	10179	7607.7	13190	3442.2
MW0153149	Lys-Thr-Glu-Lys-Ala	20255	33455	26672	25485	36049	33388	21735	38376	29669	30509	25841	25168
MW0153158	Lys-Thr-Phe-Glu	3613200	3438700	2863100	2977400	2385400	37430000	3077500	2188600	2957100	2648700	3574700	3269200
MW0153180	Lys-Tyr-Ile-Glu	578940	309100	342670	581040	402050	1580900	686870	934340	801670	804410	530670	341120
MW0153184	Lys-Tyr-Thr	136270	145140	128280	146850	147920	139700	145990	159740	156100	149680	152040	156720
MW0153283	Lys-Tyr-OH	55273	42464	42121	54677	37710	64435	73494	29916	69668	36349	57720	81329
MW0153477	Mesoporphyrin IX	28944	39326	16320	17141	21883	130270	23337	16197	17792	20253	39669	41267
MW0153515	Met-Asp-Gly	1299100	1373900	1431100	1424300	1410400	1386700	1399700	1309900	1349900	1312300	1306800	1415800
MW0153550	Met-Glu-Ser	72230	42689	46770	61676	66106	64105	55802	69303	72650	76424	74727	74173
MW0153636	Met-Phe-Thr	9	9	9	3761.5	9	9	6854.4	9	9	9	9	9
MW0153637	Met-Phe-Thr-Glu-Asp	140220	83692	105350	130020	82155	337170	93219	105070	108250	130570	128090	143160
MW0153665	Met-Ser-Phe-Thr-Phe	157800	123870	144600	112810	115890	56600	96560	97434	93934	101420	104670	103420
MW0153822	Methyl oxalate	264540	268300	214860	394270	252590	208160	480830	260470	296280	270670	223400	314330
MW0153924	Mirasan	58875	55263	58629	56454	70272	59621	68460	66570	62327	59188	60460	72813
MW0154110	N,N'-Diacetylbenzidine;4,4'-Diacetylbenzidine	585170	631180	486990	396990	362090	537500	544950	347530	80752	390190	396490	628420
MW0154114	N,N-Diethylglycine	11484000	11842000	11218000	9723700	11538000	10525000	13409000	12665000	10975000	9670600	10404000	10247000
MW0154249	N-Acetylpuromycin	30987	40935	25381	29207	34476	140280	36869	34544	40437	42557	61465	66716
MW0154262	N-alpha-Acetyl-L-2,4-diaminobutyrate	101160	105990	140000	98698	136680	99882	104750	139400	121240	139250	99865	148870
MW0154268	Nap-Abu-OH	1388200	1237800	1215000	1309600	1234100	1218900	1321200	1331700	1184100	1167500	1256700	1022300
MW0154272	Nap-Gly-OH	38116	32404	32497	33873	35438	32460	41329	42550	39886	37568	46308	46482
MW0154293	Nap-Ser-OH	17741	16906	18308	16738	15963	18130	18001	20659	19630	20822	20260	22418
MW0154325	N-Butyl-beta-carboline-3-carboxylate	38758	37890	37093	19049	15117	32869	27326	16356	11960	22624	23250	43242
MW0154403	Neu5Ac2-6Gal1-4GlcNAcSp	40480	21525	33687	28626	23900	46042	23538	26381	36912	27011	30516	34384
MW0154478	N-Hydroxy-L-phenylalanine;2-(Hydroxyamino)-3-phenylpropanoate	1049200	2066400	2578100	3237800	1811900	1028400	1416200	3007600	3039500	2649000	1722400	1226800
MW0154554	N-methylundec-10-enamide	341570	497500	448150	240590	188270	290020	343270	451440	189710	263480	423030	297690
MW0154709	O-Feruloylgalactarate;O-Feruloylgalactaric acid;2'-(E)-O-Feruloylgalactaric acid	14313	16321	15753	18054	17627	16358	16667	17225	16830	17233	15241	19418
MW0154928	Parsonsine	18929	19247	21413	20204	18621	19384	20505	19723	19352	20656	18443	18674
MW0154930	Paspaline	135790	280690	126950	119770	168590	74262	103540	105860	188780	55365	182750	152130
MW0154983	Penitrem D	431140	335880	352410	436060	247610	3932000	480300	352820	591180	508750	414820	818580
MW0155031	PG(16:0/0:0)[U]	28149	26109	26883	40456	28133	44813	28433	50371	49246	34402	39307	83093
MW0155048	PGF2 Alcohol methyl ether	74626	82973	322680	260080	44510	50382	75344	84146	50659	90435	58446	59201
MW0155069	Phe-Ala-Arg-Asp	9	9	9	7623.2	24440	9	17052	10943	19555	12709	6642.6	9
MW0155072	Phe-Ala-Asn-Lys	116390	103460	60632	99871	49457	290080	112950	28998	72340	58376	84323	431580
MW0155108	Phe-Asn-Ile-Glu	28041	85042	75783	64380	78853	9335.8	29439	35655	44910	60479	53205	22171
MW0155172	Phe-Glu-Arg-Asp	6738.1	6747.8	6931.9	5785.5	6320	30721	8798	14743	9686.6	14749	10003	9151.8
MW0155189	Phe-Glu-Thr	241130	366870	277690	135750	140670	132900	167730	107930	99330	138020	150680	44724
MW0155229	Phe-Ile-His-Arg	37964	46610	37861	50440	37931	34757	45586	20701	43328	16728	43763	33093
MW0155239	Phe-Ile-Val-Gly-Asp	25385	13054	21235	41782	18676	204100	38590	69673	38545	38048	26851	21046
MW0155249	Phe-Leu-Glu-Lys-Asp	2830.1	32482	28884	9	11752	13155	9	9	9	11608	9	9
MW0155265	Phe-Lys-Asp	116720	93079	125830	137530	143970	134170	160560	161860	166290	205980	178190	195570
MW0155308	Phe-Phe-Tyr	108360	54064	38026	40962	38206	35038	41286	42694	43514	56212	66997	42089
MW0155309	Phe-Phe-Val	12390	13456	12303	23306	13609	6966.1	20124	4843	5791.8	7872.6	16497	3799.7
MW0155318	Phe-Pro-Ser	50204	31539	28398	53423	37393	11778	44950	13134	32203	14250	38624	21092
MW0155355	Phe-Thr-Lys-Lys	33334	14088	15149	27164	20679	49461	26451	22690	29492	19894	24055	25787
MW0155364	Phe-Thr-Val	65065	59788	51196	96789	51822	37827	89084	39578	80885	43505	74971	26359
MW0155398	Phe-Tyr-Val-Lys	313540	219130	238770	312570	187120	1082300	281010	318620	327150	323280	333110	421250
MW0155408	Phe-Val-His-Arg	953.02	2596.7	2497.3	1081.8	1837.1	1629.3	9	9	9	9	9	9
MW0155485	Phenylacetone;1-Phenyl-2-propanone	1860600	2342700	2491900	1859500	2501500	2427700	1811000	2030300	2286900	1911400	2352300	1893900
MW0155498	Phe-Phe-OH	13790	14376	16070	15724	17613	15573	16208	15691	19005	17466	17788	18789
MW0155502	Phe-Tyr-OH	223710	171480	176460	207790	271350	61315	94810	359800	233920	200730	347040	18662
MW0155549	Phytuberin	7307.9	4458.4	5406.9	11649	8181.2	7703.2	8773.3	6797.7	6128.9	3421.2	5440.4	20436
MW0155692	Precorrin 8X;Precorrin 8;Precorrin-8X	27394	27661	25793	17433	38479	13111	11002	31967	11413	10238	5785.5	38258
MW0155739	Presilphiperfolan-8beta-ol	474470	651100	653270	529240	933940	281210	591400	577830	432070	315370	405930	1131700
MW0155740	Presqualene diphosphate	186540	112280	120110	137410	109430	356300	124960	126410	210960	120340	161570	165890
MW0155777	Pro-Arg-Gln	169940	984940	80124	387580	254010	115040	102090	96483	382630	93284	243820	92475
MW0155794	Pro-Asn-Gln-Met-Ser	41238	21046	22749	23113	22550	107890	17447	24433	23054	21250	20356	14762
MW0155813	Pro-Asp-Leu	9	9	9	9	9	9	9	17022	26302	9	9	9
MW0155817	Pro-Asp-Thr-Gly-Ile	9	30477	25453	9	16296	5864.7	5620.4	11621	9166.8	14460	9803	9013.9
MW0155821	Pro-Cys-Glu	6902800	5096700	5441600	6743400	5829600	4039200	9	9	9	5236000	9	12474000
MW0155902	Pro-Ile-Thr	64269	71255	55506	89133	62479	64808	140150	75686	109020	80167	75070	79337
MW0155942	Pro-Met-Gly	51349	28921	50983	74406	44457	36637	84745	65911	77910	43535	54695	93203
MW0155979	Pro-Pro-Leu	87022	92256	87158	132620	79581	71668	163170	36546	190240	20925	177670	31129
MW0156009	Pro-Thr-Ser	56828	171710	120230	103850	169020	59464	184910	56238	377050	82782	99030	43384
MW0156042	Pro-Val-Ala-Glu-Val	9	9	9	9	9	9	9	9	9	9	9	9
MW0156186	Psychosine sulfate	15543	17173	16129	14146	14524	15365	12435	15481	15245	11485	16146	11108
MW0156323	R-4-benzyl-3-((R)-3-hydroxy-2,2-dimethyloctanoyl)-5,5-dimethyloxazolidin-2-one	150660	103890	122350	145380	103970	112110	129540	111900	114390	223100	119810	135810
MW0156413	Rishitin	8834.9	11009	11168	9359.3	12896	9303.8	10545	14079	11026	9597.9	11739	18445
MW0156474	S,S-Dimethyl-beta-propiothetin;S-Dimethylsulfonium propionic acid;Dimethylpropiothetin;DMPT;DMSP	1776400	1342300	1565300	1639200	1487600	886060	755850	1802900	1859900	1659200	1614000	2292800
MW0156780	Ser-His-Phe-Lys	412720	413350	425600	432060	428290	305080	418870	417830	405470	422000	386430	441160
MW0156786	Ser-His-Val-Lys	53224	47724	59712	58870	57408	57414	51563	54490	56061	60061	65301	73906
MW0156885	Ser-Pro-Ala-Ile-Asn	49658	66754	14301	45321	28255	29150	36442	13834	33311	9411.6	29757	26393
MW0156893	Ser-Pro-Ile	33850	65139	46751	71089	66756	43757	49948	59929	83926	46103	57744	27909
MW0156900	Ser-Pro-Thr-Phe-Leu	30528	23970	25265	20566	16458	99060	40026	20173	18441	26579	17106	44318
MW0156918	Ser-Thr-Arg-Asp	90082	30447	60873	33441	66384	33311	142390	89577	57910	94528	33550	43004
MW0156935	Ser-Thr-Thr-Ala-Val	2203.5	13228	19409	968.62	7478.3	1223.3	32306	5398.1	7191.1	26708	4955	2569.9
MW0156986	Ser-Val-Thr-Lys	308920	365130	365310	338370	360480	408840	335350	340210	393000	231160	297410	236880
MW0157017	Ser-Nap-OH	544960	585930	576560	617210	586490	576910	582740	695690	646720	748010	633620	827860
MW0157161	Spheroidenone;Spheroiden-2-one	7185900	7491800	7146400	7204300	7157600	7124000	7223800	7108900	7359900	7207200	7481400	7357000
MW0157187	Sporidesmolide I	128250	56841	79428	74018	37910	2107200	68444	83575	148370	64715	141900	108160
MW0157229	Streptamine 4-phosphate	164090	63967	85806	94949	90004	66038	66893	96240	105040	99962	152030	46291
MW0157398	Terpendole E	35524	14182	19363	16892	18046	53634	40178	31923	26611	29248	34252	66975
MW0157533	Thr-Ala-Gln-Glu	88540	121090	75034	145450	74106	173660	94435	135580	141090	77728	153850	166890
MW0157553	Thr-Arg-Leu	46874	54246	49202	64631	59497	58727	53028	48939	69644	51258	57474	70968
MW0157621	Thr-Glu-Arg-Glu	125700	60190	41286	19121	35143	130570	20357	12361	36897	17657	64664	18038
MW0157688	Thr-Ile-Lys-Glu	155200	316870	139660	170260	231040	906310	215800	196420	230380	218350	310330	643530
MW0157714	Thr-Leu-Tyr-Val-Gly	22922	21262	18161	18593	11407	117270	31447	51706	29354	49517	37700	37848
MW0157785	Thr-Pro-Phe	45345	87726	52289	47630	47141	31580	72485	47421	51865	42267	72862	40935
MW0157810	Thr-Thr-Asp-Glu-Tyr	5604.3	10519	20143	8434.1	6533.3	5138	28096	3749.6	8957.2	4124.7	6340.5	881.38
MW0157812	Thr-Thr-Gln-Met-Lys	9	9	9	9	1075.6	9	9	9	9	9	4345	9
MW0157815	Thr-Thr-Gly-Leu-Ile	27493	46879	18335	25928	19651	124570	36531	25200	30383	32416	30669	12858
MW0157846	Thr-Tyr-Met	716080	1116400	243070	394480	483610	607310	437170	164440	603970	197930	529240	255040
MW0157851	Thr-Tyr-Tyr	63931	138760	110270	127060	84997	121010	216830	152940	154670	116920	122120	94638
MW0157865	Thr-Val-Leu-Thr-Ser	1309700	1041300	1111400	1214300	1142200	1205900	1939700	1405600	1302400	1595600	1594700	2136300
MW0157889	Thr-His-OH	63100	58683	60381	64146	65868	60434	62173	66585	62743	62283	62484	58100
MW0157914	Thr-Trp-OH	13811	15482	15367	16231	16459	14924	14404	12882	16251	14292	16929	17633
MW0158080	tritrans,heptacis-Undecaprenyl diphosphate	40994	63928	30275	33551	48284	921850	44994	43042	57466	42725	112950	112990
MW0158098	Trp-Arg-Met	143020	266780	73990	117910	101670	823690	120850	87924	172720	104020	240760	173650
MW0158140	Trp-Glu-Asp	2584300	2711500	2712300	2858500	2775600	2887000	2667900	2909000	2776300	2697600	2872100	2951700
MW0158198	Trp-Lys-His	78975	48215	34861	34864	20671	89585	52546	42608	30910	25617	33962	34505
MW0158231	Trp-Pro-Met	11548	44323	61456	44823	34236	31332	32459	42950	29118	67634	15070	18719
MW0158232	Trp-Pro-Ser	82399	84574	84574	79039	79631	88576	85714	79534	85360	85081	85911	83798
MW0158252	Trp-Thr-Gly	1055000	2107900	2516700	3248700	1821200	984460	1358400	3097800	3006700	2709200	1774500	1259500
MW0158282	Trp-Val-Arg	454980	669750	407100	549530	560430	660100	376240	593230	555530	542190	677040	606270
MW0158310	Trp-Ser-OH	454860	272970	282000	358170	488680	235860	249570	448630	775280	455720	628760	187610
MW0158422	Tyr-Cys-Cys	221380	548590	267050	317120	89470	654360	815100	99575	167060	244950	172580	303790
MW0158456	Tyr-Glu-Gln-Asp	9	9	7052.7	9	9	9706	26274	6956.4	10444	5880.9	7030.5	3881
MW0158488	Tyr-His-Phe-Lys	313850	325850	217430	286340	243690	922810	323710	196680	277460	244260	380250	338940
MW0158497	Tyr-Ile-Asn-Glu	9	9	2994.8	9	9	2448.6	9	9	9	2438.7	597.47	9
MW0158508	Tyr-Ile-Tyr	10605	9	9	6513.5	9	9	9	5726.9	6599.3	9	9	9
MW0158510	Tyr-Ile-Val-Glu	143150	119030	125130	146250	140590	307910	248890	157270	166420	188140	188060	265500
MW0158570	Tyr-Phe-His-Glu	3650	1914.1	2021.9	2156.3	1336	773.57	1284.1	9	9	9	9	9
MW0158578	Tyr-Phe-Thr-Lys	112000	60609	85261	92910	48453	587650	93525	96641	122760	111970	118810	179750
MW0158586	Tyr-Pro-Glu	678270	567930	650140	615360	515870	548390	554570	549110	475060	544410	535530	556660
MW0158608	Tyr-Ser-Lys-Glu-Ala	2320200	330010	586570	918070	626330	735050	1132000	26239	28213	674110	78471	27150
MW0158615	Tyr-Thr-Ala-Glu	105940	83978	55884	57986	88494	35344	66725	79242	98334	48023	80178	21444
MW0158903	Val-Arg-Ser	4474100	4534300	4481300	4302500	4582300	4474000	4372200	4828400	4767500	4561400	4872000	4553400
MW0158942	Val-Asp-Pro-Val-Asn	50307	21477	27246	80191	29450	7193.4	41504	36611	46362	22935	48043	100030
MW0158950	Val-Asp-Val	21390	33569	23260	65235	52549	62350	66145	28134	47029	18036	47894	56627
MW0158972	Val-Gln-Met-Met-Thr	18476	28352	22826	22768	35706	56044	30779	37078	50064	24467	42953	47286
MW0159024	Val-His-Ile-Glu	2295.4	29105	23359	4042.2	3135.3	4173.6	2365.6	1360.4	2141.9	4008.4	2768.6	2075.1
MW0159036	Val-Ile-Asp-Lys	189610	225050	172780	160510	170040	448540	275060	163670	196320	226780	265850	490250
MW0159042	Val-Ile-Leu-Asp	2028100	2224800	2124600	1992100	1964200	1817000	1960000	2173100	1939900	2005600	2015300	1953700
MW0159046	Val-Ile-Pro-Lys-Ser	9	9	21786	9	9	9	9	9	9	15851	9	9
MW0159076	Val-Leu-Ser-Pro-Ala	1773900	1570000	1744600	1481100	1458900	3866200	2713200	2516300	2394500	2783200	2726500	3142400
MW0159078	Val-Leu-Thr-Gly-Ser	24643	37301	22050	18547	24166	6902.9	19349	35905	39693	4689	23982	6675.3
MW0159095	Val-Lys-Met	9304	40285	18373	1855.2	23533	5825.3	20147	37865	25643	10586	21742	9
MW0159118	Val-Phe-Asp-Arg	11624	11493	8385.9	12613	9963	3685.3	5722.3	8308.7	11203	7478.5	7403.5	28651
MW0159145	Val-Pro-Ser	308330	313900	289410	272210	310600	300700	251760	311000	371750	328610	363490	341800
MW0159146	Val-Pro-Trp	126710	375490	101560	70714	259230	29465	110710	170660	112830	75742	278420	24642
MW0159193	Val-Thr-Tyr-Lys	1877200	1989000	1693600	1448800	1564100	2660100	2440000	1454800	2032800	1946600	2780100	1978600
MW0159195	Val-Thr-Val-Leu-Val	9	9	144280	112360	9	9	8518.3	90122	51235	24695	54061	79674
MW0159233	Val-Val-Asn-Trp-Asp	36721	107930	26553	42969	39578	91074	46965	22272	11215	45866	41614	40470
MW0159248	Val-Val-Val-Gly-Gly	12287	36194	49389	11873	25534	45763	23512	13719	13692	22908	10564	10227
MW0159767	Hyponitrite	18478000	20025000	19659000	19993000	22166000	17678000	19447000	18885000	19798000	18671000	19976000	19398000
MW0159781	Dibasic sodium phosphate	43068000	41873000	47505000	49159000	13214000	51266000	45719000	50722000	50914000	43575000	52952000	46180000
MW0159863	3,7-dihydropurin-6-one	1850000	2769800	1835700	2543700	2044500	2642800	2448200	1993900	2504800	1750500	2363500	2026600
MW0160206	2-(hydroxymethyl)-5-(6-methylsulfanylpurin-9-yl)oxolane-3,4-diol	34776000	6667500	13188000	15624000	15423000	12303000	19081000	375830	759990	14722000	1610600	941160
MW0160386	(2S,6S)-2,6-bis(azaniumyl)heptanedioate	563690	426720	810550	795060	836340	1582500	565890	764660	1223800	582380	551670	13377000
MW0160621	(Z)-7-[2-[(E,3R)-3-hydroxyoct-1-enyl]-5-oxocyclopenten-1-yl]hept-5-enoic acid	179650	498940	866230	475710	475520	492400	669500	487610	490580	298070	730920	299260
MW0160670	(E)-2-aminooctadec-4-ene-1,3-diol	214170	389670	190400	267880	220640	2872700	285170	248230	371570	303800	366730	282660
MW0160780	(E)-but-2-enedioate	4601200	5120100	4154300	4515500	5500800	4974900	4416000	5260200	5010700	6169100	5844800	4910700
MW0161368	methyl (Z)-2-[(2S,3E,12bS)-3-ethylidene-2,4,6,7,12,12b-hexahydro-1H-indolo[2,3-a]quinolizin-2-yl]-3-hydroxyprop-2-enoate	20665	17387	33779	13408	7419.7	9	5871.4	19538	10231	16069	21156	23602
MW0161650	[(2R,3S,4R,5S)-5-acetamido-2,3,4-trihydroxy-6-oxohexyl] dihydrogen phosphate	3618400	1790900	2504500	1989800	2167500	2449100	2360000	1132000	2495100	1724100	2175700	1843100
MW0161667	(E)-3-(3,4-dihydroxyphenyl)-N-[2-(5-hydroxy-1H-indol-3-yl)ethyl]prop-2-enamide	52175	70639	63681	106040	67864	93791	133400	49234	72894	56278	100800	80871
MW0162672	(2S)-2-azaniumyl-3-[6-[[(E)-4-hydroxy-3-methylbut-2-enyl]amino]purin-9-yl]propanoate	398410	142180	185380	126140	98180	95698	74687	96233	192750	62449	271670	160460
MW0163360	(2S)-2-azaniumyl-5-oxo-5-(4-oxobutylamino)pentanoate	197210	41235	95610	150670	170730	114510	172440	102270	135140	147420	112040	180210
MW0163433	(2S)-2-azaniumyl-3-(4-hydroxy-3-methoxyphenyl)propanoate	3245.7	1815.6	2942.5	1940.2	1817	1518.3	2364.6	2795.1	3772.4	2856.1	3046.1	2983.7
MW0163657	[2,3-dimethyl-4-[(1E,3E,5E,7E,9E,11E,13E,15E,17E)-3,7,12,16-tetramethyl-18-(2,3,4-trimethylphenyl)octadeca-1,3,5,7,9,11,13,15,17-nonaenyl]phenyl]methanol	107800	97362	104240	113460	72561	724880	105440	62255	77944	70287	141670	137060
MW0164178	2-azaniumylethyl [(2R)-2-hydroxy-3-octadecanoyloxypropyl] phosphate	23468	33973	27156	16864	29843	89206	38143	31456	24187	33776	26912	42738
MW0164701	3-carboxyphenolate	6852300	6871700	7366600	6831000	7642100	6857200	5461500	7131200	6765200	6679000	6899100	6732200
MW0164878	(Z)-7-[(1R,4S,5R,6R)-6-[(E,3S)-3,7-dihydroxyoct-1-enyl]-2,3-dioxabicyclo[2.2.1]heptan-5-yl]hept-5-enoic acid	668020	1432000	726080	1023200	1114200	1562700	691680	1385500	1190300	1179500	1464100	1378600
MW0165450	(2E,4E)-5-[(1S)-1-hydroxy-2,6,6-trimethyl-4-oxocyclohex-2-en-1-yl]-3-methylpenta-2,4-dienal	14678	22076	33382	34883	14617	19195	35706	20306	24246	16797	38262	130830
MW0166213	(2S)-2-azaniumyl-3-(3-hydroxy-4-methoxy-5-methylphenyl)propanoate	135390	108610	150140	211890	153760	107090	224260	264170	261870	115960	131880	205220
MW0168224	Debromoaplysiatoxin	126510	102030	114620	111770	114580	143280	132700	124540	126610	116280	115490	101070
MW0168231	Miraxanthin-V	16199	62401	43562	39898	47658	38204	83527	23800	34780	44670	47185	10331
MW0168275	(24S)-24,25-dihydroxyvitamin D3 / (24S)-24,25-dihydroxycholecalciferol	74788	333840	87639	60215	57059	94200	184320	40518	39023	139240	59771	57483
MW0168307	Leu-Asp-Ser	79826	155900	141220	317190	113130	74639	174910	88512	176290	50706	198530	184940
MW0168309	12-Oxo-2,3-dinor-10,15-phytodienoic acid	47147	44325	42163	44733	49721	39181	44409	51391	45343	43433	40409	41841
MW0168538	3-(2,5-dimethoxyphenyl)propanoic acid	52598	52309	60300	35994	70477	69496	61192	84995	79264	63806	80985	59217
MW0168835	Beta-D-Galactose	1317000	813550	1362900	1473100	1024500	1657900	1882700	1724900	1405200	1700800	825620	1578500
MW0168907	Carbocyclic Thromboxane A2	79768	17626	257550	121560	69237	240550	452610	11968	26116	201480	19539	37715
MW0168993	Cyprodinil	55489	53317	54895	56769	57514	53803	54291	59435	56112	58794	57713	55405
MW0168995	Cysteic Acid	50688	87482	62442	49109	55890	51415	39307	87965	94767	38456	62119	33881
MW0169076	Dimethyl??sulfoxide	72464000	73668000	70296000	72686000	81226000	63246000	78283000	68838000	71338000	69227000	71833000	71307000
MW0169295	Indole-3-acetonitrile	1985000	1972900	2002000	2117200	2037900	2042200	1711700	2029800	1966800	2107100	1956800	2087100
MW0169490	Montelukast Sulfoxide	35302	23676	27882	33974	21027	47006	29850	47287	50417	33120	38892	43098
MW0169839	Simazine	327340	314370	330070	330320	325830	341770	347260	315980	316590	316100	323920	357570
