# Supplementary material for: Integrative analysis of the ovarian metabolome and transcriptome of the Yaoshan chicken and its improved hybrids
Source: Front Genet. 2024 Jul 8;15:1416283. doi: 10.3389/fgene.2024.1416283 (PMC11260793; doi:10.3389/fgene.2024.1416283)
Supplement: Supplementary file 8 [file Table7.XLSX]

## Sheet: jxx
	meta	gene	Pearson correlation coefficient	P value	DEGs-Log2FC	SDMs-Log2FC	ninequadrants
1	1_O_Hexadecyl_2_C_methylglycero_3_phosphocholine	ENSGALG00000032984	0.852775	0.0309172	-1.41105	-1.46168	7
3	1_O_Hexadecyl_2_C_methylglycero_3_phosphocholine	ENSGALG00000053419	-0.946014	0.00429314	1.63363	-1.46168	9
5	1_O_Hexadecyl_2_C_methylglycero_3_phosphocholine	ENSGALG00000053576	-0.833243	0.0393933	1.71303	-1.46168	9
6	1_O_Hexadecyl_2_C_methylglycero_3_phosphocholine	ENSGALG00000033012	0.812654	0.0493601	-1.97208	-1.46168	7
9	1_O_Hexadecyl_2_C_methylglycero_3_phosphocholine	ENSGALG00000015453	0.978389	0.000695488	-2.57976	-1.46168	7
11	1_O_Hexadecyl_2_C_methylglycero_3_phosphocholine	ENSGALG00000054223	0.95509	0.00298008	-2.0643	-1.46168	7
13	1_O_Hexadecyl_2_C_methylglycero_3_phosphocholine	ENSGALG00000033351	0.932824	0.00661744	-1.21938	-1.46168	7
14	1_O_Hexadecyl_2_C_methylglycero_3_phosphocholine	ENSGALG00000016480	0.941721	0.00499563	-1.35666	-1.46168	7
15	1_O_Hexadecyl_2_C_methylglycero_3_phosphocholine	ENSGALG00000034453	0.82438	0.0435555	-1.00972	-1.46168	7
17	1_O_Hexadecyl_2_C_methylglycero_3_phosphocholine	ENSGALG00000053510	0.857743	0.0289161	-1.98182	-1.46168	7
20	1_O_Hexadecyl_2_C_methylglycero_3_phosphocholine	ENSGALG00000053561	-0.955191	0.00296673	1.55548	-1.46168	9
23	1_O_Hexadecyl_2_C_methylglycero_3_phosphocholine	ENSGALG00000016485	0.882488	0.0199022	-1.10112	-1.46168	7
24	1_O_Hexadecyl_2_C_methylglycero_3_phosphocholine	ENSGALG00000035624	-0.953307	0.00321947	2.32494	-1.46168	9
34	1_O_Hexadecyl_2_C_methylglycero_3_phosphocholine	ENSGALG00000016945	0.84176	0.0355789	-2.40969	-1.46168	7
35	1_O_Hexadecyl_2_C_methylglycero_3_phosphocholine	ENSGALG00000015117	0.848302	0.0327731	-1.87525	-1.46168	7
36	1_O_Hexadecyl_2_C_methylglycero_3_phosphocholine	ENSGALG00000015293	0.908196	0.0122552	-1.49508	-1.46168	7
37	1_O_Hexadecyl_2_C_methylglycero_3_phosphocholine	ENSGALG00000034899	0.961388	0.0022075	-1.73271	-1.46168	7
38	1_O_Hexadecyl_2_C_methylglycero_3_phosphocholine	ENSGALG00000053551	-0.920319	0.0092706	1.8674	-1.46168	9
39	1_O_Hexadecyl_2_C_methylglycero_3_phosphocholine	ENSGALG00000053931	0.875662	0.0222288	-1.27779	-1.46168	7
44	1_O_Hexadecyl_2_C_methylglycero_3_phosphocholine	ENSGALG00000033522	0.826245	0.0426635	-1.04086	-1.46168	7
49	1_O_Hexadecyl_2_C_methylglycero_3_phosphocholine	ENSGALG00000016785	0.832819	0.039588	-1.40683	-1.46168	7
51	1_O_Hexadecyl_2_C_methylglycero_3_phosphocholine	ENSGALG00000011443	-0.852939	0.0308502	1.14984	-1.46168	9
53	1_O_Hexadecyl_2_C_methylglycero_3_phosphocholine	ENSGALG00000015542	0.835252	0.0384772	-1.37913	-1.46168	7
55	1_O_Hexadecyl_2_C_methylglycero_3_phosphocholine	ENSGALG00000054246	-0.838378	0.0370715	2.0379	-1.46168	9
59	1_O_Hexadecyl_2_C_methylglycero_3_phosphocholine	ENSGALG00000035153	0.845653	0.0338959	-1.44759	-1.46168	7
60	1_O_Hexadecyl_2_C_methylglycero_3_phosphocholine	ENSGALG00000017034	0.87898	0.0210824	-1.04755	-1.46168	7
64	1_O_Hexadecyl_2_C_methylglycero_3_phosphocholine	ENSGALG00000016144	-0.822944	0.0442478	1.29453	-1.46168	9
67	1_O_Hexadecyl_2_C_methylglycero_3_phosphocholine	ENSGALG00000015425	0.9618	0.00216104	-1.0533	-1.46168	7
71	1_O_Hexadecyl_2_C_methylglycero_3_phosphocholine	ENSGALG00000016843	0.819428	0.0459657	-1.60645	-1.46168	7
75	1_O_Hexadecyl_2_C_methylglycero_3_phosphocholine	ENSGALG00000015615	-0.875471	0.0222957	1.29006	-1.46168	9
76	1_O_Hexadecyl_2_C_methylglycero_3_phosphocholine	ENSGALG00000033256	0.813836	0.0487595	-1.01385	-1.46168	7
80	1_O_Hexadecyl_2_C_methylglycero_3_phosphocholine	ENSGALG00000036798	0.879058	0.021056	-1.64999	-1.46168	7
82	1_O_Hexadecyl_2_C_methylglycero_3_phosphocholine	ENSGALG00000017050	0.931845	0.00680938	-1.81324	-1.46168	7
88	1_O_Hexadecyl_2_C_methylglycero_3_phosphocholine	ENSGALG00000012076	-0.832158	0.0398923	1.01761	-1.46168	9
92	1_O_Hexadecyl_2_C_methylglycero_3_phosphocholine	ENSGALG00000021592	0.818884	0.0462341	-1.08725	-1.46168	7
95	1_O_Hexadecyl_2_C_methylglycero_3_phosphocholine	ENSGALG00000011469	0.9538	0.00315231	-1.60512	-1.46168	7
97	1_O_Hexadecyl_2_C_methylglycero_3_phosphocholine	ENSGALG00000015624	0.936282	0.00596056	-2.84334	-1.46168	7
98	1_O_Hexadecyl_2_C_methylglycero_3_phosphocholine	ENSGALG00000053867	0.980634	0.000558925	-2.21339	-1.46168	7
102	1_O_Hexadecyl_2_C_methylglycero_3_phosphocholine	ENSGALG00000036806	0.859582	0.0281914	-1.36241	-1.46168	7
104	1_O_Hexadecyl_2_C_methylglycero_3_phosphocholine	ENSGALG00000017099	0.825859	0.0428472	-1.01339	-1.46168	7
105	1_O_Hexadecyl_2_C_methylglycero_3_phosphocholine	ENSGALG00000054037	0.813112	0.0491272	-1.20594	-1.46168	7
106	1_O_Hexadecyl_2_C_methylglycero_3_phosphocholine	ENSGALG00000054598	0.911339	0.0114428	-1.47872	-1.46168	7
111	1_O_Hexadecyl_2_C_methylglycero_3_phosphocholine	ENSGALG00000028721	0.899896	0.0145296	-1.18807	-1.46168	7
116	1_O_Hexadecyl_2_C_methylglycero_3_phosphocholine	ENSGALG00000053860	0.86949	0.0244377	-1.31868	-1.46168	7
117	1_O_Hexadecyl_2_C_methylglycero_3_phosphocholine	ENSGALG00000011551	-0.868524	0.0247925	4.21445	-1.46168	9
121	1_O_Hexadecyl_2_C_methylglycero_3_phosphocholine	ENSGALG00000009222	0.927562	0.00768079	-1.00931	-1.46168	7
122	1_O_Hexadecyl_2_C_methylglycero_3_phosphocholine	ENSGALG00000029644	-0.895703	0.0157496	1.11227	-1.46168	9
127	1_O_Hexadecyl_2_C_methylglycero_3_phosphocholine	ENSGALG00000037077	-0.82959	0.0410851	1.20157	-1.46168	9
128	1_O_Hexadecyl_2_C_methylglycero_3_phosphocholine	ENSGALG00000047483	0.959064	0.00247931	-1.01571	-1.46168	7
131	1_O_Hexadecyl_2_C_methylglycero_3_phosphocholine	ENSGALG00000054735	-0.938523	0.00555304	1.44764	-1.46168	9
132	1_O_Hexadecyl_2_C_methylglycero_3_phosphocholine	ENSGALG00000012228	-0.8176	0.0468704	1.33846	-1.46168	9
133	1_O_Hexadecyl_2_C_methylglycero_3_phosphocholine	ENSGALG00000028770	0.983095	0.000426257	-3.9525	-1.46168	7
141	1_O_Hexadecyl_2_C_methylglycero_3_phosphocholine	ENSGALG00000015879	0.925893	0.00803437	-1.06472	-1.46168	7
145	1_O_Hexadecyl_2_C_methylglycero_3_phosphocholine	ENSGALG00000037011	0.936993	0.00582975	-2.46798	-1.46168	7
148	1_O_Hexadecyl_2_C_methylglycero_3_phosphocholine	ENSGALG00000017168	0.841437	0.0357201	-1.27059	-1.46168	7
149	1_O_Hexadecyl_2_C_methylglycero_3_phosphocholine	ENSGALG00000037148	0.853597	0.0305816	-2.1331	-1.46168	7
150	1_O_Hexadecyl_2_C_methylglycero_3_phosphocholine	ENSGALG00000047523	-0.854394	0.0302581	2.04085	-1.46168	9
152	1_O_Hexadecyl_2_C_methylglycero_3_phosphocholine	ENSGALG00000016464	0.976269	0.000838047	-1.10937	-1.46168	7
167	1_O_Hexadecyl_2_C_methylglycero_3_phosphocholine	ENSGALG00000039205	0.920199	0.0092981	-1.82567	-1.46168	7
169	1_O_Hexadecyl_2_C_methylglycero_3_phosphocholine	ENSGALG00000009596	0.929501	0.00728004	-2.42885	-1.46168	7
174	1_O_Hexadecyl_2_C_methylglycero_3_phosphocholine	ENSGALG00000048087	-0.923351	0.00858738	1.24492	-1.46168	9
177	1_O_Hexadecyl_2_C_methylglycero_3_phosphocholine	ENSGALG00000029209	0.963503	0.00197379	-2.54552	-1.46168	7
187	1_O_Hexadecyl_2_C_methylglycero_3_phosphocholine	ENSGALG00000009498	-0.814916	0.0482139	1.27664	-1.46168	9
189	1_O_Hexadecyl_2_C_methylglycero_3_phosphocholine	ENSGALG00000039209	0.966806	0.00163448	-2.55357	-1.46168	7
194	1_O_Hexadecyl_2_C_methylglycero_3_phosphocholine	ENSGALG00000047574	0.939317	0.00541183	-1.00769	-1.46168	7
199	1_O_Hexadecyl_2_C_methylglycero_3_phosphocholine	ENSGALG00000029424	0.846329	0.0336077	-1.22266	-1.46168	7
202	1_O_Hexadecyl_2_C_methylglycero_3_phosphocholine	ENSGALG00000023542	0.889567	0.0176199	-1.4584	-1.46168	7
204	1_O_Hexadecyl_2_C_methylglycero_3_phosphocholine	ENSGALG00000048326	0.841893	0.0355206	-2.89305	-1.46168	7
205	1_O_Hexadecyl_2_C_methylglycero_3_phosphocholine	ENSGALG00000011961	-0.926159	0.00797735	1.44126	-1.46168	9
207	1_O_Hexadecyl_2_C_methylglycero_3_phosphocholine	ENSGALG00000053166	-0.886534	0.0185813	1.19951	-1.46168	9
210	1_O_Hexadecyl_2_C_methylglycero_3_phosphocholine	ENSGALG00000051757	-0.814681	0.0483327	1.40789	-1.46168	9
213	1_O_Hexadecyl_2_C_methylglycero_3_phosphocholine	ENSGALG00000009626	0.812266	0.0495577	-1.11127	-1.46168	7
214	1_O_Hexadecyl_2_C_methylglycero_3_phosphocholine	ENSGALG00000017235	0.877331	0.0216487	-1.01774	-1.46168	7
216	1_O_Hexadecyl_2_C_methylglycero_3_phosphocholine	ENSGALG00000047709	-0.906652	0.0126641	2.32363	-1.46168	9
223	1_O_Hexadecyl_2_C_methylglycero_3_phosphocholine	ENSGALG00000037780	0.951994	0.00340152	-1.21766	-1.46168	7
227	1_O_Hexadecyl_2_C_methylglycero_3_phosphocholine	ENSGALG00000012015	0.813363	0.0489996	-1.47497	-1.46168	7
233	1_O_Hexadecyl_2_C_methylglycero_3_phosphocholine	ENSGALG00000027462	0.906211	0.0127821	-1.03792	-1.46168	7
237	1_O_Hexadecyl_2_C_methylglycero_3_phosphocholine	ENSGALG00000039985	0.866795	0.0254336	-1.56711	-1.46168	7
243	1_O_Hexadecyl_2_C_methylglycero_3_phosphocholine	ENSGALG00000052043	-0.813531	0.048914	1.15841	-1.46168	9
246	1_O_Hexadecyl_2_C_methylglycero_3_phosphocholine	ENSGALG00000023626	0.967021	0.00161349	-1.79754	-1.46168	7
255	1_O_Hexadecyl_2_C_methylglycero_3_phosphocholine	ENSGALG00000027695	0.913464	0.0109088	-1.2436	-1.46168	7
257	1_O_Hexadecyl_2_C_methylglycero_3_phosphocholine	ENSGALG00000009687	0.901457	0.0140877	-1.38174	-1.46168	7
263	1_O_Hexadecyl_2_C_methylglycero_3_phosphocholine	ENSGALG00000050182	-0.908422	0.0121957	6.01739	-1.46168	9
265	1_O_Hexadecyl_2_C_methylglycero_3_phosphocholine	ENSGALG00000052069	0.839717	0.036477	-1.57061	-1.46168	7
267	1_O_Hexadecyl_2_C_methylglycero_3_phosphocholine	ENSGALG00000038043	0.813952	0.0487011	-1.17558	-1.46168	7
268	1_O_Hexadecyl_2_C_methylglycero_3_phosphocholine	ENSGALG00000023772	0.897692	0.015165	-1.32194	-1.46168	7
270	1_O_Hexadecyl_2_C_methylglycero_3_phosphocholine	ENSGALG00000048570	-0.900083	0.0144764	4.06842	-1.46168	9
273	1_O_Hexadecyl_2_C_methylglycero_3_phosphocholine	ENSGALG00000053292	-0.930723	0.00703275	2.46516	-1.46168	9
276	1_O_Hexadecyl_2_C_methylglycero_3_phosphocholine	ENSGALG00000051970	-0.831507	0.0401933	1.52216	-1.46168	9
278	1_O_Hexadecyl_2_C_methylglycero_3_phosphocholine	ENSGALG00000025937	0.920197	0.00929875	-1.11901	-1.46168	7
279	1_O_Hexadecyl_2_C_methylglycero_3_phosphocholine	ENSGALG00000009856	0.9045	0.0132449	-1.22203	-1.46168	7
281	1_O_Hexadecyl_2_C_methylglycero_3_phosphocholine	ENSGALG00000040101	-0.897262	0.0152905	1.4498	-1.46168	9
283	1_O_Hexadecyl_2_C_methylglycero_3_phosphocholine	ENSGALG00000047374	-0.85942	0.028255	2.24065	-1.46168	9
285	1_O_Hexadecyl_2_C_methylglycero_3_phosphocholine	ENSGALG00000050387	0.833311	0.0393622	-1.72301	-1.46168	7
294	1_O_Hexadecyl_2_C_methylglycero_3_phosphocholine	ENSGALG00000007157	0.937047	0.0058198	-2.18593	-1.46168	7
297	1_O_Hexadecyl_2_C_methylglycero_3_phosphocholine	ENSGALG00000013234	-0.885985	0.0187579	1.58541	-1.46168	9
298	1_O_Hexadecyl_2_C_methylglycero_3_phosphocholine	ENSGALG00000051990	-0.84854	0.0326731	1.86534	-1.46168	9
302	1_O_Hexadecyl_2_C_methylglycero_3_phosphocholine	ENSGALG00000019312	0.906834	0.0126156	-2.68747	-1.46168	7
306	1_O_Hexadecyl_2_C_methylglycero_3_phosphocholine	ENSGALG00000005845	0.930553	0.00706683	-1.11643	-1.46168	7
311	1_O_Hexadecyl_2_C_methylglycero_3_phosphocholine	ENSGALG00000050491	0.836445	0.037938	-1.51299	-1.46168	7
316	1_O_Hexadecyl_2_C_methylglycero_3_phosphocholine	ENSGALG00000007409	-0.969478	0.00138313	1.08918	-1.46168	9
325	1_O_Hexadecyl_2_C_methylglycero_3_phosphocholine	ENSGALG00000040260	0.868424	0.0248294	-1.9488	-1.46168	7
328	1_O_Hexadecyl_2_C_methylglycero_3_phosphocholine	ENSGALG00000005923	-0.842988	0.0350437	1.54764	-1.46168	9
329	1_O_Hexadecyl_2_C_methylglycero_3_phosphocholine	ENSGALG00000004184	0.893254	0.0164839	-1.21279	-1.46168	7
332	1_O_Hexadecyl_2_C_methylglycero_3_phosphocholine	ENSGALG00000051102	-0.8285	0.0415963	1.35435	-1.46168	9
333	1_O_Hexadecyl_2_C_methylglycero_3_phosphocholine	ENSGALG00000050539	0.879136	0.0210295	-1.04876	-1.46168	7
341	1_O_Hexadecyl_2_C_methylglycero_3_phosphocholine	ENSGALG00000013409	0.909569	0.0118969	-1.53734	-1.46168	7
343	1_O_Hexadecyl_2_C_methylglycero_3_phosphocholine	ENSGALG00000028081	-0.933578	0.00647132	1.27122	-1.46168	9
349	1_O_Hexadecyl_2_C_methylglycero_3_phosphocholine	ENSGALG00000007980	0.874777	0.0225395	-2.84125	-1.46168	7
351	1_O_Hexadecyl_2_C_methylglycero_3_phosphocholine	ENSGALG00000004246	-0.888486	0.0179598	1.01129	-1.46168	9
357	1_O_Hexadecyl_2_C_methylglycero_3_phosphocholine	ENSGALG00000008947	-0.879808	0.0208011	1.15282	-1.46168	9
370	1_O_Hexadecyl_2_C_methylglycero_3_phosphocholine	ENSGALG00000048024	0.879834	0.0207922	-1.23514	-1.46168	7
371	1_O_Hexadecyl_2_C_methylglycero_3_phosphocholine	ENSGALG00000008007	0.83646	0.0379312	-1.18947	-1.46168	7
387	1_O_Hexadecyl_2_C_methylglycero_3_phosphocholine	ENSGALG00000028326	-0.896942	0.0153842	1.14626	-1.46168	9
389	1_O_Hexadecyl_2_C_methylglycero_3_phosphocholine	ENSGALG00000010098	0.877536	0.0215779	-1.6459	-1.46168	7
391	1_O_Hexadecyl_2_C_methylglycero_3_phosphocholine	ENSGALG00000040541	0.97156	0.00120177	-1.21496	-1.46168	7
393	1_O_Hexadecyl_2_C_methylglycero_3_phosphocholine	ENSGALG00000008060	0.98155	0.000507442	-1.13802	-1.46168	7
397	1_O_Hexadecyl_2_C_methylglycero_3_phosphocholine	ENSGALG00000052526	-0.90892	0.0120655	1.76593	-1.46168	9
400	1_O_Hexadecyl_2_C_methylglycero_3_phosphocholine	ENSGALG00000049878	0.812728	0.0493225	-1.99635	-1.46168	7
403	1_O_Hexadecyl_2_C_methylglycero_3_phosphocholine	ENSGALG00000038768	0.964963	0.00181985	-1.30095	-1.46168	7
405	1_O_Hexadecyl_2_C_methylglycero_3_phosphocholine	ENSGALG00000006652	0.849577	0.0322389	-1.04502	-1.46168	7
408	1_O_Hexadecyl_2_C_methylglycero_3_phosphocholine	ENSGALG00000052786	-0.895556	0.0157931	1.03988	-1.46168	9
412	1_O_Hexadecyl_2_C_methylglycero_3_phosphocholine	ENSGALG00000020390	-0.858124	0.0287654	1.03956	-1.46168	9
418	1_O_Hexadecyl_2_C_methylglycero_3_phosphocholine	ENSGALG00000014681	0.880089	0.0207058	-1.16436	-1.46168	7
422	1_O_Hexadecyl_2_C_methylglycero_3_phosphocholine	ENSGALG00000049990	-0.974454	0.000970554	1.42551	-1.46168	9
424	1_O_Hexadecyl_2_C_methylglycero_3_phosphocholine	ENSGALG00000049052	0.986425	0.000275176	-3.41104	-1.46168	7
427	1_O_Hexadecyl_2_C_methylglycero_3_phosphocholine	ENSGALG00000006758	0.921137	0.00908387	-1.5122	-1.46168	7
434	1_O_Hexadecyl_2_C_methylglycero_3_phosphocholine	ENSGALG00000020510	0.819607	0.0458775	-1.21818	-1.46168	7
437	1_O_Hexadecyl_2_C_methylglycero_3_phosphocholine	ENSGALG00000008166	-0.968904	0.00143545	1.79809	-1.46168	9
438	1_O_Hexadecyl_2_C_methylglycero_3_phosphocholine	ENSGALG00000006343	0.935575	0.00609209	-1.85824	-1.46168	7
444	1_O_Hexadecyl_2_C_methylglycero_3_phosphocholine	ENSGALG00000042411	0.851674	0.0313691	-1.16973	-1.46168	7
445	1_O_Hexadecyl_2_C_methylglycero_3_phosphocholine	ENSGALG00000049655	-0.865336	0.0259806	1.83104	-1.46168	9
446	1_O_Hexadecyl_2_C_methylglycero_3_phosphocholine	ENSGALG00000049053	-0.932193	0.00674083	2.42365	-1.46168	9
452	1_O_Hexadecyl_2_C_methylglycero_3_phosphocholine	ENSGALG00000052798	0.986533	0.00027082	-3.34498	-1.46168	7
454	1_O_Hexadecyl_2_C_methylglycero_3_phosphocholine	ENSGALG00000043632	0.980072	0.000591745	-1.36278	-1.46168	7
455	1_O_Hexadecyl_2_C_methylglycero_3_phosphocholine	ENSGALG00000010269	0.877827	0.0214775	-2.69116	-1.46168	7
458	1_O_Hexadecyl_2_C_methylglycero_3_phosphocholine	ENSGALG00000043806	0.971088	0.00124176	-2.06734	-1.46168	7
459	1_O_Hexadecyl_2_C_methylglycero_3_phosphocholine	ENSGALG00000010391	-0.897899	0.0151047	1.06075	-1.46168	9
465	1_O_Hexadecyl_2_C_methylglycero_3_phosphocholine	ENSGALG00000000309	-0.840589	0.0360924	1.53544	-1.46168	9
466	1_O_Hexadecyl_2_C_methylglycero_3_phosphocholine	ENSGALG00000042471	-0.881381	0.0202713	1.61958	-1.46168	9
467	1_O_Hexadecyl_2_C_methylglycero_3_phosphocholine	ENSGALG00000049665	-0.930446	0.00708832	1.30802	-1.46168	9
469	1_O_Hexadecyl_2_C_methylglycero_3_phosphocholine	ENSGALG00000000497	0.858401	0.028656	-2.17933	-1.46168	7
471	1_O_Hexadecyl_2_C_methylglycero_3_phosphocholine	ENSGALG00000049729	-0.970222	0.00131689	2.47395	-1.46168	9
475	1_O_Hexadecyl_2_C_methylglycero_3_phosphocholine	ENSGALG00000045758	-0.843914	0.0346431	1.10838	-1.46168	9
477	1_O_Hexadecyl_2_C_methylglycero_3_phosphocholine	ENSGALG00000010290	0.895617	0.015775	-1.31406	-1.46168	7
482	1_O_Hexadecyl_2_C_methylglycero_3_phosphocholine	ENSGALG00000049608	-0.858914	0.0284535	2.01753	-1.46168	9
484	1_O_Hexadecyl_2_C_methylglycero_3_phosphocholine	ENSGALG00000014903	0.876865	0.0218097	-1.2477	-1.46168	7
486	1_O_Hexadecyl_2_C_methylglycero_3_phosphocholine	ENSGALG00000051546	0.964668	0.0018505	-1.06636	-1.46168	7
488	1_O_Hexadecyl_2_C_methylglycero_3_phosphocholine	ENSGALG00000014908	0.946704	0.00418505	-2.56469	-1.46168	7
490	1_O_Hexadecyl_2_C_methylglycero_3_phosphocholine	ENSGALG00000049089	-0.816254	0.047542	1.23261	-1.46168	9
492	1_O_Hexadecyl_2_C_methylglycero_3_phosphocholine	ENSGALG00000042647	0.96648	0.00166651	-1.32652	-1.46168	7
496	1_O_Hexadecyl_2_C_methylglycero_3_phosphocholine	ENSGALG00000052852	-0.920737	0.00917504	1.43754	-1.46168	9
498	1_O_Hexadecyl_2_C_methylglycero_3_phosphocholine	ENSGALG00000005752	-0.819685	0.0458391	1.15831	-1.46168	9
506	1_O_Hexadecyl_2_C_methylglycero_3_phosphocholine	ENSGALG00000014907	0.973624	0.00103433	-1.11025	-1.46168	7
511	1_O_Hexadecyl_2_C_methylglycero_3_phosphocholine	ENSGALG00000031018	0.911544	0.0113905	-1.227	-1.46168	7
514	1_O_Hexadecyl_2_C_methylglycero_3_phosphocholine	ENSGALG00000042705	0.945108	0.004437	-2.93543	-1.46168	7
515	1_O_Hexadecyl_2_C_methylglycero_3_phosphocholine	ENSGALG00000049772	0.827517	0.0420598	-5.0849	-1.46168	7
516	1_O_Hexadecyl_2_C_methylglycero_3_phosphocholine	ENSGALG00000005721	0.836565	0.0378837	-1.01178	-1.46168	7
518	1_O_Hexadecyl_2_C_methylglycero_3_phosphocholine	ENSGALG00000052916	-0.81346	0.0489502	1.71025	-1.46168	9
522	1_O_Hexadecyl_2_C_methylglycero_3_phosphocholine	ENSGALG00000053027	-0.83712	0.0376343	1.85545	-1.46168	9
525	1_O_Hexadecyl_2_C_methylglycero_3_phosphocholine	ENSGALG00000010854	0.9323	0.00671975	-1.00432	-1.46168	7
528	1_O_Hexadecyl_2_C_methylglycero_3_phosphocholine	ENSGALG00000044643	0.835774	0.0382405	-1.20796	-1.46168	7
529	1_O_Hexadecyl_2_C_methylglycero_3_phosphocholine	ENSGALG00000011086	0.848329	0.0327614	-1.27608	-1.46168	7
534	1_O_Hexadecyl_2_C_methylglycero_3_phosphocholine	ENSGALG00000049157	0.884265	0.0193169	-1.40915	-1.46168	7
535	1_O_Hexadecyl_2_C_methylglycero_3_phosphocholine	ENSGALG00000000619	0.842974	0.0350496	-2.36225	-1.46168	7
536	1_O_Hexadecyl_2_C_methylglycero_3_phosphocholine	ENSGALG00000043015	0.846216	0.0336558	-1.13204	-1.46168	7
537	1_O_Hexadecyl_2_C_methylglycero_3_phosphocholine	ENSGALG00000042077	0.936003	0.00601245	-1.13068	-1.46168	7
538	1_O_Hexadecyl_2_C_methylglycero_3_phosphocholine	ENSGALG00000040959	0.975337	0.00090486	-2.48326	-1.46168	7
540	1_O_Hexadecyl_2_C_methylglycero_3_phosphocholine	ENSGALG00000043033	-0.839257	0.0366808	1.01379	-1.46168	9
542	1_O_Hexadecyl_2_C_methylglycero_3_phosphocholine	ENSGALG00000041491	0.904194	0.0133286	-1.82648	-1.46168	7
546	1_O_Hexadecyl_2_C_methylglycero_3_phosphocholine	ENSGALG00000044478	-0.894506	0.0161063	1.38114	-1.46168	9
551	1_O_Hexadecyl_2_C_methylglycero_3_phosphocholine	ENSGALG00000011136	0.93235	0.00670997	-1.93867	-1.46168	7
560	1_O_Hexadecyl_2_C_methylglycero_3_phosphocholine	ENSGALG00000041203	0.973042	0.00108028	-1.59678	-1.46168	7
567	1_O_Hexadecyl_2_C_methylglycero_3_phosphocholine	ENSGALG00000003137	0.840204	0.0362619	-1.35317	-1.46168	7
568	1_O_Hexadecyl_2_C_methylglycero_3_phosphocholine	ENSGALG00000041838	-0.853477	0.0306307	1.64038	-1.46168	9
571	1_O_Hexadecyl_2_C_methylglycero_3_phosphocholine	ENSGALG00000003203	0.859415	0.0282571	-1.19099	-1.46168	7
583	1_O_Hexadecyl_2_C_methylglycero_3_phosphocholine	ENSGALG00000003744	-0.890616	0.0172929	1.24907	-1.46168	9
585	1_O_Hexadecyl_2_C_methylglycero_3_phosphocholine	ENSGALG00000003126	-0.922255	0.00883158	1.11727	-1.46168	9
587	1_O_Hexadecyl_2_C_methylglycero_3_phosphocholine	ENSGALG00000001371	0.898129	0.0150378	-1.81735	-1.46168	7
590	1_O_Hexadecyl_2_C_methylglycero_3_phosphocholine	ENSGALG00000041854	-0.82655	0.0425182	1.01557	-1.46168	9
593	1_O_Hexadecyl_2_C_methylglycero_3_phosphocholine	ENSGALG00000003472	0.874138	0.0227649	-1.50958	-1.46168	7
595	1_O_Hexadecyl_2_C_methylglycero_3_phosphocholine	ENSGALG00000011227	-0.897818	0.0151283	1.12731	-1.46168	9
599	1_O_Hexadecyl_2_C_methylglycero_3_phosphocholine	ENSGALG00000031211	0.91264	0.0111144	-4.73759	-1.46168	7
604	1_O_Hexadecyl_2_C_methylglycero_3_phosphocholine	ENSGALG00000030607	0.936916	0.00584395	-1.18927	-1.46168	7
606	1_O_Hexadecyl_2_C_methylglycero_3_phosphocholine	ENSGALG00000002439	0.846984	0.0333293	-1.29415	-1.46168	7
607	1_O_Hexadecyl_2_C_methylglycero_3_phosphocholine	ENSGALG00000031652	-0.928404	0.00750557	1.85673	-1.46168	9
609	1_O_Hexadecyl_2_C_methylglycero_3_phosphocholine	ENSGALG00000001857	-0.917232	0.0099922	1.57308	-1.46168	9
610	1_O_Hexadecyl_2_C_methylglycero_3_phosphocholine	ENSGALG00000043367	0.819753	0.0458054	-1.42166	-1.46168	7
611	1_O_Hexadecyl_2_C_methylglycero_3_phosphocholine	ENSGALG00000031960	0.952383	0.0033471	-1.06886	-1.46168	7
615	1_O_Hexadecyl_2_C_methylglycero_3_phosphocholine	ENSGALG00000003521	0.890316	0.017386	-1.18659	-1.46168	7
616	1_O_Hexadecyl_2_C_methylglycero_3_phosphocholine	ENSGALG00000042030	0.852973	0.0308363	-1.76144	-1.46168	7
620	1_O_Hexadecyl_2_C_methylglycero_3_phosphocholine	ENSGALG00000031997	0.855348	0.029873	-3.11159	-1.46168	7
624	1_O_Hexadecyl_2_C_methylglycero_3_phosphocholine	ENSGALG00000002432	-0.893236	0.0164892	2.00256	-1.46168	9
625	1_O_Hexadecyl_2_C_methylglycero_3_phosphocholine	ENSGALG00000042275	0.900781	0.0142783	-1.10464	-1.46168	7
631	1_O_Hexadecyl_2_C_methylglycero_3_phosphocholine	ENSGALG00000002848	-0.847917	0.0329351	1.55596	-1.46168	9
633	1_O_Hexadecyl_2_C_methylglycero_3_phosphocholine	ENSGALG00000002623	0.908367	0.0122101	-1.12973	-1.46168	7
634	1_O_Hexadecyl_2_C_methylglycero_3_phosphocholine	ENSGALG00000004150	0.92958	0.00726388	-1.22405	-1.46168	7
637	1_O_Hexadecyl_2_C_methylglycero_3_phosphocholine	ENSGALG00000042063	0.895257	0.0158822	-1.29293	-1.46168	7
641	1_O_Hexadecyl_2_C_methylglycero_3_phosphocholine	ENSGALG00000002708	0.863383	0.0267215	-1.20873	-1.46168	7
651	Ala_Asp_Leu_Glu_Lys	ENSGALG00000012407	-0.953938	0.00313372	1.02481	-1.12757	9
659	Ala_Asp_Leu_Glu_Lys	ENSGALG00000012092	0.900465	0.0143677	-1.27444	-1.12757	7
662	Ala_Asp_Leu_Glu_Lys	ENSGALG00000011633	0.957218	0.00270631	-5.10839	-1.12757	7
671	Ala_Asp_Leu_Glu_Lys	ENSGALG00000010290	0.835342	0.0384363	-1.31406	-1.12757	7
673	Ala_Asp_Leu_Glu_Lys	ENSGALG00000011200	0.835573	0.0383315	-1.18872	-1.12757	7
678	Ala_Asp_Leu_Glu_Lys	ENSGALG00000030492	0.888397	0.017988	-1.29077	-1.12757	7
681	Ala_Asp_Leu_Glu_Lys	ENSGALG00000008976	0.872591	0.0233154	-1.24553	-1.12757	7
682	Ala_Asp_Leu_Glu_Lys	ENSGALG00000011227	-0.835703	0.0382726	1.12731	-1.12757	9
683	Ala_Asp_Leu_Glu_Lys	ENSGALG00000009920	-0.844698	0.0343051	1.43511	-1.12757	9
686	Ala_Asp_Leu_Glu_Lys	ENSGALG00000010233	0.826076	0.0427436	-1.77065	-1.12757	7
689	Ala_Asp_Leu_Glu_Lys	ENSGALG00000013022	0.840941	0.0359378	-1.31776	-1.12757	7
690	Ala_Asp_Leu_Glu_Lys	ENSGALG00000011347	0.913027	0.0110175	-1.57725	-1.12757	7
698	Ala_Asp_Leu_Glu_Lys	ENSGALG00000009687	0.865668	0.0258558	-1.38174	-1.12757	7
701	Ala_Asp_Leu_Glu_Lys	ENSGALG00000051366	-0.931142	0.0069488	2.05155	-1.12757	9
710	Ala_Asp_Leu_Glu_Lys	ENSGALG00000012015	0.945995	0.00429612	-1.47497	-1.12757	7
717	Ala_Asp_Leu_Glu_Lys	ENSGALG00000032862	0.886918	0.0184583	-3.86387	-1.12757	7
719	Ala_Asp_Leu_Glu_Lys	ENSGALG00000051300	0.950688	0.0035876	-2.7539	-1.12757	7
720	Ala_Asp_Leu_Glu_Lys	ENSGALG00000009856	0.859217	0.0283344	-1.22203	-1.12757	7
726	Ala_Asp_Leu_Glu_Lys	ENSGALG00000009480	0.864197	0.0264113	-1.04466	-1.12757	7
734	Ala_Asp_Leu_Glu_Lys	ENSGALG00000051757	-0.885111	0.0190411	1.40789	-1.12757	9
742	Ala_Asp_Leu_Glu_Lys	ENSGALG00000051990	-0.838381	0.0370704	1.86534	-1.12757	9
747	Ala_Asp_Leu_Glu_Lys	ENSGALG00000029617	-0.850213	0.0319739	1.00225	-1.12757	9
752	Ala_Asp_Leu_Glu_Lys	ENSGALG00000009601	0.855682	0.0297388	-1.40637	-1.12757	7
755	Ala_Asp_Leu_Glu_Lys	ENSGALG00000027255	-0.884993	0.0190795	1.06074	-1.12757	9
756	Ala_Asp_Leu_Glu_Lys	ENSGALG00000051778	-0.813507	0.0489264	1.34202	-1.12757	9
763	Ala_Asp_Leu_Glu_Lys	ENSGALG00000013268	-0.957238	0.00270374	1.05669	-1.12757	9
764	Ala_Asp_Leu_Glu_Lys	ENSGALG00000052017	-0.872763	0.0232538	1.57681	-1.12757	9
765	Ala_Asp_Leu_Glu_Lys	ENSGALG00000033256	0.86973	0.0243502	-1.01385	-1.12757	7
767	Ala_Asp_Leu_Glu_Lys	ENSGALG00000008628	0.888024	0.018106	-1.27617	-1.12757	7
774	Ala_Asp_Leu_Glu_Lys	ENSGALG00000031058	0.906938	0.0125877	-1.42679	-1.12757	7
776	Ala_Asp_Leu_Glu_Lys	ENSGALG00000033638	0.960888	0.00226474	-1.55564	-1.12757	7
778	Ala_Asp_Leu_Glu_Lys	ENSGALG00000008283	0.852237	0.0311376	-1.4921	-1.12757	7
799	Ala_Asp_Leu_Glu_Lys	ENSGALG00000043768	0.916226	0.0102332	-1.06438	-1.12757	7
810	Ala_Asp_Leu_Glu_Lys	ENSGALG00000028284	-0.874963	0.0224739	1.46185	-1.12757	9
811	Ala_Asp_Leu_Glu_Lys	ENSGALG00000013616	0.975404	0.000899988	-1.91684	-1.12757	7
824	Ala_Asp_Leu_Glu_Lys	ENSGALG00000001115	0.959481	0.00242946	-2.06589	-1.12757	7
837	Ala_Asp_Leu_Glu_Lys	ENSGALG00000014233	0.869788	0.0243287	-1.29436	-1.12757	7
840	Ala_Asp_Leu_Glu_Lys	ENSGALG00000031211	0.815496	0.047922	-4.73759	-1.12757	7
842	Ala_Asp_Leu_Glu_Lys	ENSGALG00000034119	0.86212	0.0272056	-1.50938	-1.12757	7
846	Ala_Asp_Leu_Glu_Lys	ENSGALG00000001282	0.963246	0.00200142	-1.96592	-1.12757	7
850	Ala_Asp_Leu_Glu_Lys	ENSGALG00000001407	0.881239	0.0203188	-2.2136	-1.12757	7
854	Ala_Asp_Leu_Glu_Lys	ENSGALG00000047968	0.959631	0.00241155	-1.68438	-1.12757	7
860	Ala_Asp_Leu_Glu_Lys	ENSGALG00000002893	0.833852	0.0391143	-1.39913	-1.12757	7
866	Ala_Asp_Leu_Glu_Lys	ENSGALG00000031590	0.818526	0.0464111	-1.64835	-1.12757	7
871	Ala_Asp_Leu_Glu_Lys	ENSGALG00000052780	0.927741	0.00764336	-2.49547	-1.12757	7
873	Ala_Asp_Leu_Glu_Lys	ENSGALG00000035624	-0.829391	0.041178	2.32494	-1.12757	9
880	Ala_Asp_Leu_Glu_Lys	ENSGALG00000048031	0.941706	0.00499824	-1.43779	-1.12757	7
885	Ala_Asp_Leu_Glu_Lys	ENSGALG00000014686	0.950619	0.00359749	-2.1301	-1.12757	7
893	Ala_Asp_Leu_Glu_Lys	ENSGALG00000052786	-0.895937	0.0156802	1.03988	-1.12757	9
894	Ala_Asp_Leu_Glu_Lys	ENSGALG00000001768	0.899379	0.0146776	-1.99724	-1.12757	7
903	Ala_Asp_Leu_Glu_Lys	ENSGALG00000036358	0.864998	0.0261081	-1.95243	-1.12757	7
904	Ala_Asp_Leu_Glu_Lys	ENSGALG00000002987	0.848156	0.0328345	-1.15891	-1.12757	7
916	Ala_Asp_Leu_Glu_Lys	ENSGALG00000001857	-0.864482	0.0263033	1.57308	-1.12757	9
920	Ala_Asp_Leu_Glu_Lys	ENSGALG00000045758	-0.885784	0.0188229	1.10838	-1.12757	9
921	Ala_Asp_Leu_Glu_Lys	ENSGALG00000036229	0.908557	0.0121604	-1.01251	-1.12757	7
925	Ala_Asp_Leu_Glu_Lys	ENSGALG00000036364	-0.922065	0.00887401	1.08388	-1.12757	9
931	Ala_Asp_Leu_Glu_Lys	ENSGALG00000032465	0.91957	0.00944334	-1.21433	-1.12757	7
935	Ala_Asp_Leu_Glu_Lys	ENSGALG00000004184	0.814799	0.048273	-1.21279	-1.12757	7
944	Ala_Asp_Leu_Glu_Lys	ENSGALG00000043033	-0.8365	0.0379128	1.01379	-1.12757	9
945	Ala_Asp_Leu_Glu_Lys	ENSGALG00000005769	0.92847	0.00749172	-1.13057	-1.12757	7
948	Ala_Asp_Leu_Glu_Lys	ENSGALG00000003126	-0.858105	0.028773	1.11727	-1.12757	9
950	Ala_Asp_Leu_Glu_Lys	ENSGALG00000048179	0.910581	0.0116362	-1.02277	-1.12757	7
952	Ala_Asp_Leu_Glu_Lys	ENSGALG00000023584	-0.846388	0.0335826	1.011	-1.12757	9
956	Ala_Asp_Leu_Glu_Lys	ENSGALG00000005968	0.82746	0.0420868	-1.71995	-1.12757	7
961	Ala_Asp_Leu_Glu_Lys	ENSGALG00000004437	0.899313	0.0146963	-1.0518	-1.12757	7
962	Ala_Asp_Leu_Glu_Lys	ENSGALG00000047523	-0.863369	0.0267268	2.04085	-1.12757	9
975	Ala_Asp_Leu_Glu_Lys	ENSGALG00000002637	0.849237	0.032381	-1.65848	-1.12757	7
977	Ala_Asp_Leu_Glu_Lys	ENSGALG00000043469	-0.833379	0.0393308	1.13968	-1.12757	9
978	Ala_Asp_Leu_Glu_Lys	ENSGALG00000023886	-0.827852	0.0419018	1.75117	-1.12757	9
980	Ala_Asp_Leu_Glu_Lys	ENSGALG00000037160	0.947097	0.00412404	-1.33724	-1.12757	7
981	Ala_Asp_Leu_Glu_Lys	ENSGALG00000052852	-0.882811	0.0197954	1.43754	-1.12757	9
984	Ala_Asp_Leu_Glu_Lys	ENSGALG00000047550	0.907034	0.0125622	-1.46239	-1.12757	7
1003	Ala_Asp_Leu_Glu_Lys	ENSGALG00000052916	-0.896207	0.0156005	1.71025	-1.12757	9
1005	Ala_Asp_Leu_Glu_Lys	ENSGALG00000039985	0.819656	0.0458533	-1.56711	-1.12757	7
1007	Ala_Asp_Leu_Glu_Lys	ENSGALG00000023303	-0.920403	0.00925144	1.12672	-1.12757	9
1008	Ala_Asp_Leu_Glu_Lys	ENSGALG00000046313	-0.970082	0.00132924	1.72036	-1.12757	9
1017	Ala_Asp_Leu_Glu_Lys	ENSGALG00000014924	0.910229	0.0117265	-1.04207	-1.12757	7
1019	Ala_Asp_Leu_Glu_Lys	ENSGALG00000049089	-0.962905	0.00203859	1.23261	-1.12757	9
1026	Ala_Asp_Leu_Glu_Lys	ENSGALG00000006413	0.850338	0.0319219	-1.43406	-1.12757	7
1030	Ala_Asp_Leu_Glu_Lys	ENSGALG00000046461	0.888038	0.0181015	-1.08871	-1.12757	7
1040	Ala_Asp_Leu_Glu_Lys	ENSGALG00000003547	0.896011	0.0156583	-1.04066	-1.12757	7
1043	Ala_Asp_Leu_Glu_Lys	ENSGALG00000014971	0.898378	0.0149657	-1.39516	-1.12757	7
1050	Ala_Asp_Leu_Glu_Lys	ENSGALG00000037669	0.859913	0.0280618	-1.11277	-1.12757	7
1053	Ala_Asp_Leu_Glu_Lys	ENSGALG00000005354	0.869725	0.024352	-1.01407	-1.12757	7
1059	Ala_Asp_Leu_Glu_Lys	ENSGALG00000053166	-0.847485	0.0331175	1.19951	-1.12757	9
1062	Ala_Asp_Leu_Glu_Lys	ENSGALG00000003567	0.895751	0.0157354	-1.35978	-1.12757	7
1064	Ala_Asp_Leu_Glu_Lys	ENSGALG00000048674	0.84446	0.0344078	-1.19671	-1.12757	7
1067	Ala_Asp_Leu_Glu_Lys	ENSGALG00000047338	0.852195	0.0311549	-1.01246	-1.12757	7
1069	Ala_Asp_Leu_Glu_Lys	ENSGALG00000053028	0.928059	0.00757705	-1.09328	-1.12757	7
1073	Ala_Asp_Leu_Glu_Lys	ENSGALG00000053042	0.901538	0.0140648	-2.0256	-1.12757	7
1075	Ala_Asp_Leu_Glu_Lys	ENSGALG00000005401	0.818512	0.046418	-1.12272	-1.12757	7
1077	Ala_Asp_Leu_Glu_Lys	ENSGALG00000053098	0.903446	0.0135339	-1.62594	-1.12757	7
1079	Ala_Asp_Leu_Glu_Lys	ENSGALG00000038242	0.877661	0.0215348	-1.29802	-1.12757	7
1081	Ala_Asp_Leu_Glu_Lys	ENSGALG00000053223	-0.875305	0.0223537	1.24736	-1.12757	9
1084	Ala_Asp_Leu_Glu_Lys	ENSGALG00000003588	-0.814716	0.048315	1.53268	-1.12757	9
1088	Ala_Asp_Leu_Glu_Lys	ENSGALG00000042199	0.911618	0.0113719	-1.38676	-1.12757	7
1090	Ala_Asp_Leu_Glu_Lys	ENSGALG00000048927	-0.855321	0.029884	1.758	-1.12757	9
1098	Ala_Asp_Leu_Glu_Lys	ENSGALG00000008007	0.831422	0.0402324	-1.18947	-1.12757	7
1100	Ala_Asp_Leu_Glu_Lys	ENSGALG00000053551	-0.908198	0.0122546	1.8674	-1.12757	9
1102	Ala_Asp_Leu_Glu_Lys	ENSGALG00000015377	0.878589	0.0212161	-1.01246	-1.12757	7
1105	Ala_Asp_Leu_Glu_Lys	ENSGALG00000049868	0.96029	0.00233402	-4.55607	-1.12757	7
1106	Ala_Asp_Leu_Glu_Lys	ENSGALG00000003744	-0.849032	0.0324666	1.24907	-1.12757	9
1119	Ala_Asp_Leu_Glu_Lys	ENSGALG00000016144	-0.973993	0.00100577	1.29453	-1.12757	9
1121	Ala_Asp_Leu_Glu_Lys	ENSGALG00000007080	-0.991218	0.000115352	1.25198	-1.12757	9
1137	Ala_Asp_Leu_Glu_Lys	ENSGALG00000040463	0.930668	0.00704374	-2.46757	-1.12757	7
1138	Ala_Asp_Leu_Glu_Lys	ENSGALG00000016608	0.848636	0.0326327	-1.16027	-1.12757	7
1142	Ala_Asp_Leu_Glu_Lys	ENSGALG00000008080	0.895059	0.0159412	-1.01788	-1.12757	7
1143	Ala_Asp_Leu_Glu_Lys	ENSGALG00000007157	0.813128	0.049119	-2.18593	-1.12757	7
1144	Ala_Asp_Leu_Glu_Lys	ENSGALG00000053576	-0.866578	0.0255145	1.71303	-1.12757	9
1150	Ala_Asp_Leu_Glu_Lys	ENSGALG00000003928	-0.855546	0.0297932	1.28848	-1.12757	9
1160	Ala_Asp_Leu_Glu_Lys	ENSGALG00000016609	0.910598	0.0116317	-1.30188	-1.12757	7
1163	Ala_Asp_Leu_Glu_Lys	ENSGALG00000040755	0.835773	0.0382409	-1.1531	-1.12757	7
1170	Ala_Asp_Leu_Glu_Lys	ENSGALG00000053677	0.969137	0.00141407	-1.50488	-1.12757	7
1174	Ala_Asp_Leu_Glu_Lys	ENSGALG00000041838	-0.815056	0.0481434	1.64038	-1.12757	9
1182	Ala_Asp_Leu_Glu_Lys	ENSGALG00000016610	0.949932	0.00369746	-1.4547	-1.12757	7
1185	Ala_Asp_Leu_Glu_Lys	ENSGALG00000054030	0.910006	0.0117841	-1.85822	-1.12757	7
1189	Ala_Asp_Leu_Glu_Lys	ENSGALG00000016465	-0.86582	0.0257984	1.16914	-1.12757	9
1195	Ala_Asp_Leu_Glu_Lys	ENSGALG00000049279	0.861513	0.02744	-1.58703	-1.12757	7
1196	Ala_Asp_Leu_Glu_Lys	ENSGALG00000041854	-0.895409	0.0158369	1.01557	-1.12757	9
1201	Ala_Asp_Leu_Glu_Lys	ENSGALG00000050434	-0.822297	0.0445617	1.27491	-1.12757	9
1204	Ala_Asp_Leu_Glu_Lys	ENSGALG00000016646	0.968622	0.00146146	-1.69439	-1.12757	7
1213	Ala_Asp_Leu_Glu_Lys	ENSGALG00000053434	0.861946	0.0272728	-1.41639	-1.12757	7
1230	Ala_Asp_Leu_Glu_Lys	ENSGALG00000050667	0.865868	0.0257804	-1.50074	-1.12757	7
1279	Ala_Asp_Leu_Glu_Lys	ENSGALG00000049665	-0.880353	0.0206168	1.30802	-1.12757	9
1280	Ala_Asp_Leu_Glu_Lys	ENSGALG00000020510	0.915822	0.0103306	-1.21818	-1.12757	7
1282	Ala_Asp_Leu_Glu_Lys	ENSGALG00000055022	0.849874	0.0321148	-1.41035	-1.12757	7
1283	Ala_Lys_Asp	ENSGALG00000043768	0.953612	0.00317779	-1.06438	-9.67429	7
1295	Ala_Lys_Asp	ENSGALG00000026727	-0.81247	0.0494538	1.14327	-9.67429	9
1298	Ala_Lys_Asp	ENSGALG00000031211	0.849305	0.0323524	-4.73759	-9.67429	7
1301	Ala_Lys_Asp	ENSGALG00000045317	-0.842372	0.0353117	1.48583	-9.67429	9
1302	Ala_Lys_Asp	ENSGALG00000031112	0.84587	0.0338034	-1.16542	-9.67429	7
1304	Ala_Lys_Asp	ENSGALG00000002893	0.876192	0.0220437	-1.39913	-9.67429	7
1306	Ala_Lys_Asp	ENSGALG00000031058	0.944209	0.00458217	-1.42679	-9.67429	7
1310	Ala_Lys_Asp	ENSGALG00000029617	-0.865743	0.0258273	1.00225	-9.67429	9
1320	Ala_Lys_Asp	ENSGALG00000028284	-0.81865	0.0463495	1.46185	-9.67429	9
1322	Ala_Lys_Asp	ENSGALG00000007080	-0.967522	0.00156508	1.25198	-9.67429	9
1323	Ala_Lys_Asp	ENSGALG00000045758	-0.833697	0.0391856	1.10838	-9.67429	9
1325	Ala_Lys_Asp	ENSGALG00000030492	0.926894	0.00782137	-1.29077	-9.67429	7
1331	Ala_Lys_Asp	ENSGALG00000046313	-0.945552	0.0043661	1.72036	-9.67429	9
1334	Ala_Lys_Asp	ENSGALG00000031652	-0.838988	0.0368004	1.85673	-9.67429	9
1340	Ala_Lys_Asp	ENSGALG00000043469	-0.818844	0.0462539	1.13968	-9.67429	9
1344	Ala_Lys_Asp	ENSGALG00000007157	0.813556	0.0489017	-2.18593	-9.67429	7
1348	Ala_Lys_Asp	ENSGALG00000002987	0.847084	0.033287	-1.15891	-9.67429	7
1352	Ala_Lys_Asp	ENSGALG00000003126	-0.865854	0.0257858	1.11727	-9.67429	9
1353	Ala_Lys_Asp	ENSGALG00000046461	0.903147	0.0136165	-1.08871	-9.67429	7
1357	Ala_Lys_Asp	ENSGALG00000044662	0.862977	0.0268768	-2.77481	-9.67429	7
1363	Ala_Lys_Asp	ENSGALG00000003547	0.938308	0.00559151	-1.04066	-9.67429	7
1380	Ala_Lys_Asp	ENSGALG00000002637	0.878782	0.02115	-1.65848	-9.67429	7
1381	Ala_Lys_Asp	ENSGALG00000008007	0.875192	0.0223936	-1.18947	-9.67429	7
1382	Ala_Lys_Asp	ENSGALG00000032060	0.859878	0.0280756	-1.1035	-9.67429	7
1385	Ala_Lys_Asp	ENSGALG00000003567	0.940531	0.00519962	-1.35978	-9.67429	7
1389	Ala_Lys_Asp	ENSGALG00000003744	-0.894837	0.0160075	1.24907	-9.67429	9
1390	Ala_Lys_Asp	ENSGALG00000032184	0.822715	0.0443592	-1.46097	-9.67429	7
1394	Ala_Lys_Asp	ENSGALG00000002546	0.814233	0.0485586	-1.13672	-9.67429	7
1396	Ala_Lys_Asp	ENSGALG00000003163	0.860531	0.027821	-1.09448	-9.67429	7
1397	Ala_Lys_Asp	ENSGALG00000046817	0.8899	0.0175156	-1.10933	-9.67429	7
1401	Ala_Lys_Asp	ENSGALG00000044942	-0.816171	0.0475837	1.62946	-9.67429	9
1405	Ala_Lys_Asp	ENSGALG00000014233	0.929091	0.00736378	-1.29436	-9.67429	7
1406	Ala_Lys_Asp	ENSGALG00000052818	0.839061	0.0367676	-1.1577	-9.67429	7
1407	Ala_Lys_Asp	ENSGALG00000003588	-0.909776	0.0118435	1.53268	-9.67429	9
1415	Ala_Lys_Asp	ENSGALG00000042411	0.840558	0.0361061	-1.16973	-9.67429	7
1416	Ala_Lys_Asp	ENSGALG00000023542	0.839004	0.0367932	-1.4584	-9.67429	7
1424	Ala_Lys_Asp	ENSGALG00000014924	0.914338	0.0106926	-1.04207	-9.67429	7
1425	Ala_Lys_Asp	ENSGALG00000008080	0.938577	0.00554326	-1.01788	-9.67429	7
1428	Ala_Lys_Asp	ENSGALG00000052852	-0.878361	0.021294	1.43754	-9.67429	9
1429	Ala_Lys_Asp	ENSGALG00000008283	0.926024	0.00800618	-1.4921	-9.67429	7
1433	Ala_Lys_Asp	ENSGALG00000003928	-0.861461	0.0274602	1.28848	-9.67429	9
1438	Ala_Lys_Asp	ENSGALG00000023584	-0.842997	0.0350399	1.011	-9.67429	9
1449	Ala_Lys_Asp	ENSGALG00000021869	0.870915	0.0239191	-1.58391	-9.67429	7
1450	Ala_Lys_Asp	ENSGALG00000052916	-0.831181	0.0403443	1.71025	-9.67429	9
1453	Ala_Lys_Asp	ENSGALG00000014686	0.982058	0.000480005	-2.1301	-9.67429	7
1454	Ala_Lys_Asp	ENSGALG00000053027	-0.814286	0.0485321	1.85545	-9.67429	9
1458	Ala_Lys_Asp	ENSGALG00000008628	0.89706	0.0153496	-1.27617	-9.67429	7
1460	Ala_Lys_Asp	ENSGALG00000032465	0.954934	0.0030007	-1.21433	-9.67429	7
1469	Ala_Lys_Asp	ENSGALG00000000818	0.848754	0.032583	-1.0954	-9.67429	7
1470	Ala_Lys_Asp	ENSGALG00000047550	0.902608	0.0137658	-1.46239	-9.67429	7
1476	Ala_Lys_Asp	ENSGALG00000053028	0.976479	0.000823369	-1.09328	-9.67429	7
1483	Ala_Lys_Asp	ENSGALG00000014910	0.836909	0.0377292	-1.02592	-9.67429	7
1488	Ala_Lys_Asp	ENSGALG00000047523	-0.908489	0.0121782	2.04085	-9.67429	9
1490	Ala_Lys_Asp	ENSGALG00000014971	0.960983	0.00225374	-1.39516	-9.67429	7
1493	Ala_Lys_Asp	ENSGALG00000023303	-0.963459	0.00197847	1.12672	-9.67429	9
1499	Ala_Lys_Asp	ENSGALG00000004096	0.886501	0.018592	-1.36668	-9.67429	7
1503	Ala_Lys_Asp	ENSGALG00000047968	0.967649	0.00155294	-1.68438	-9.67429	7
1507	Ala_Lys_Asp	ENSGALG00000011347	0.945307	0.00440522	-1.57725	-9.67429	7
1510	Ala_Lys_Asp	ENSGALG00000008945	0.860916	0.0276713	-1.00803	-9.67429	7
1511	Ala_Lys_Asp	ENSGALG00000047338	0.923694	0.00851172	-1.01246	-9.67429	7
1512	Ala_Lys_Asp	ENSGALG00000005769	0.970969	0.00125199	-1.13057	-9.67429	7
1513	Ala_Lys_Asp	ENSGALG00000001115	0.976755	0.000804238	-2.06589	-9.67429	7
1520	Ala_Lys_Asp	ENSGALG00000053042	0.935095	0.00618232	-2.0256	-9.67429	7
1524	Ala_Lys_Asp	ENSGALG00000053098	0.939934	0.00530346	-1.62594	-9.67429	7
1535	Ala_Lys_Asp	ENSGALG00000001282	0.981074	0.000533873	-1.96592	-9.67429	7
1538	Ala_Lys_Asp	ENSGALG00000015117	0.878928	0.0211003	-1.87525	-9.67429	7
1542	Ala_Lys_Asp	ENSGALG00000004184	0.854631	0.0301624	-1.21279	-9.67429	7
1544	Ala_Lys_Asp	ENSGALG00000049089	-0.970587	0.00128499	1.23261	-9.67429	9
1556	Ala_Lys_Asp	ENSGALG00000005801	-0.864085	0.026454	1.0862	-9.67429	9
1557	Ala_Lys_Asp	ENSGALG00000001371	0.816505	0.0474163	-1.81735	-9.67429	7
1562	Ala_Lys_Asp	ENSGALG00000052780	0.90124	0.0141487	-2.49547	-9.67429	7
1568	Ala_Lys_Asp	ENSGALG00000013177	0.821463	0.0449678	-1.0682	-9.67429	7
1569	Ala_Lys_Asp	ENSGALG00000048031	0.961709	0.00217118	-1.43779	-9.67429	7
1570	Ala_Lys_Asp	ENSGALG00000032862	0.90971	0.0118603	-3.86387	-9.67429	7
1574	Ala_Lys_Asp	ENSGALG00000042199	0.924708	0.00828989	-1.38676	-9.67429	7
1576	Ala_Lys_Asp	ENSGALG00000008976	0.92401	0.00844232	-1.24553	-9.67429	7
1579	Ala_Lys_Asp	ENSGALG00000001407	0.906016	0.0128345	-2.2136	-9.67429	7
1583	Ala_Lys_Asp	ENSGALG00000001768	0.93258	0.00666487	-1.99724	-9.67429	7
1584	Ala_Lys_Asp	ENSGALG00000052786	-0.916644	0.0101328	1.03988	-9.67429	9
1593	Ala_Lys_Asp	ENSGALG00000006413	0.931882	0.00680208	-1.43406	-9.67429	7
1594	Ala_Lys_Asp	ENSGALG00000013234	-0.829162	0.0412855	1.58541	-9.67429	9
1605	Ala_Lys_Asp	ENSGALG00000001857	-0.87447	0.0226477	1.57308	-9.67429	9
1608	Ala_Lys_Asp	ENSGALG00000004437	0.949682	0.00373421	-1.0518	-9.67429	7
1609	Ala_Lys_Asp	ENSGALG00000020510	0.906112	0.0128087	-1.21818	-9.67429	7
1616	Ala_Lys_Asp	ENSGALG00000013268	-0.942466	0.00487009	1.05669	-9.67429	9
1618	Ala_Lys_Asp	ENSGALG00000033256	0.935377	0.00612927	-1.01385	-9.67429	7
1619	Ala_Lys_Asp	ENSGALG00000041838	-0.881865	0.0201095	1.64038	-9.67429	9
1626	Ala_Lys_Asp	ENSGALG00000006044	-0.869879	0.0242956	1.14725	-9.67429	9
1627	Ala_Lys_Asp	ENSGALG00000053166	-0.885639	0.0188697	1.19951	-9.67429	9
1629	Ala_Lys_Asp	ENSGALG00000054030	0.959466	0.00243119	-1.85822	-9.67429	7
1630	Ala_Lys_Asp	ENSGALG00000051757	-0.943998	0.00461648	1.40789	-9.67429	9
1632	Ala_Lys_Asp	ENSGALG00000049181	0.812199	0.0495918	-1.02065	-9.67429	7
1634	Ala_Lys_Asp	ENSGALG00000004960	0.845946	0.0337708	-1.04411	-9.67429	7
1637	Ala_Lys_Asp	ENSGALG00000006547	0.849814	0.0321399	-1.0616	-9.67429	7
1639	Ala_Lys_Asp	ENSGALG00000011633	0.974635	0.000956946	-5.10839	-9.67429	7
1641	Ala_Lys_Asp	ENSGALG00000041854	-0.94247	0.00486935	1.01557	-9.67429	9
1644	Ala_Lys_Asp	ENSGALG00000005968	0.898293	0.0149904	-1.71995	-9.67429	7
1645	Ala_Lys_Asp	ENSGALG00000016144	-0.960318	0.00233077	1.29453	-9.67429	9
1650	Ala_Lys_Asp	ENSGALG00000012092	0.92268	0.00873637	-1.27444	-9.67429	7
1652	Ala_Lys_Asp	ENSGALG00000051778	-0.907986	0.0123104	1.34202	-9.67429	9
1653	Ala_Lys_Asp	ENSGALG00000009641	0.824093	0.0436933	-1.34745	-9.67429	7
1664	Ala_Lys_Asp	ENSGALG00000009480	0.928155	0.00755712	-1.04466	-9.67429	7
1668	Ala_Lys_Asp	ENSGALG00000015377	0.946961	0.00414513	-1.01246	-9.67429	7
1669	Ala_Lys_Asp	ENSGALG00000049447	-0.827486	0.0420744	1.17582	-9.67429	9
1675	Ala_Lys_Asp	ENSGALG00000009687	0.907798	0.0123599	-1.38174	-9.67429	7
1679	Ala_Lys_Asp	ENSGALG00000048179	0.961607	0.00218277	-1.02277	-9.67429	7
1680	Ala_Lys_Asp	ENSGALG00000049279	0.877449	0.0216078	-1.58703	-9.67429	7
1687	Ala_Lys_Asp	ENSGALG00000012015	0.916232	0.0102317	-1.47497	-9.67429	7
1694	Ala_Lys_Asp	ENSGALG00000012407	-0.886598	0.0185609	1.02481	-9.67429	9
1697	Ala_Lys_Asp	ENSGALG00000009856	0.898302	0.0149879	-1.22203	-9.67429	7
1700	Ala_Lys_Asp	ENSGALG00000005354	0.941118	0.00509855	-1.01407	-9.67429	7
1704	Ala_Lys_Asp	ENSGALG00000013616	0.967796	0.00153892	-1.91684	-9.67429	7
1710	Ala_Lys_Asp	ENSGALG00000033638	0.966037	0.00171064	-1.55564	-9.67429	7
1722	Ala_Lys_Asp	ENSGALG00000005401	0.891434	0.0170402	-1.12272	-9.67429	7
1724	Ala_Lys_Asp	ENSGALG00000049665	-0.844097	0.0345641	1.30802	-9.67429	9
1730	Ala_Lys_Asp	ENSGALG00000009601	0.922486	0.00877973	-1.40637	-9.67429	7
1736	Ala_Lys_Asp	ENSGALG00000017485	-0.813724	0.0488162	2.09782	-9.67429	9
1741	Ala_Lys_Asp	ENSGALG00000009920	-0.896116	0.0156274	1.43511	-9.67429	9
1744	Ala_Lys_Asp	ENSGALG00000016608	0.896399	0.0155438	-1.16027	-9.67429	7
1746	Ala_Lys_Asp	ENSGALG00000013022	0.91154	0.0113916	-1.31776	-9.67429	7
1747	Ala_Lys_Asp	ENSGALG00000017167	0.89289	0.0165944	-1.00064	-9.67429	7
1748	Ala_Lys_Asp	ENSGALG00000053551	-0.907293	0.0124936	1.8674	-9.67429	9
1749	Ala_Lys_Asp	ENSGALG00000010133	0.893641	0.0163669	-1.12951	-9.67429	7
1753	Ala_Lys_Asp	ENSGALG00000048674	0.878915	0.0211048	-1.19671	-9.67429	7
1755	Ala_Lys_Asp	ENSGALG00000016465	-0.891041	0.0171613	1.16914	-9.67429	9
1758	Ala_Lys_Asp	ENSGALG00000019060	0.878554	0.0212282	-1.58097	-9.67429	7
1765	Ala_Lys_Asp	ENSGALG00000054402	-0.832775	0.0396082	1.12192	-9.67429	9
1766	Ala_Lys_Asp	ENSGALG00000016609	0.96414	0.00190581	-1.30188	-9.67429	7
1771	Ala_Lys_Asp	ENSGALG00000010233	0.851399	0.0314826	-1.77065	-9.67429	7
1774	Ala_Lys_Asp	ENSGALG00000010290	0.864685	0.0262264	-1.31406	-9.67429	7
1776	Ala_Lys_Asp	ENSGALG00000034119	0.930698	0.00703775	-1.50938	-9.67429	7
1779	Ala_Lys_Asp	ENSGALG00000048927	-0.848108	0.0328545	1.758	-9.67429	9
1781	Ala_Lys_Asp	ENSGALG00000053434	0.886713	0.0185241	-1.41639	-9.67429	7
1788	Ala_Lys_Asp	ENSGALG00000016610	0.986204	0.000284171	-1.4547	-9.67429	7
1792	Ala_Lys_Asp	ENSGALG00000053576	-0.867765	0.0250729	1.71303	-9.67429	9
1794	Ala_Lys_Asp	ENSGALG00000049868	0.979375	0.000633699	-4.55607	-9.67429	7
1806	Ala_Lys_Asp	ENSGALG00000035584	0.856009	0.0296075	-1.03226	-9.67429	7
1810	Ala_Lys_Asp	ENSGALG00000016646	0.956683	0.00277389	-1.69439	-9.67429	7
1818	Ala_Lys_Asp	ENSGALG00000053677	0.961476	0.00219757	-1.50488	-9.67429	7
1819	Ala_Lys_Asp	ENSGALG00000039985	0.8794	0.0209395	-1.56711	-9.67429	7
1827	Ala_Lys_Asp	ENSGALG00000040463	0.917122	0.0100184	-2.46757	-9.67429	7
1830	Ala_Lys_Asp	ENSGALG00000011200	0.896459	0.0155261	-1.18872	-9.67429	7
1834	Ala_Lys_Asp	ENSGALG00000037160	0.978405	0.000694505	-1.33724	-9.67429	7
1841	Ala_Lys_Asp	ENSGALG00000039990	0.814694	0.0483259	-1.29083	-9.67429	7
1850	Ala_Lys_Asp	ENSGALG00000035624	-0.847629	0.0330565	2.32494	-9.67429	9
1853	Ala_Lys_Asp	ENSGALG00000040755	0.927257	0.00774478	-1.1531	-9.67429	7
1864	Ala_Lys_Asp	ENSGALG00000037669	0.935547	0.00609746	-1.11277	-9.67429	7
1867	Ala_Lys_Asp	ENSGALG00000037997	0.847551	0.0330895	-1.40133	-9.67429	7
1873	Ala_Lys_Asp	ENSGALG00000051077	0.828035	0.0418153	-2.23493	-9.67429	7
1879	Ala_Lys_Asp	ENSGALG00000050667	0.861239	0.0275459	-1.50074	-9.67429	7
1880	Ala_Lys_Asp	ENSGALG00000016981	0.81865	0.0463498	-3.80626	-9.67429	7
1884	Ala_Lys_Asp	ENSGALG00000053858	-0.824106	0.0436872	1.14445	-9.67429	9
1887	Ala_Lys_Asp	ENSGALG00000055022	0.878986	0.0210804	-1.41035	-9.67429	7
1890	Ala_Lys_Asp	ENSGALG00000050434	-0.852894	0.0308685	1.27491	-9.67429	9
1893	Ala_Lys_Asp	ENSGALG00000038242	0.948067	0.00397549	-1.29802	-9.67429	7
1894	Ala_Lys_Asp	ENSGALG00000036358	0.877674	0.0215303	-1.95243	-9.67429	7
1898	Ala_Lys_Asp	ENSGALG00000036229	0.965791	0.0017354	-1.01251	-9.67429	7
1900	Ala_Lys_Asp	ENSGALG00000051366	-0.974088	0.000998431	2.05155	-9.67429	9
1901	Ala_Lys_Asp	ENSGALG00000050729	0.814766	0.0482898	-1.05556	-9.67429	7
1904	Ala_Lys_Asp	ENSGALG00000051102	-0.837023	0.0376779	1.35435	-9.67429	9
1909	Ala_Lys_Asp	ENSGALG00000051300	0.971631	0.00119576	-2.7539	-9.67429	7
1911	Ala_Lys_Asp	ENSGALG00000017034	0.846825	0.0333971	-1.04755	-9.67429	7
1916	Ala_Lys_Asp	ENSGALG00000036364	-0.891951	0.0168813	1.08388	-9.67429	9
1919	Ala_Lys_Asp	ENSGALG00000038752	-0.875925	0.0221369	1.31102	-9.67429	9
1924	Asn_Ile_Arg_Asp	ENSGALG00000003928	-0.826665	0.0424638	1.28848	-5.76454	9
1926	Asn_Ile_Arg_Asp	ENSGALG00000003567	0.932995	0.00658418	-1.35978	-5.76454	7
1927	Asn_Ile_Arg_Asp	ENSGALG00000002987	0.817009	0.047165	-1.15891	-5.76454	7
1928	Asn_Ile_Arg_Asp	ENSGALG00000003744	-0.820612	0.0453837	1.24907	-5.76454	9
1929	Asn_Ile_Arg_Asp	ENSGALG00000002893	0.866586	0.0255115	-1.39913	-5.76454	7
1932	Asn_Ile_Arg_Asp	ENSGALG00000003163	0.874597	0.0226028	-1.09448	-5.76454	7
1944	Asn_Ile_Arg_Asp	ENSGALG00000004096	0.907169	0.0125265	-1.36668	-5.76454	7
1945	Asn_Ile_Arg_Asp	ENSGALG00000003588	-0.87784	0.0214731	1.53268	-5.76454	9
1950	Asn_Ile_Arg_Asp	ENSGALG00000042199	0.87906	0.0210552	-1.38676	-5.76454	7
1961	Asn_Ile_Arg_Asp	ENSGALG00000002546	0.812376	0.0495016	-1.13672	-5.76454	7
1972	Asn_Ile_Arg_Asp	ENSGALG00000043768	0.971967	0.00116778	-1.06438	-5.76454	7
1973	Asn_Ile_Arg_Asp	ENSGALG00000004437	0.935617	0.00608432	-1.0518	-5.76454	7
1978	Asn_Ile_Arg_Asp	ENSGALG00000044662	0.880287	0.0206389	-2.77481	-5.76454	7
1980	Asn_Ile_Arg_Asp	ENSGALG00000001282	0.966307	0.00168374	-1.96592	-5.76454	7
1987	Asn_Ile_Arg_Asp	ENSGALG00000002637	0.833962	0.0390644	-1.65848	-5.76454	7
1988	Asn_Ile_Arg_Asp	ENSGALG00000040463	0.905172	0.0130622	-2.46757	-5.76454	7
1990	Asn_Ile_Arg_Asp	ENSGALG00000053166	-0.81558	0.0478801	1.19951	-5.76454	9
1995	Asn_Ile_Arg_Asp	ENSGALG00000008945	0.853614	0.0305749	-1.00803	-5.76454	7
1999	Asn_Ile_Arg_Asp	ENSGALG00000004960	0.854915	0.0300477	-1.04411	-5.76454	7
2008	Asn_Ile_Arg_Asp	ENSGALG00000003547	0.906481	0.0127098	-1.04066	-5.76454	7
2011	Asn_Ile_Arg_Asp	ENSGALG00000014233	0.918133	0.00977898	-1.29436	-5.76454	7
2024	Asn_Ile_Arg_Asp	ENSGALG00000001407	0.927419	0.00771088	-2.2136	-5.76454	7
2028	Asn_Ile_Arg_Asp	ENSGALG00000001768	0.938237	0.00560422	-1.99724	-5.76454	7
2029	Asn_Ile_Arg_Asp	ENSGALG00000052786	-0.835224	0.0384896	1.03988	-5.76454	9
2030	Asn_Ile_Arg_Asp	ENSGALG00000014924	0.858075	0.0287846	-1.04207	-5.76454	7
2034	Asn_Ile_Arg_Asp	ENSGALG00000051757	-0.888819	0.0178547	1.40789	-5.76454	9
2045	Asn_Ile_Arg_Asp	ENSGALG00000041854	-0.875042	0.0224461	1.01557	-5.76454	9
2047	Asn_Ile_Arg_Asp	ENSGALG00000052780	0.908611	0.0121463	-2.49547	-5.76454	7
2054	Asn_Ile_Arg_Asp	ENSGALG00000040755	0.905137	0.0130716	-1.1531	-5.76454	7
2056	Asn_Ile_Arg_Asp	ENSGALG00000051778	-0.870207	0.0241761	1.34202	-5.76454	9
2059	Asn_Ile_Arg_Asp	ENSGALG00000014686	0.949355	0.00378246	-2.1301	-5.76454	7
2061	Asn_Ile_Arg_Asp	ENSGALG00000008976	0.870508	0.0240664	-1.24553	-5.76454	7
2064	Asn_Ile_Arg_Asp	ENSGALG00000053434	0.905757	0.0129041	-1.41639	-5.76454	7
2065	Asn_Ile_Arg_Asp	ENSGALG00000005354	0.940739	0.00516366	-1.01407	-5.76454	7
2070	Asn_Ile_Arg_Asp	ENSGALG00000008007	0.812797	0.0492872	-1.18947	-5.76454	7
2080	Asn_Ile_Arg_Asp	ENSGALG00000005769	0.984482	0.000359348	-1.13057	-5.76454	7
2087	Asn_Ile_Arg_Asp	ENSGALG00000005401	0.8512	0.0315648	-1.12272	-5.76454	7
2089	Asn_Ile_Arg_Asp	ENSGALG00000014910	0.819984	0.0456919	-1.02592	-5.76454	7
2095	Asn_Ile_Arg_Asp	ENSGALG00000052818	0.880987	0.0204033	-1.1577	-5.76454	7
2096	Asn_Ile_Arg_Asp	ENSGALG00000014971	0.968106	0.00150965	-1.39516	-5.76454	7
2097	Asn_Ile_Arg_Asp	ENSGALG00000047523	-0.833433	0.0393062	2.04085	-5.76454	9
2101	Asn_Ile_Arg_Asp	ENSGALG00000046313	-0.900732	0.0142921	1.72036	-5.76454	9
2107	Asn_Ile_Arg_Asp	ENSGALG00000008628	0.820483	0.0454469	-1.27617	-5.76454	7
2109	Asn_Ile_Arg_Asp	ENSGALG00000009480	0.912968	0.0110322	-1.04466	-5.76454	7
2112	Asn_Ile_Arg_Asp	ENSGALG00000053551	-0.822091	0.044662	1.8674	-5.76454	9
2113	Asn_Ile_Arg_Asp	ENSGALG00000015377	0.906018	0.0128339	-1.01246	-5.76454	7
2114	Asn_Ile_Arg_Asp	ENSGALG00000008080	0.974832	0.000942186	-1.01788	-5.76454	7
2118	Asn_Ile_Arg_Asp	ENSGALG00000008283	0.890808	0.0172335	-1.4921	-5.76454	7
2119	Asn_Ile_Arg_Asp	ENSGALG00000047550	0.872947	0.0231881	-1.46239	-5.76454	7
2120	Asn_Ile_Arg_Asp	ENSGALG00000009687	0.82202	0.0446965	-1.38174	-5.76454	7
2123	Asn_Ile_Arg_Asp	ENSGALG00000046461	0.876099	0.0220762	-1.08871	-5.76454	7
2125	Asn_Ile_Arg_Asp	ENSGALG00000053028	0.988018	0.000214483	-1.09328	-5.76454	7
2152	Asn_Ile_Arg_Asp	ENSGALG00000017167	0.837574	0.0374307	-1.00064	-5.76454	7
2155	Asn_Ile_Arg_Asp	ENSGALG00000054030	0.948427	0.003921	-1.85822	-5.76454	7
2158	Asn_Ile_Arg_Asp	ENSGALG00000000818	0.840573	0.0360995	-1.0954	-5.76454	7
2167	Asn_Ile_Arg_Asp	ENSGALG00000046817	0.879135	0.0210296	-1.10933	-5.76454	7
2169	Asn_Ile_Arg_Asp	ENSGALG00000053042	0.973521	0.00104239	-2.0256	-5.76454	7
2172	Asn_Ile_Arg_Asp	ENSGALG00000005968	0.922555	0.00876435	-1.71995	-5.76454	7
2175	Asn_Ile_Arg_Asp	ENSGALG00000009601	0.892692	0.0166548	-1.40637	-5.76454	7
2182	Asn_Ile_Arg_Asp	ENSGALG00000013268	-0.910426	0.011676	1.05669	-5.76454	9
2183	Asn_Ile_Arg_Asp	ENSGALG00000051300	0.938079	0.00563266	-2.7539	-5.76454	7
2186	Asn_Ile_Arg_Asp	ENSGALG00000009920	-0.837583	0.0374267	1.43511	-5.76454	9
2194	Asn_Ile_Arg_Asp	ENSGALG00000006044	-0.853941	0.030442	1.14725	-5.76454	9
2201	Asn_Ile_Arg_Asp	ENSGALG00000047338	0.890338	0.0173793	-1.01246	-5.76454	7
2202	Asn_Ile_Arg_Asp	ENSGALG00000001115	0.987268	0.000242115	-2.06589	-5.76454	7
2205	Asn_Ile_Arg_Asp	ENSGALG00000051366	-0.932824	0.00661744	2.05155	-5.76454	9
2213	Asn_Ile_Arg_Asp	ENSGALG00000053098	0.906325	0.0127515	-1.62594	-5.76454	7
2222	Asn_Ile_Arg_Asp	ENSGALG00000053677	0.906711	0.0126482	-1.50488	-5.76454	7
2230	Asn_Ile_Arg_Asp	ENSGALG00000013616	0.974081	0.000999003	-1.91684	-5.76454	7
2233	Asn_Ile_Arg_Asp	ENSGALG00000047968	0.970331	0.00130732	-1.68438	-5.76454	7
2234	Asn_Ile_Arg_Asp	ENSGALG00000010133	0.926158	0.00797767	-1.12951	-5.76454	7
2235	Asn_Ile_Arg_Asp	ENSGALG00000032060	0.856911	0.0292467	-1.1035	-5.76454	7
2236	Asn_Ile_Arg_Asp	ENSGALG00000011347	0.940548	0.00519682	-1.57725	-5.76454	7
2242	Asn_Ile_Arg_Asp	ENSGALG00000006413	0.912403	0.0111738	-1.43406	-5.76454	7
2247	Asn_Ile_Arg_Asp	ENSGALG00000011633	0.986559	0.000269786	-5.10839	-5.76454	7
2253	Asn_Ile_Arg_Asp	ENSGALG00000016144	-0.904519	0.0132397	1.29453	-5.76454	9
2256	Asn_Ile_Arg_Asp	ENSGALG00000010233	0.858071	0.0287861	-1.77065	-5.76454	7
2260	Asn_Ile_Arg_Asp	ENSGALG00000032862	0.932322	0.00671545	-3.86387	-5.76454	7
2284	Asn_Ile_Arg_Asp	ENSGALG00000019060	0.855034	0.0299996	-1.58097	-5.76454	7
2285	Asn_Ile_Arg_Asp	ENSGALG00000016981	0.839424	0.0366068	-3.80626	-5.76454	7
2286	Asn_Ile_Arg_Asp	ENSGALG00000006547	0.826564	0.0425114	-1.0616	-5.76454	7
2299	Asn_Ile_Arg_Asp	ENSGALG00000048031	0.993691	5.95737e-05	-1.43779	-5.76454	7
2312	Asn_Ile_Arg_Asp	ENSGALG00000013022	0.880248	0.0206523	-1.31776	-5.76454	7
2316	Asn_Ile_Arg_Asp	ENSGALG00000051077	0.81527	0.0480359	-2.23493	-5.76454	7
2335	Asn_Ile_Arg_Asp	ENSGALG00000012015	0.848626	0.0326369	-1.47497	-5.76454	7
2339	Asn_Ile_Arg_Asp	ENSGALG00000020510	0.838201	0.0371505	-1.21818	-5.76454	7
2348	Asn_Ile_Arg_Asp	ENSGALG00000033256	0.875929	0.0221353	-1.01385	-5.76454	7
2359	Asn_Ile_Arg_Asp	ENSGALG00000033638	0.97281	0.00109886	-1.55564	-5.76454	7
2363	Asn_Ile_Arg_Asp	ENSGALG00000016465	-0.828099	0.0417851	1.16914	-5.76454	9
2378	Asn_Ile_Arg_Asp	ENSGALG00000007080	-0.935906	0.00603038	1.25198	-5.76454	9
2379	Asn_Ile_Arg_Asp	ENSGALG00000012092	0.911639	0.0113664	-1.27444	-5.76454	7
2383	Asn_Ile_Arg_Asp	ENSGALG00000021869	0.882318	0.0199588	-1.58391	-5.76454	7
2384	Asn_Ile_Arg_Asp	ENSGALG00000030492	0.947678	0.00403477	-1.29077	-5.76454	7
2395	Asn_Ile_Arg_Asp	ENSGALG00000011200	0.917546	0.0099176	-1.18872	-5.76454	7
2399	Asn_Ile_Arg_Asp	ENSGALG00000031058	0.900119	0.014466	-1.42679	-5.76454	7
2402	Asn_Ile_Arg_Asp	ENSGALG00000048674	0.853594	0.0305828	-1.19671	-5.76454	7
2409	Asn_Ile_Arg_Asp	ENSGALG00000048179	0.929592	0.00726136	-1.02277	-5.76454	7
2423	Asn_Ile_Arg_Asp	ENSGALG00000012407	-0.847469	0.0331241	1.02481	-5.76454	9
2425	Asn_Ile_Arg_Asp	ENSGALG00000034119	0.924831	0.00826313	-1.50938	-5.76454	7
2427	Asn_Ile_Arg_Asp	ENSGALG00000023303	-0.923315	0.00859543	1.12672	-5.76454	9
2433	Asn_Ile_Arg_Asp	ENSGALG00000032465	0.961875	0.00215255	-1.21433	-5.76454	7
2439	Asn_Ile_Arg_Asp	ENSGALG00000049089	-0.920781	0.00916489	1.23261	-5.76454	9
2443	Asn_Ile_Arg_Asp	ENSGALG00000031112	0.81825	0.0465478	-1.16542	-5.76454	7
2452	Asn_Ile_Arg_Asp	ENSGALG00000055022	0.812091	0.049647	-1.41035	-5.76454	7
2463	Asn_Ile_Arg_Asp	ENSGALG00000036229	0.972528	0.0011217	-1.01251	-5.76454	7
2467	Asn_Ile_Arg_Asp	ENSGALG00000036364	-0.830026	0.0408813	1.08388	-5.76454	9
2473	Asn_Ile_Arg_Asp	ENSGALG00000016608	0.879303	0.0209725	-1.16027	-5.76454	7
2476	Asn_Ile_Arg_Asp	ENSGALG00000037997	0.850314	0.0319321	-1.40133	-5.76454	7
2477	Asn_Ile_Arg_Asp	ENSGALG00000016610	0.990125	0.000145787	-1.4547	-5.76454	7
2485	Asn_Ile_Arg_Asp	ENSGALG00000036358	0.836055	0.0381139	-1.95243	-5.76454	7
2495	Asn_Ile_Arg_Asp	ENSGALG00000016609	0.985374	0.000319319	-1.30188	-5.76454	7
2499	Asn_Ile_Arg_Asp	ENSGALG00000016646	0.915109	0.0105039	-1.69439	-5.76454	7
2502	Asn_Ile_Arg_Asp	ENSGALG00000038242	0.928509	0.00748382	-1.29802	-5.76454	7
2512	Asn_Ile_Arg_Asp	ENSGALG00000037669	0.885204	0.0190108	-1.11277	-5.76454	7
2522	Asn_Ile_Arg_Asp	ENSGALG00000035584	0.820695	0.045343	-1.03226	-5.76454	7
2523	Asn_Ile_Arg_Asp	ENSGALG00000037160	0.969327	0.00139686	-1.33724	-5.76454	7
2544	Asn_Ile_Arg_Asp	ENSGALG00000050667	0.842461	0.0352727	-1.50074	-5.76454	7
2555	Asn_Ile_Arg_Asp	ENSGALG00000049868	0.996908	1.4329e-05	-4.55607	-5.76454	7
2558	Asn_Ile_Arg_Asp	ENSGALG00000049279	0.849916	0.0320977	-1.58703	-5.76454	7
2565	Bucharaine	ENSGALG00000000619	0.909177	0.0119986	-2.36225	-9.45264	7
2575	Bucharaine	ENSGALG00000040620	0.820211	0.0455802	-1.23154	-9.45264	7
2579	Bucharaine	ENSGALG00000009626	0.874015	0.0228086	-1.11127	-9.45264	7
2581	Bucharaine	ENSGALG00000040276	0.980253	0.000581065	-2.55215	-9.45264	7
2583	Bucharaine	ENSGALG00000041640	0.974667	0.000954527	-2.71476	-9.45264	7
2591	Bucharaine	ENSGALG00000041491	0.864146	0.0264309	-1.82648	-9.45264	7
2596	Bucharaine	ENSGALG00000002199	0.94207	0.00493671	-1.80552	-9.45264	7
2601	Bucharaine	ENSGALG00000002086	0.841498	0.0356931	-1.22107	-9.45264	7
2607	Bucharaine	ENSGALG00000002728	0.947545	0.00405511	-1.22669	-9.45264	7
2617	Bucharaine	ENSGALG00000008349	0.972421	0.0011304	-1.14264	-9.45264	7
2619	Bucharaine	ENSGALG00000009875	0.983357	0.000413203	-3.11206	-9.45264	7
2622	Bucharaine	ENSGALG00000009405	0.998123	5.28102e-06	-2.24725	-9.45264	7
2633	Bucharaine	ENSGALG00000002974	0.995104	3.59025e-05	-2.64394	-9.45264	7
2635	Bucharaine	ENSGALG00000008290	0.998846	1.99684e-06	-3.11531	-9.45264	7
2646	Bucharaine	ENSGALG00000008661	0.988114	0.000211065	-1.44024	-9.45264	7
2658	Bucharaine	ENSGALG00000043167	0.977232	0.000771672	-1.15069	-9.45264	7
2664	Bucharaine	ENSGALG00000001559	0.976281	0.000837237	-1.7658	-9.45264	7
2668	Bucharaine	ENSGALG00000008734	0.953613	0.00317775	-2.09525	-9.45264	7
2669	Bucharaine	ENSGALG00000017168	0.895772	0.0157292	-1.27059	-9.45264	7
2672	Bucharaine	ENSGALG00000008901	0.947833	0.00401112	-1.75738	-9.45264	7
2683	Bucharaine	ENSGALG00000050857	0.997821	7.11735e-06	-1.79424	-9.45264	7
2685	Bucharaine	ENSGALG00000010036	0.988022	0.000214358	-1.18075	-9.45264	7
2698	Bucharaine	ENSGALG00000008950	0.980065	0.000592147	-1.01512	-9.45264	7
2707	Bucharaine	ENSGALG00000010098	0.896926	0.015389	-1.6459	-9.45264	7
2719	Bucharaine	ENSGALG00000053390	0.912561	0.011134	-1.66242	-9.45264	7
2721	Bucharaine	ENSGALG00000019063	0.993197	6.92605e-05	-3.66659	-9.45264	7
2723	Bucharaine	ENSGALG00000044643	0.914729	0.0105967	-1.20796	-9.45264	7
2724	Bucharaine	ENSGALG00000043367	0.842852	0.035103	-1.42166	-9.45264	7
2746	Bucharaine	ENSGALG00000043433	0.967869	0.00153203	-2.47386	-9.45264	7
2757	Bucharaine	ENSGALG00000011468	0.884326	0.0192967	-1.36247	-9.45264	7
2759	Bucharaine	ENSGALG00000016945	0.903047	0.0136441	-2.40969	-9.45264	7
2764	Bucharaine	ENSGALG00000026263	0.813993	0.0486803	-2.49054	-9.45264	7
2767	Bucharaine	ENSGALG00000044866	0.874492	0.02264	-1.5737	-9.45264	7
2774	Bucharaine	ENSGALG00000004306	0.877627	0.0215464	-1.11267	-9.45264	7
2777	Bucharaine	ENSGALG00000051919	0.987496	0.000233552	-2.64201	-9.45264	7
2780	Bucharaine	ENSGALG00000014793	0.99673	1.6025e-05	-3.51326	-9.45264	7
2797	Bucharaine	ENSGALG00000027462	0.874597	0.0226027	-1.03792	-9.45264	7
2804	Bucharaine	ENSGALG00000046616	0.84899	0.0324841	-1.69041	-9.45264	7
2808	Bucharaine	ENSGALG00000046831	0.998456	3.57176e-06	-4.0532	-9.45264	7
2812	Bucharaine	ENSGALG00000027231	0.98609	0.000288894	-1.27228	-9.45264	7
2817	Bucharaine	ENSGALG00000014984	0.965957	0.00171866	-1.44609	-9.45264	7
2818	Bucharaine	ENSGALG00000039895	0.994682	4.23395e-05	-1.16763	-9.45264	7
2829	Bucharaine	ENSGALG00000053510	0.910671	0.011613	-1.98182	-9.45264	7
2839	Bucharaine	ENSGALG00000015028	0.972783	0.0011011	-2.3912	-9.45264	7
2844	Bucharaine	ENSGALG00000005086	0.986969	0.00025359	-3.96937	-9.45264	7
2852	Bucharaine	ENSGALG00000047014	0.980258	0.000580766	-2.65644	-9.45264	7
2856	Bucharaine	ENSGALG00000028627	0.994476	4.56824e-05	-1.14068	-9.45264	7
2863	Bucharaine	ENSGALG00000013409	0.86241	0.0270941	-1.53734	-9.45264	7
2864	Bucharaine	ENSGALG00000023521	0.992709	7.95407e-05	-2.40687	-9.45264	7
2879	Bucharaine	ENSGALG00000024024	0.998286	4.40614e-06	-1.25608	-9.45264	7
2899	Bucharaine	ENSGALG00000053624	0.907569	0.0124205	-2.13499	-9.45264	7
2905	Bucharaine	ENSGALG00000015132	0.980023	0.000594662	-1.17022	-9.45264	7
2916	Bucharaine	ENSGALG00000032097	0.973793	0.00102122	-1.78076	-9.45264	7
2922	Bucharaine	ENSGALG00000029066	0.945543	0.00436765	-1.02085	-9.45264	7
2925	Bucharaine	ENSGALG00000016485	0.849108	0.0324347	-1.10112	-9.45264	7
2928	Bucharaine	ENSGALG00000052751	0.90099	0.014219	-2.05597	-9.45264	7
2931	Bucharaine	ENSGALG00000054456	0.868009	0.0249827	-1.48811	-9.45264	7
2932	Bucharaine	ENSGALG00000005448	0.888475	0.0179632	-1.28121	-9.45264	7
2935	Bucharaine	ENSGALG00000030112	0.967327	0.00158386	-1.5223	-9.45264	7
2937	Bucharaine	ENSGALG00000032803	0.997944	6.33381e-06	-1.8373	-9.45264	7
2939	Bucharaine	ENSGALG00000030324	0.940615	0.0051852	-1.45844	-9.45264	7
2953	Bucharaine	ENSGALG00000054470	0.903365	0.0135563	-1.91221	-9.45264	7
2960	Bucharaine	ENSGALG00000032181	0.938922	0.00548194	-1.09686	-9.45264	7
2962	Bucharaine	ENSGALG00000047339	0.886227	0.0186801	-1.04283	-9.45264	7
2965	Bucharaine	ENSGALG00000053721	0.927976	0.00759428	-1.08722	-9.45264	7
2974	Bucharaine	ENSGALG00000029842	0.860696	0.0277568	-1.61273	-9.45264	7
2976	Bucharaine	ENSGALG00000005619	0.98062	0.000559742	-1.98684	-9.45264	7
2977	Bucharaine	ENSGALG00000016785	0.909595	0.0118901	-1.40683	-9.45264	7
2981	Bucharaine	ENSGALG00000032984	0.905034	0.0130996	-1.41105	-9.45264	7
2983	Bucharaine	ENSGALG00000030550	0.985116	0.000330642	-1.71323	-9.45264	7
2989	Bucharaine	ENSGALG00000012985	0.998629	2.81953e-06	-3.38876	-9.45264	7
2994	Bucharaine	ENSGALG00000052794	0.829255	0.0412421	-1.59032	-9.45264	7
3003	Bucharaine	ENSGALG00000033012	0.923484	0.00855813	-1.97208	-9.45264	7
3008	Bucharaine	ENSGALG00000032329	0.984574	0.00035511	-2.05128	-9.45264	7
3026	Bucharaine	ENSGALG00000032311	0.86412	0.0264407	-2.54869	-9.45264	7
3032	Bucharaine	ENSGALG00000047383	0.995996	2.40194e-05	-3.1884	-9.45264	7
3037	Bucharaine	ENSGALG00000037148	0.873277	0.0230707	-2.1331	-9.45264	7
3038	Bucharaine	ENSGALG00000031094	0.990259	0.000141868	-1.13853	-9.45264	7
3041	Bucharaine	ENSGALG00000037166	0.984558	0.000355824	-1.4487	-9.45264	7
3054	Bucharaine	ENSGALG00000050387	0.922874	0.00869324	-1.72301	-9.45264	7
3061	Bucharaine	ENSGALG00000006221	0.982685	0.000447098	-1.66932	-9.45264	7
3063	Bucharaine	ENSGALG00000037402	0.989411	0.000167612	-2.04334	-9.45264	7
3069	Bucharaine	ENSGALG00000050830	0.959714	0.00240179	-1.65899	-9.45264	7
3074	Bucharaine	ENSGALG00000032618	0.999519	3.47445e-07	-1.7424	-9.45264	7
3077	Bucharaine	ENSGALG00000033535	0.951196	0.00351456	-1.25695	-9.45264	7
3080	Bucharaine	ENSGALG00000050491	0.935214	0.00615992	-1.51299	-9.45264	7
3086	Bucharaine	ENSGALG00000031398	0.934884	0.00622217	-1.70874	-9.45264	7
3098	Bucharaine	ENSGALG00000006992	0.967014	0.00161416	-3.70812	-9.45264	7
3127	Bucharaine	ENSGALG00000049561	0.958647	0.00252978	-1.51795	-9.45264	7
3132	Bucharaine	ENSGALG00000047941	0.96584	0.00173038	-3.57076	-9.45264	7
3147	Bucharaine	ENSGALG00000034453	0.929568	0.0072664	-1.00972	-9.45264	7
3152	Bucharaine	ENSGALG00000049772	0.939469	0.00538512	-5.0849	-9.45264	7
3156	Bucharaine	ENSGALG00000031997	0.921844	0.00892377	-3.11159	-9.45264	7
3159	Bucharaine	ENSGALG00000048357	0.819716	0.0458235	-1.21941	-9.45264	7
3172	Bucharaine	ENSGALG00000007669	0.974509	0.000966426	-1.43368	-9.45264	7
3175	Bucharaine	ENSGALG00000049875	0.989694	0.000158761	-1.81993	-9.45264	7
3179	Bucharaine	ENSGALG00000036806	0.853398	0.0306629	-1.36241	-9.45264	7
3189	Bucharaine	ENSGALG00000048923	0.998666	2.66663e-06	-1.45612	-9.45264	7
3197	Bucharaine	ENSGALG00000049878	0.89496	0.0159706	-1.99635	-9.45264	7
3222	Carnitine 2_methyl_C4	ENSGALG00000041838	0.878905	0.0211081	1.64038	1.02326	3
3226	Carnitine 2_methyl_C4	ENSGALG00000041921	0.884916	0.0191045	1.02909	1.02326	3
3232	Carnitine 2_methyl_C4	ENSGALG00000050440	0.853887	0.0304637	1.25336	1.02326	3
3269	Carnitine 2_methyl_C4	ENSGALG00000031013	0.878368	0.0212917	1.10477	1.02326	3
3274	Carnitine 2_methyl_C4	ENSGALG00000052273	0.917239	0.0099906	2.03794	1.02326	3
3292	Carnitine 2_methyl_C4	ENSGALG00000052254	0.915024	0.0105246	2.02725	1.02326	3
3293	Carnitine 2_methyl_C4	ENSGALG00000049143	0.893943	0.0162757	1.52372	1.02326	3
3322	Carnitine 2_methyl_C4	ENSGALG00000049216	0.895757	0.0157335	1.75176	1.02326	3
3333	Carnitine 2_methyl_C4	ENSGALG00000044942	0.918006	0.00980893	1.62946	1.02326	3
3341	Carnitine 2_methyl_C4	ENSGALG00000043100	-0.954896	0.00300569	-1.17556	1.02326	1
3347	Carnitine 2_methyl_C4	ENSGALG00000015662	0.94673	0.004181	2.8031	1.02326	3
3354	Carnitine 2_methyl_C4	ENSGALG00000032717	0.831697	0.040105	1.48198	1.02326	3
3355	Carnitine 2_methyl_C4	ENSGALG00000045317	0.875545	0.0222699	1.48583	1.02326	3
3362	Carnitine 2_methyl_C4	ENSGALG00000052643	0.884663	0.0191868	1.26183	1.02326	3
3363	Carnitine 2_methyl_C4	ENSGALG00000047357	0.820181	0.045595	1.28829	1.02326	3
3367	Carnitine 2_methyl_C4	ENSGALG00000043302	0.829716	0.0410262	1.29153	1.02326	3
3378	Carnitine 2_methyl_C4	ENSGALG00000051778	0.894461	0.0161201	1.34202	1.02326	3
3406	Carnitine 2_methyl_C4	ENSGALG00000052704	0.891551	0.017004	3.32443	1.02326	3
3414	Carnitine 2_methyl_C4	ENSGALG00000049444	0.845371	0.0340165	2.23287	1.02326	3
3419	Carnitine 2_methyl_C4	ENSGALG00000030151	0.879628	0.020862	2.60595	1.02326	3
3429	Carnitine 2_methyl_C4	ENSGALG00000047374	0.841525	0.0356816	2.24065	1.02326	3
3430	Carnitine 2_methyl_C4	ENSGALG00000050987	0.903667	0.013473	1.60079	1.02326	3
3436	Carnitine 2_methyl_C4	ENSGALG00000049447	0.828773	0.0414681	1.17582	1.02326	3
3448	Carnitine 2_methyl_C4	ENSGALG00000038984	0.957748	0.00264015	1.51301	1.02326	3
3455	Carnitine 2_methyl_C4	ENSGALG00000043603	0.811921	0.0497343	1.53348	1.02326	3
3456	Carnitine 2_methyl_C4	ENSGALG00000051099	0.817411	0.0469645	1.19831	1.02326	3
3468	Carnitine 2_methyl_C4	ENSGALG00000008447	0.923268	0.00860575	1.34906	1.02326	3
3470	Carnitine 2_methyl_C4	ENSGALG00000039011	0.921802	0.00893319	1.03419	1.02326	3
3472	Carnitine 2_methyl_C4	ENSGALG00000008628	-0.853434	0.0306483	-1.27617	1.02326	1
3484	Carnitine 2_methyl_C4	ENSGALG00000047709	0.8459	0.0337904	2.32363	1.02326	3
3507	Carnitine 2_methyl_C4	ENSGALG00000033256	-0.830897	0.040476	-1.01385	1.02326	1
3515	Carnitine 2_methyl_C4	ENSGALG00000017167	-0.917285	0.00997967	-1.00064	1.02326	1
3526	Carnitine 2_methyl_C4	ENSGALG00000019060	-0.938964	0.00547441	-1.58097	1.02326	1
3533	Carnitine 2_methyl_C4	ENSGALG00000013546	0.856438	0.0294357	1.06508	1.02326	3
3553	Carnitine 2_methyl_C4	ENSGALG00000005826	0.94344	0.00470805	1.69244	1.02326	3
3558	Carnitine 2_methyl_C4	ENSGALG00000039479	0.846266	0.0336347	1.87749	1.02326	3
3559	Carnitine 2_methyl_C4	ENSGALG00000017184	0.933523	0.0064819	2.22955	1.02326	3
3560	Carnitine 2_methyl_C4	ENSGALG00000008759	0.916952	0.010059	1.89419	1.02326	3
3561	Carnitine 2_methyl_C4	ENSGALG00000047550	-0.81932	0.0460188	-1.46239	1.02326	1
3564	Carnitine 2_methyl_C4	ENSGALG00000052959	0.829138	0.0412969	1.24638	1.02326	3
3566	Carnitine 2_methyl_C4	ENSGALG00000013234	0.874372	0.0226824	1.58541	1.02326	3
3567	Carnitine 2_methyl_C4	ENSGALG00000012464	0.880201	0.0206681	2.85519	1.02326	3
3571	Carnitine 2_methyl_C4	ENSGALG00000008997	0.862057	0.0272298	2.33239	1.02326	3
3581	Carnitine 2_methyl_C4	ENSGALG00000017234	-0.869962	0.0242654	-1.00324	1.02326	1
3587	Carnitine 2_methyl_C4	ENSGALG00000004946	-0.917547	0.00991751	-1.01677	1.02326	1
3596	Carnitine 2_methyl_C4	ENSGALG00000007955	0.89139	0.0170536	2.01201	1.02326	3
3598	Carnitine 2_methyl_C4	ENSGALG00000014924	-0.832013	0.0399591	-1.04207	1.02326	1
3601	Carnitine 2_methyl_C4	ENSGALG00000027345	0.845873	0.0338019	1.4949	1.02326	3
3605	Carnitine 2_methyl_C4	ENSGALG00000048087	0.834412	0.0388588	1.24492	1.02326	3
3627	Carnitine 2_methyl_C4	ENSGALG00000048161	0.94302	0.0047776	1.92301	1.02326	3
3633	Carnitine 2_methyl_C4	ENSGALG00000012906	0.833901	0.0390921	1.60342	1.02326	3
3640	Carnitine 2_methyl_C4	ENSGALG00000020390	0.834707	0.0387248	1.03956	1.02326	3
3653	Carnitine 2_methyl_C4	ENSGALG00000005254	0.813298	0.0490327	1.85873	1.02326	3
3659	Carnitine 2_methyl_C4	ENSGALG00000009498	0.845566	0.0339331	1.27664	1.02326	3
3663	Carnitine 2_methyl_C4	ENSGALG00000006217	0.915661	0.0103697	1.23287	1.02326	3
3690	Carnitine 2_methyl_C4	ENSGALG00000015079	0.818994	0.0461794	1.67262	1.02326	3
3702	Carnitine 2_methyl_C4	ENSGALG00000040755	-0.865408	0.0259534	-1.1531	1.02326	1
3710	Carnitine 2_methyl_C4	ENSGALG00000054928	0.904833	0.0131541	1.44091	1.02326	3
3731	Carnitine 2_methyl_C4	ENSGALG00000048932	0.883585	0.0195398	2.23235	1.02326	3
3738	Carnitine 2_methyl_C4	ENSGALG00000015154	0.859777	0.0281152	2.34319	1.02326	3
3742	Carnitine 2_methyl_C4	ENSGALG00000053622	0.926453	0.00791492	1.50855	1.02326	3
3750	Carnitine 2_methyl_C4	ENSGALG00000003588	0.819649	0.0458564	1.53268	1.02326	3
3760	Carnitine 2_methyl_C4	ENSGALG00000054484	0.837057	0.0376627	3.41066	1.02326	3
3769	Carnitine 2_methyl_C4	ENSGALG00000053858	0.891168	0.017122	1.14445	1.02326	3
3787	Carnitine 2_methyl_C4	ENSGALG00000002848	0.839353	0.0366382	1.55596	1.02326	3
3799	Carnitine 2_methyl_C4	ENSGALG00000054030	-0.833122	0.0394488	-1.85822	1.02326	1
3803	Carnitine 2_methyl_C4	ENSGALG00000054136	0.928384	0.00750968	2.07299	1.02326	3
3805	Carnitine 2_methyl_C4	ENSGALG00000000608	0.921655	0.00896656	1.43888	1.02326	3
3813	Carnitine 2_methyl_C4	ENSGALG00000054694	0.921843	0.00892397	2.50957	1.02326	3
3817	Carnitine 2_methyl_C4	ENSGALG00000053980	0.880115	0.0206971	1.42169	1.02326	3
3821	Carnitine 2_methyl_C4	ENSGALG00000001091	0.86947	0.0244451	1.04615	1.02326	3
3822	Carnitine 2_methyl_C4	ENSGALG00000003003	0.899046	0.0147731	3.32795	1.02326	3
3841	Carnitine 2_methyl_C4	ENSGALG00000055078	0.872198	0.0234563	1.87158	1.02326	3
3847	Carnitine C9:1	ENSGALG00000016485	-0.81971	0.0458268	-1.10112	1.39558	1
3848	Carnitine C9:1	ENSGALG00000052852	0.868131	0.0249376	1.43754	1.39558	3
3855	Carnitine C9:1	ENSGALG00000052798	-0.888583	0.0179291	-3.34498	1.39558	1
3861	Carnitine C9:1	ENSGALG00000054037	-0.820333	0.0455207	-1.20594	1.39558	1
3866	Carnitine C9:1	ENSGALG00000052916	0.829646	0.041059	1.71025	1.39558	3
3872	Carnitine C9:1	ENSGALG00000016470	0.88421	0.0193349	1.19689	1.39558	3
3873	Carnitine C9:1	ENSGALG00000053419	0.895052	0.0159433	1.63363	1.39558	3
3875	Carnitine C9:1	ENSGALG00000053931	-0.947594	0.00404759	-1.27779	1.39558	1
3877	Carnitine C9:1	ENSGALG00000053551	0.856577	0.02938	1.8674	1.39558	3
3887	Carnitine C9:1	ENSGALG00000054223	-0.867374	0.0252182	-2.0643	1.39558	1
3889	Carnitine C9:1	ENSGALG00000010269	-0.833455	0.0392961	-2.69116	1.39558	1
3896	Carnitine C9:1	ENSGALG00000053867	-0.87815	0.0213665	-2.21339	1.39558	1
3899	Carnitine C9:1	ENSGALG00000053561	0.90703	0.0125633	1.55548	1.39558	3
3904	Carnitine C9:1	ENSGALG00000054246	0.944676	0.00450638	2.0379	1.39558	3
3905	Carnitine C9:1	ENSGALG00000015293	-0.833574	0.0392418	-1.49508	1.39558	1
3907	Carnitine C9:1	ENSGALG00000053292	0.81779	0.046776	2.46516	1.39558	3
3921	Carnitine C9:1	ENSGALG00000053576	0.818886	0.0462327	1.71303	1.39558	3
3928	Carnitine C9:1	ENSGALG00000054735	0.883175	0.019675	1.44764	1.39558	3
3933	Carnitine C9:1	ENSGALG00000010391	0.880614	0.0205287	1.06075	1.39558	3
3940	Carnitine C9:1	ENSGALG00000049067	0.841876	0.0355278	1.39564	1.39558	3
3949	Carnitine C9:1	ENSGALG00000015425	-0.823692	0.0438866	-1.0533	1.39558	1
3959	Carnitine C9:1	ENSGALG00000010854	-0.850172	0.0319911	-1.00432	1.39558	1
3964	Carnitine C9:1	ENSGALG00000047483	-0.822118	0.0446485	-1.01571	1.39558	1
3967	Carnitine C9:1	ENSGALG00000009596	-0.816814	0.047262	-2.42885	1.39558	1
3971	Carnitine C9:1	ENSGALG00000015453	-0.888367	0.0179975	-2.57976	1.39558	1
3973	Carnitine C9:1	ENSGALG00000017235	-0.856692	0.0293342	-1.01774	1.39558	1
3979	Carnitine C9:1	ENSGALG00000000309	0.902906	0.0136833	1.53544	1.39558	3
3982	Carnitine C9:1	ENSGALG00000031018	-0.875923	0.0221375	-1.227	1.39558	1
3983	Carnitine C9:1	ENSGALG00000017099	-0.825955	0.0428016	-1.01339	1.39558	1
3990	Carnitine C9:1	ENSGALG00000047574	-0.888552	0.0179387	-1.00769	1.39558	1
3998	Carnitine C9:1	ENSGALG00000055026	0.957201	0.00270839	1.23857	1.39558	3
4006	Carnitine C9:1	ENSGALG00000014144	0.834229	0.0389421	1.64504	1.39558	3
4021	Carnitine C9:1	ENSGALG00000014907	-0.832891	0.0395548	-1.11025	1.39558	1
4024	Carnitine C9:1	ENSGALG00000047069	0.831538	0.0401787	1.76447	1.39558	3
4025	Carnitine C9:1	ENSGALG00000011136	-0.840722	0.0360338	-1.93867	1.39558	1
4040	Carnitine C9:1	ENSGALG00000033351	-0.856016	0.0296046	-1.21938	1.39558	1
4043	Carnitine C9:1	ENSGALG00000014908	-0.852131	0.0311812	-2.56469	1.39558	1
4054	Carnitine C9:1	ENSGALG00000014681	-0.909247	0.0119804	-1.16436	1.39558	1
4059	Carnitine C9:1	ENSGALG00000015624	-0.81982	0.0457724	-2.84334	1.39558	1
4061	Carnitine C9:1	ENSGALG00000019312	-0.824141	0.04367	-2.68747	1.39558	1
4066	Carnitine C9:1	ENSGALG00000048570	0.85885	0.0284791	4.06842	1.39558	3
4069	Carnitine C9:1	ENSGALG00000011227	0.941941	0.00495837	1.12731	1.39558	3
4117	Carnitine C9:1	ENSGALG00000034899	-0.902767	0.0137217	-1.73271	1.39558	1
4162	Carnitine C9:1	ENSGALG00000031960	-0.848282	0.0327815	-1.06886	1.39558	1
4174	Carnitine C9:1	ENSGALG00000005752	0.881447	0.0202492	1.15831	1.39558	3
4177	Carnitine C9:1	ENSGALG00000011469	-0.851438	0.0314664	-1.60512	1.39558	1
4178	Carnitine C9:1	ENSGALG00000049990	0.876511	0.0219327	1.42551	1.39558	3
4180	Carnitine C9:1	ENSGALG00000049052	-0.887765	0.0181881	-3.41104	1.39558	1
4187	Carnitine C9:1	ENSGALG00000010098	-0.825846	0.0428536	-1.6459	1.39558	1
4189	Carnitine C9:1	ENSGALG00000001857	0.829215	0.0412604	1.57308	1.39558	3
4193	Carnitine C9:1	ENSGALG00000020510	-0.815514	0.0479131	-1.21818	1.39558	1
4195	Carnitine C9:1	ENSGALG00000016464	-0.87541	0.022317	-1.10937	1.39558	1
4201	Carnitine C9:1	ENSGALG00000049655	0.814943	0.0482003	1.83104	1.39558	3
4212	Carnitine C9:1	ENSGALG00000042077	-0.834379	0.0388741	-1.13068	1.39558	1
4220	Carnitine C9:1	ENSGALG00000013409	-0.855875	0.0296612	-1.53734	1.39558	1
4222	Carnitine C9:1	ENSGALG00000050182	0.849249	0.0323757	6.01739	1.39558	3
4223	Carnitine C9:1	ENSGALG00000049665	0.913765	0.010834	1.30802	1.39558	3
4226	Carnitine C9:1	ENSGALG00000035624	0.833323	0.0393566	2.32494	1.39558	3
4227	Carnitine C9:1	ENSGALG00000049729	0.891237	0.0171007	2.47395	1.39558	3
4237	Carnitine C9:1	ENSGALG00000036364	0.842578	0.0352221	1.08388	1.39558	3
4246	Carnitine C9:1	ENSGALG00000039205	-0.853854	0.0304772	-1.82567	1.39558	1
4260	Carnitine C9:1	ENSGALG00000042275	-0.869029	0.0246067	-1.10464	1.39558	1
4268	Carnitine C9:1	ENSGALG00000039209	-0.883002	0.0197321	-2.55357	1.39558	1
4276	Carnitine C9:1	ENSGALG00000012407	0.825025	0.0432457	1.02481	1.39558	3
4279	Carnitine C9:1	ENSGALG00000040101	0.932688	0.00664392	1.4498	1.39558	3
4287	Carnitine C9:1	ENSGALG00000011961	0.950377	0.00363254	1.44126	1.39558	3
4294	Carnitine C9:1	ENSGALG00000007157	-0.894381	0.0161439	-2.18593	1.39558	1
4297	Carnitine C9:1	ENSGALG00000051990	0.927448	0.00770471	1.86534	1.39558	3
4307	Carnitine C9:1	ENSGALG00000037011	-0.832688	0.0396483	-2.46798	1.39558	1
4308	Carnitine C9:1	ENSGALG00000013627	0.821377	0.0450098	1.07127	1.39558	3
4309	Carnitine C9:1	ENSGALG00000012015	-0.822247	0.0445863	-1.47497	1.39558	1
4316	Carnitine C9:1	ENSGALG00000007409	0.885227	0.0190032	1.08918	1.39558	3
4326	Carnitine C9:1	ENSGALG00000042500	0.825769	0.0428903	2.28794	1.39558	3
4330	Carnitine C9:1	ENSGALG00000042647	-0.847031	0.0333095	-1.32652	1.39558	1
4331	Carnitine C9:1	ENSGALG00000043632	-0.940863	0.00514241	-1.36278	1.39558	1
4332	Carnitine C9:1	ENSGALG00000050539	-0.839048	0.0367734	-1.04876	1.39558	1
4334	Carnitine C9:1	ENSGALG00000040959	-0.851188	0.03157	-2.48326	1.39558	1
4337	Carnitine C9:1	ENSGALG00000043033	0.944431	0.00454608	1.01379	1.39558	3
4347	Carnitine C9:1	ENSGALG00000002623	-0.926052	0.00800035	-1.12973	1.39558	1
4370	Carnitine C9:1	ENSGALG00000023626	-0.915327	0.0104508	-1.79754	1.39558	1
4374	Carnitine C9:1	ENSGALG00000023886	0.924675	0.00829706	1.75117	1.39558	3
4375	Carnitine C9:1	ENSGALG00000043806	-0.886184	0.018694	-2.06734	1.39558	1
4380	Carnitine C9:1	ENSGALG00000027695	-0.828819	0.0414464	-1.2436	1.39558	1
4384	Carnitine C9:1	ENSGALG00000050923	0.906155	0.0127972	3.50042	1.39558	3
4389	Carnitine C9:1	ENSGALG00000040541	-0.886377	0.0186319	-1.21496	1.39558	1
4391	Carnitine C9:1	ENSGALG00000028326	0.941797	0.00498276	1.14626	1.39558	3
4393	Carnitine C9:1	ENSGALG00000008060	-0.952562	0.00332222	-1.13802	1.39558	1
4401	Carnitine C9:1	ENSGALG00000038768	-0.839772	0.0364528	-1.30095	1.39558	1
4403	Carnitine C9:1	ENSGALG00000025937	-0.846287	0.0336254	-1.11901	1.39558	1
4419	Carnitine C9:1	ENSGALG00000044225	0.942862	0.00480378	1.05676	1.39558	3
4427	Carnitine C9:1	ENSGALG00000028081	0.864305	0.0263703	1.27122	1.39558	3
4437	Carnitine C9:1	ENSGALG00000008166	0.832282	0.0398351	1.79809	1.39558	3
4449	Carnitine C9:1	ENSGALG00000045758	0.850125	0.0320105	1.10838	1.39558	3
4461	Carnitine C9:1	ENSGALG00000028770	-0.89589	0.015694	-3.9525	1.39558	1
4465	Carnitine C9:1	ENSGALG00000003126	0.86052	0.0278253	1.11727	1.39558	3
4473	Carnitine C9:1	ENSGALG00000051546	-0.870868	0.0239359	-1.06636	1.39558	1
4478	Carnitine C9:1	ENSGALG00000003203	-0.918468	0.0097001	-1.19099	1.39558	1
4480	Carnitine C9:1	ENSGALG00000045936	0.845351	0.0340253	1.40247	1.39558	3
4483	Carnitine C9:1	ENSGALG00000003472	-0.855814	0.0296856	-1.50958	1.39558	1
4484	Carnitine C9:1	ENSGALG00000029209	-0.862041	0.0272361	-2.54552	1.39558	1
4491	Gln_Glu_Leu_Glu	ENSGALG00000052273	0.972375	0.00113418	2.03794	2.96924	3
4495	Gln_Glu_Leu_Glu	ENSGALG00000007955	0.876208	0.0220381	2.01201	2.96924	3
4503	Gln_Glu_Leu_Glu	ENSGALG00000051757	0.877511	0.0215863	1.40789	2.96924	3
4514	Gln_Glu_Leu_Glu	ENSGALG00000009222	-0.825043	0.043237	-1.00931	2.96924	1
4517	Gln_Glu_Leu_Glu	ENSGALG00000051778	0.907303	0.0124909	1.34202	2.96924	3
4529	Gln_Glu_Leu_Glu	ENSGALG00000009687	-0.88574	0.0188371	-1.38174	2.96924	1
4531	Gln_Glu_Leu_Glu	ENSGALG00000052643	0.938247	0.00560248	1.26183	2.96924	3
4533	Gln_Glu_Leu_Glu	ENSGALG00000010977	0.839611	0.036524	4.18559	2.96924	3
4535	Gln_Glu_Leu_Glu	ENSGALG00000014907	-0.888681	0.0178981	-1.11025	2.96924	1
4540	Gln_Glu_Leu_Glu	ENSGALG00000009498	0.970388	0.00130234	1.27664	2.96924	3
4542	Gln_Glu_Leu_Glu	ENSGALG00000052254	0.971123	0.0012388	2.02725	2.96924	3
4544	Gln_Glu_Leu_Glu	ENSGALG00000008166	0.897745	0.0151495	1.79809	2.96924	3
4547	Gln_Glu_Leu_Glu	ENSGALG00000013212	0.924167	0.008408	1.5675	2.96924	3
4549	Gln_Glu_Leu_Glu	ENSGALG00000052526	0.844725	0.0342938	1.76593	2.96924	3
4550	Gln_Glu_Leu_Glu	ENSGALG00000012830	0.847972	0.0329118	1.4928	2.96924	3
4551	Gln_Glu_Leu_Glu	ENSGALG00000009856	-0.901571	0.0140555	-1.22203	2.96924	1
4552	Gln_Glu_Leu_Glu	ENSGALG00000008447	0.948227	0.00395126	1.34906	2.96924	3
4554	Gln_Glu_Leu_Glu	ENSGALG00000012906	0.88073	0.0204897	1.60342	2.96924	3
4555	Gln_Glu_Leu_Glu	ENSGALG00000008628	-0.838868	0.0368534	-1.27617	2.96924	1
4562	Gln_Glu_Leu_Glu	ENSGALG00000009596	-0.882666	0.0198431	-2.42885	2.96924	1
4563	Gln_Glu_Leu_Glu	ENSGALG00000008759	0.988116	0.000211005	1.89419	2.96924	3
4569	Gln_Glu_Leu_Glu	ENSGALG00000013234	0.965786	0.00173592	1.58541	2.96924	3
4575	Gln_Glu_Leu_Glu	ENSGALG00000052704	0.955169	0.00296974	3.32443	2.96924	3
4578	Gln_Glu_Leu_Glu	ENSGALG00000052069	-0.911843	0.0113149	-1.57061	2.96924	1
4586	Gln_Glu_Leu_Glu	ENSGALG00000030151	0.931808	0.00681673	2.60595	2.96924	3
4589	Gln_Glu_Leu_Glu	ENSGALG00000004946	-0.886129	0.0187116	-1.01677	2.96924	1
4592	Gln_Glu_Leu_Glu	ENSGALG00000011551	0.931706	0.00683687	4.21445	2.96924	3
4594	Gln_Glu_Leu_Glu	ENSGALG00000015117	-0.914357	0.0106881	-1.87525	2.96924	1
4600	Gln_Glu_Leu_Glu	ENSGALG00000050987	0.986462	0.00027366	1.60079	2.96924	3
4601	Gln_Glu_Leu_Glu	ENSGALG00000052786	0.864192	0.0264135	1.03988	2.96924	3
4602	Gln_Glu_Leu_Glu	ENSGALG00000032717	0.951243	0.00350793	1.48198	2.96924	3
4605	Gln_Glu_Leu_Glu	ENSGALG00000054484	0.858378	0.0286649	3.41066	2.96924	3
4615	Gln_Glu_Leu_Glu	ENSGALG00000005254	0.910541	0.0116465	1.85873	2.96924	3
4620	Gln_Glu_Leu_Glu	ENSGALG00000015154	0.865277	0.0260027	2.34319	2.96924	3
4627	Gln_Glu_Leu_Glu	ENSGALG00000054598	-0.914493	0.0106545	-1.47872	2.96924	1
4629	Gln_Glu_Leu_Glu	ENSGALG00000008947	0.889188	0.0177387	1.15282	2.96924	3
4634	Gln_Glu_Leu_Glu	ENSGALG00000030607	-0.941685	0.00500187	-1.18927	2.96924	1
4641	Gln_Glu_Leu_Glu	ENSGALG00000049053	0.953014	0.00325972	2.42365	2.96924	3
4654	Gln_Glu_Leu_Glu	ENSGALG00000002432	0.951738	0.00343765	2.00256	2.96924	3
4655	Gln_Glu_Leu_Glu	ENSGALG00000008997	0.823723	0.0438718	2.33239	2.96924	3
4657	Gln_Glu_Leu_Glu	ENSGALG00000013546	0.90386	0.0134199	1.06508	2.96924	3
4666	Gln_Glu_Leu_Glu	ENSGALG00000051099	0.873642	0.0229406	1.19831	2.96924	3
4668	Gln_Glu_Leu_Glu	ENSGALG00000002848	0.941368	0.00505571	1.55596	2.96924	3
4671	Gln_Glu_Leu_Glu	ENSGALG00000054694	0.943757	0.00465588	2.50957	2.96924	3
4676	Gln_Glu_Leu_Glu	ENSGALG00000002439	-0.893157	0.0165133	-1.29415	2.96924	1
4678	Gln_Glu_Leu_Glu	ENSGALG00000030907	0.854747	0.0301155	2.9284	2.96924	3
4682	Gln_Glu_Leu_Glu	ENSGALG00000019718	0.816262	0.0475379	2.32079	2.96924	3
4684	Gln_Glu_Leu_Glu	ENSGALG00000012076	0.876251	0.0220232	1.01761	2.96924	3
4686	Gln_Glu_Leu_Glu	ENSGALG00000015377	-0.816987	0.0471757	-1.01246	2.96924	1
4691	Gln_Glu_Leu_Glu	ENSGALG00000054136	0.927247	0.00774697	2.07299	2.96924	3
4694	Gln_Glu_Leu_Glu	ENSGALG00000033089	-0.823926	0.0437735	-1.43627	2.96924	1
4705	Gln_Glu_Leu_Glu	ENSGALG00000053980	0.985275	0.000323626	1.42169	2.96924	3
4707	Gln_Glu_Leu_Glu	ENSGALG00000049143	0.97542	0.000898863	1.52372	2.96924	3
4708	Gln_Glu_Leu_Glu	ENSGALG00000015425	-0.813093	0.0491367	-1.0533	2.96924	1
4714	Gln_Glu_Leu_Glu	ENSGALG00000001091	0.899059	0.0147694	1.04615	2.96924	3
4716	Gln_Glu_Leu_Glu	ENSGALG00000033256	-0.900626	0.0143222	-1.01385	2.96924	1
4717	Gln_Glu_Leu_Glu	ENSGALG00000031652	0.92468	0.00829598	1.85673	2.96924	3
4718	Gln_Glu_Leu_Glu	ENSGALG00000005826	0.958483	0.00254966	1.69244	2.96924	3
4719	Gln_Glu_Leu_Glu	ENSGALG00000054928	0.962971	0.00203128	1.44091	2.96924	3
4722	Gln_Glu_Leu_Glu	ENSGALG00000031013	0.878647	0.0211962	1.10477	2.96924	3
4725	Gln_Glu_Leu_Glu	ENSGALG00000000608	0.862187	0.0271799	1.43888	2.96924	3
4726	Gln_Glu_Leu_Glu	ENSGALG00000020390	0.982386	0.000462658	1.03956	2.96924	3
4728	Gln_Glu_Leu_Glu	ENSGALG00000012228	0.826599	0.0424949	1.33846	2.96924	3
4730	Gln_Glu_Leu_Glu	ENSGALG00000015453	-0.836806	0.0377755	-2.57976	2.96924	1
4732	Gln_Glu_Leu_Glu	ENSGALG00000012464	0.918324	0.00973403	2.85519	2.96924	3
4733	Gln_Glu_Leu_Glu	ENSGALG00000052959	0.848665	0.0326205	1.24638	2.96924	3
4737	Gln_Glu_Leu_Glu	ENSGALG00000054866	0.874713	0.0225618	2.05926	2.96924	3
4738	Gln_Glu_Leu_Glu	ENSGALG00000033278	0.8387	0.0369281	1.00493	2.96924	3
4740	Gln_Glu_Leu_Glu	ENSGALG00000005845	-0.835192	0.0385042	-1.11643	2.96924	1
4756	Gln_Glu_Leu_Glu	ENSGALG00000003003	0.918475	0.00969847	3.32795	2.96924	3
4760	Gln_Glu_Leu_Glu	ENSGALG00000039011	0.973668	0.00103094	1.03419	2.96924	3
4761	Gln_Glu_Leu_Glu	ENSGALG00000035619	0.841204	0.0358221	1.17993	2.96924	3
4775	Gln_Glu_Leu_Glu	ENSGALG00000038752	0.863414	0.0267095	1.31102	2.96924	3
4782	Gln_Glu_Leu_Glu	ENSGALG00000039084	0.83063	0.0406	1.64617	2.96924	3
4783	Gln_Glu_Leu_Glu	ENSGALG00000035624	0.877117	0.0217225	2.32494	2.96924	3
4785	Gln_Glu_Leu_Glu	ENSGALG00000055033	0.854669	0.0301467	1.95214	2.96924	3
4793	Gln_Glu_Leu_Glu	ENSGALG00000003588	0.840184	0.0362706	1.53268	2.96924	3
4796	Gln_Glu_Leu_Glu	ENSGALG00000015615	0.903282	0.0135791	1.29006	2.96924	3
4797	Gln_Glu_Leu_Glu	ENSGALG00000038768	-0.824451	0.043521	-1.30095	2.96924	1
4799	Gln_Glu_Leu_Glu	ENSGALG00000053037	0.859948	0.0280481	2.9385	2.96924	3
4808	Gln_Glu_Leu_Glu	ENSGALG00000039479	0.886293	0.0186587	1.87749	2.96924	3
4811	Gln_Glu_Leu_Glu	ENSGALG00000055078	0.958564	0.00253989	1.87158	2.96924	3
4813	Gln_Glu_Leu_Glu	ENSGALG00000028770	-0.828597	0.0415505	-3.9525	2.96924	1
4815	Gln_Glu_Leu_Glu	ENSGALG00000003744	0.839886	0.0364022	1.24907	2.96924	3
4816	Gln_Glu_Leu_Glu	ENSGALG00000036504	0.910104	0.0117588	1.20924	2.96924	3
4817	Gln_Glu_Leu_Glu	ENSGALG00000049216	0.977217	0.000772695	1.75176	2.96924	3
4819	Gln_Glu_Leu_Glu	ENSGALG00000038984	0.921772	0.00893997	1.51301	2.96924	3
4827	Gln_Glu_Leu_Glu	ENSGALG00000036082	0.843563	0.0347946	1.21552	2.96924	3
4828	Gln_Glu_Leu_Glu	ENSGALG00000006217	0.963282	0.00199754	1.23287	2.96924	3
4840	Gln_Glu_Leu_Glu	ENSGALG00000015662	0.970719	0.00127353	2.8031	2.96924	3
4847	Gln_Glu_Leu_Glu	ENSGALG00000053166	0.823601	0.0439306	1.19951	2.96924	3
4848	Gln_Glu_Leu_Glu	ENSGALG00000045317	0.942681	0.00483412	1.48583	2.96924	3
4862	Gln_Glu_Leu_Glu	ENSGALG00000015879	-0.917473	0.00993508	-1.06472	2.96924	1
4867	Gln_Glu_Leu_Glu	ENSGALG00000040541	-0.816543	0.0473972	-1.21496	2.96924	1
4868	Gln_Glu_Leu_Glu	ENSGALG00000001857	0.846627	0.033481	1.57308	2.96924	3
4872	Gln_Glu_Leu_Glu	ENSGALG00000006343	-0.831657	0.0401239	-1.85824	2.96924	1
4874	Gln_Glu_Leu_Glu	ENSGALG00000039985	-0.8384	0.0370619	-1.56711	2.96924	1
4890	Gln_Glu_Leu_Glu	ENSGALG00000048024	-0.865492	0.0259217	-1.23514	2.96924	1
4899	Gln_Glu_Leu_Glu	ENSGALG00000016480	-0.823248	0.0441011	-1.35666	2.96924	1
4900	Gln_Glu_Leu_Glu	ENSGALG00000035153	-0.885756	0.0188318	-1.44759	2.96924	1
4909	Gln_Glu_Leu_Glu	ENSGALG00000049444	0.936598	0.0059022	2.23287	2.96924	3
4910	Gln_Glu_Leu_Glu	ENSGALG00000016388	0.85561	0.0297677	2.59687	2.96924	3
4911	Gln_Glu_Leu_Glu	ENSGALG00000040755	-0.842693	0.0351717	-1.1531	2.96924	1
4913	Gln_Glu_Leu_Glu	ENSGALG00000053292	0.825942	0.0428076	2.46516	2.96924	3
4923	Gln_Glu_Leu_Glu	ENSGALG00000029644	0.925816	0.0080508	1.11227	2.96924	3
4931	Gln_Glu_Leu_Glu	ENSGALG00000049447	0.891874	0.0169047	1.17582	2.96924	3
4934	Gln_Glu_Leu_Glu	ENSGALG00000048036	0.857546	0.0289943	1.41321	2.96924	3
4936	Gln_Glu_Leu_Glu	ENSGALG00000046160	0.847386	0.0331592	1.6759	2.96924	3
4937	Gln_Glu_Leu_Glu	ENSGALG00000037642	0.872979	0.0231769	3.56468	2.96924	3
4939	Gln_Glu_Leu_Glu	ENSGALG00000026098	0.901294	0.0141335	1.57338	2.96924	3
4954	Gln_Glu_Leu_Glu	ENSGALG00000016464	-0.821356	0.0450201	-1.10937	2.96924	1
4955	Gln_Glu_Leu_Glu	ENSGALG00000041203	-0.880899	0.0204327	-1.59678	2.96924	1
4956	Gln_Glu_Leu_Glu	ENSGALG00000048075	0.84343	0.0348522	1.58251	2.96924	3
4959	Gln_Glu_Leu_Glu	ENSGALG00000037669	-0.873714	0.0229153	-1.11277	2.96924	1
4960	Gln_Glu_Leu_Glu	ENSGALG00000006652	-0.934105	0.00637023	-1.04502	2.96924	1
4962	Gln_Glu_Leu_Glu	ENSGALG00000041838	0.952024	0.00339727	1.64038	2.96924	3
4964	Gln_Glu_Leu_Glu	ENSGALG00000047374	0.929032	0.00737591	2.24065	2.96924	3
4966	Gln_Glu_Leu_Glu	ENSGALG00000041921	0.877846	0.021471	1.02909	2.96924	3
4972	Gln_Glu_Leu_Glu	ENSGALG00000027345	0.900251	0.0144285	1.4949	2.96924	3
4975	Gln_Glu_Leu_Glu	ENSGALG00000049536	0.841735	0.0355898	1.76723	2.96924	3
4978	Gln_Glu_Leu_Glu	ENSGALG00000048087	0.934454	0.00630371	1.24492	2.96924	3
4981	Gln_Glu_Leu_Glu	ENSGALG00000037780	-0.838248	0.0371297	-1.21766	2.96924	1
4984	Gln_Glu_Leu_Glu	ENSGALG00000041854	0.856253	0.0295097	1.01557	2.96924	3
4985	Gln_Glu_Leu_Glu	ENSGALG00000004150	-0.825773	0.0428881	-1.22405	2.96924	1
5000	Gln_Glu_Leu_Glu	ENSGALG00000048161	0.964532	0.00186466	1.92301	2.96924	3
5006	Gln_Glu_Leu_Glu	ENSGALG00000017050	-0.891759	0.0169402	-1.81324	2.96924	1
5010	Gln_Glu_Leu_Glu	ENSGALG00000017167	-0.939427	0.00539243	-1.00064	2.96924	1
5011	Gln_Glu_Leu_Glu	ENSGALG00000038506	0.8277	0.0419734	1.66019	2.96924	3
5012	Gln_Glu_Leu_Glu	ENSGALG00000047483	-0.842217	0.0353791	-1.01571	2.96924	1
5031	Gln_Glu_Leu_Glu	ENSGALG00000028519	0.813357	0.0490025	4.87262	2.96924	3
5034	Gln_Glu_Leu_Glu	ENSGALG00000047523	0.825136	0.0431926	2.04085	2.96924	3
5039	Gln_Glu_Leu_Glu	ENSGALG00000017485	0.886298	0.0186572	2.09782	2.96924	3
5041	Gln_Glu_Leu_Glu	ENSGALG00000049608	0.935321	0.00613978	2.01753	2.96924	3
5042	Gln_Glu_Leu_Glu	ENSGALG00000044226	0.856376	0.0294606	1.07995	2.96924	3
5044	Gln_Glu_Leu_Glu	ENSGALG00000048195	0.85916	0.028357	1.69873	2.96924	3
5054	Gln_Glu_Leu_Glu	ENSGALG00000017184	0.96946	0.0013848	2.22955	2.96924	3
5060	Gln_Glu_Leu_Glu	ENSGALG00000047709	0.924417	0.00835338	2.32363	2.96924	3
5061	Gln_Glu_Leu_Glu	ENSGALG00000019060	-0.817362	0.0469887	-1.58097	2.96924	1
5062	Gln_Glu_Leu_Glu	ENSGALG00000049990	0.823304	0.0440738	1.42551	2.96924	3
5064	Gln_Glu_Leu_Glu	ENSGALG00000044478	0.819398	0.0459803	1.38114	2.96924	3
5065	Gln_Glu_Leu_Glu	ENSGALG00000042471	0.935879	0.00603548	1.61958	2.96924	3
5072	Gln_Glu_Leu_Glu	ENSGALG00000044942	0.94189	0.0049671	1.62946	2.96924	3
5078	Gln_Glu_Leu_Glu	ENSGALG00000007418	0.847693	0.0330295	1.0937	2.96924	3
5082	Gln_Glu_Leu_Glu	ENSGALG00000047844	0.918404	0.00971522	2.27182	2.96924	3
5087	Gln_Glu_Leu_Glu	ENSGALG00000053860	-0.818188	0.0465785	-1.31868	2.96924	1
5089	Gln_Glu_Leu_Glu	ENSGALG00000049673	0.89952	0.0146371	2.44683	2.96924	3
5090	Gln_Glu_Leu_Glu	ENSGALG00000048932	0.934582	0.00627927	2.23235	2.96924	3
5092	Gln_Glu_Leu_Glu	ENSGALG00000050440	0.874014	0.0228089	1.25336	2.96924	3
5096	Gln_Glu_Leu_Glu	ENSGALG00000007416	0.875036	0.0224482	1.03117	2.96924	3
5109	Gln_Glu_Leu_Glu	ENSGALG00000053867	-0.818166	0.0465895	-2.21339	2.96924	1
5112	Gln_Glu_Leu_Glu	ENSGALG00000043302	0.928107	0.00756706	1.29153	2.96924	3
5115	Gln_Glu_Leu_Glu	ENSGALG00000053622	0.895514	0.0158055	1.50855	2.96924	3
5121	Gln_Glu_Leu_Glu	ENSGALG00000050729	-0.812163	0.0496105	-1.05556	2.96924	1
5125	Gln_Glu_Leu_Glu	ENSGALG00000043603	0.949531	0.00375642	1.53348	2.96924	3
5127	Gln_Glu_Leu_Glu	ENSGALG00000053858	0.96911	0.00141655	1.14445	2.96924	3
5128	Gln_Glu_Leu_Glu	ENSGALG00000043100	-0.889036	0.0177863	-1.17556	2.96924	1
5529	Ile_Leu_Glu	ENSGALG00000053434	0.813538	0.0489106	-1.41639	-1.03922	7
5614	Ile_Leu_Glu	ENSGALG00000040463	0.817981	0.0466811	-2.46757	-1.03922	7
5676	Ile_Leu_Glu	ENSGALG00000052780	0.892424	0.0167365	-2.49547	-1.03922	7
5774	Isodesmosine	ENSGALG00000003547	0.838463	0.0370338	-1.04066	-1.19931	7
5775	Isodesmosine	ENSGALG00000006044	-0.832366	0.0397963	1.14725	-1.19931	9
5779	Isodesmosine	ENSGALG00000005968	0.853372	0.0306733	-1.71995	-1.19931	7
5780	Isodesmosine	ENSGALG00000005769	0.945473	0.00437872	-1.13057	-1.19931	7
5792	Isodesmosine	ENSGALG00000003567	0.867728	0.0250868	-1.35978	-1.19931	7
5798	Isodesmosine	ENSGALG00000006413	0.874762	0.0225446	-1.43406	-1.19931	7
5808	Isodesmosine	ENSGALG00000007080	-0.909444	0.0119292	1.25198	-1.19931	9
5814	Isodesmosine	ENSGALG00000003588	-0.879433	0.0209283	1.53268	-1.19931	9
5818	Isodesmosine	ENSGALG00000042199	0.818875	0.0462382	-1.38676	-1.19931	7
5822	Isodesmosine	ENSGALG00000037669	0.851723	0.0313489	-1.11277	-1.19931	7
5829	Isodesmosine	ENSGALG00000049089	-0.893288	0.0164737	1.23261	-1.19931	9
5831	Isodesmosine	ENSGALG00000008080	0.970065	0.00133071	-1.01788	-1.19931	7
5835	Isodesmosine	ENSGALG00000008283	0.854304	0.0302946	-1.4921	-1.19931	7
5860	Isodesmosine	ENSGALG00000023303	-0.920535	0.00922115	1.12672	-1.19931	9
5867	Isodesmosine	ENSGALG00000009480	0.874693	0.0225689	-1.04466	-1.19931	7
5878	Isodesmosine	ENSGALG00000016465	-0.816639	0.0473496	1.16914	-1.19931	9
5880	Isodesmosine	ENSGALG00000003928	-0.838576	0.0369836	1.28848	-1.19931	9
5892	Isodesmosine	ENSGALG00000038242	0.902823	0.0137061	-1.29802	-1.19931	7
5893	Isodesmosine	ENSGALG00000009601	0.853204	0.0307421	-1.40637	-1.19931	7
5894	Isodesmosine	ENSGALG00000004437	0.924317	0.00837507	-1.0518	-1.19931	7
5905	Isodesmosine	ENSGALG00000008628	0.844821	0.0342524	-1.27617	-1.19931	7
5906	Isodesmosine	ENSGALG00000004096	0.864048	0.0264681	-1.36668	-1.19931	7
5917	Isodesmosine	ENSGALG00000047550	0.92473	0.00828509	-1.46239	-1.19931	7
5926	Isodesmosine	ENSGALG00000041854	-0.865694	0.0258457	1.01557	-1.19931	9
5929	Isodesmosine	ENSGALG00000016144	-0.889395	0.0176736	1.29453	-1.19931	9
5930	Isodesmosine	ENSGALG00000016609	0.95978	0.00239396	-1.30188	-1.19931	7
5945	Isodesmosine	ENSGALG00000009920	-0.813145	0.0491101	1.43511	-1.19931	9
5950	Isodesmosine	ENSGALG00000047968	0.986405	0.000275965	-1.68438	-1.19931	7
5952	Isodesmosine	ENSGALG00000016610	0.991948	9.69966e-05	-1.4547	-1.19931	7
5954	Isodesmosine	ENSGALG00000011347	0.874238	0.0227297	-1.57725	-1.19931	7
5955	Isodesmosine	ENSGALG00000051757	-0.852855	0.0308847	1.40789	-1.19931	9
5962	Isodesmosine	ENSGALG00000046461	0.816296	0.0475209	-1.08871	-1.19931	7
5974	Isodesmosine	ENSGALG00000016646	0.931173	0.00694276	-1.69439	-1.19931	7
5977	Isodesmosine	ENSGALG00000051778	-0.854451	0.0302349	1.34202	-1.19931	9
5986	Isodesmosine	ENSGALG00000005354	0.888496	0.0179565	-1.01407	-1.19931	7
5990	Isodesmosine	ENSGALG00000040463	0.944386	0.00455334	-2.46757	-1.19931	7
5993	Isodesmosine	ENSGALG00000010133	0.886866	0.0184749	-1.12951	-1.19931	7
6016	Isodesmosine	ENSGALG00000048031	0.972527	0.00112177	-1.43779	-1.19931	7
6023	Isodesmosine	ENSGALG00000008976	0.848105	0.0328558	-1.24553	-1.19931	7
6046	Isodesmosine	ENSGALG00000011633	0.999497	3.79335e-07	-5.10839	-1.19931	7
6056	Isodesmosine	ENSGALG00000040755	0.912122	0.0112444	-1.1531	-1.19931	7
6061	Isodesmosine	ENSGALG00000046313	-0.889087	0.0177703	1.72036	-1.19931	9
6073	Isodesmosine	ENSGALG00000017167	0.836338	0.0379862	-1.00064	-1.19931	7
6084	Isodesmosine	ENSGALG00000019060	0.905126	0.0130747	-1.58097	-1.19931	7
6086	Isodesmosine	ENSGALG00000048179	0.893554	0.016393	-1.02277	-1.19931	7
6097	Isodesmosine	ENSGALG00000043768	0.917551	0.00991649	-1.06438	-1.19931	7
6115	Isodesmosine	ENSGALG00000015377	0.873188	0.0231025	-1.01246	-1.19931	7
6120	Isodesmosine	ENSGALG00000047338	0.890849	0.0172206	-1.01246	-1.19931	7
6129	Isodesmosine	ENSGALG00000055022	0.846032	0.0337342	-1.41035	-1.19931	7
6133	Isodesmosine	ENSGALG00000050434	-0.819448	0.0459557	1.27491	-1.19931	9
6134	Isodesmosine	ENSGALG00000012015	0.856952	0.0292304	-1.47497	-1.19931	7
6140	Isodesmosine	ENSGALG00000036229	0.931279	0.00692156	-1.01251	-1.19931	7
6160	Isodesmosine	ENSGALG00000049868	0.976098	0.0008501	-4.55607	-1.19931	7
6168	Isodesmosine	ENSGALG00000029617	-0.820556	0.0454113	1.00225	-1.19931	9
6176	Isodesmosine	ENSGALG00000014233	0.854496	0.0302168	-1.29436	-1.19931	7
6178	Isodesmosine	ENSGALG00000012092	0.851308	0.0315201	-1.27444	-1.19931	7
6197	Isodesmosine	ENSGALG00000054030	0.975904	0.000863962	-1.85822	-1.19931	7
6222	Isodesmosine	ENSGALG00000012407	-0.817989	0.0466774	1.02481	-1.19931	9
6225	Isodesmosine	ENSGALG00000051300	0.962384	0.00209583	-2.7539	-1.19931	7
6235	Isodesmosine	ENSGALG00000011200	0.842781	0.0351337	-1.18872	-1.19931	7
6247	Isodesmosine	ENSGALG00000051366	-0.937025	0.00582394	2.05155	-1.19931	9
6260	Isodesmosine	ENSGALG00000020510	0.829929	0.0409268	-1.21818	-1.19931	7
6264	Isodesmosine	ENSGALG00000014686	0.930086	0.00716105	-2.1301	-1.19931	7
6269	Isodesmosine	ENSGALG00000001407	0.848316	0.0327672	-2.2136	-1.19931	7
6273	Isodesmosine	ENSGALG00000001768	0.981995	0.00048337	-1.99724	-1.19931	7
6274	Isodesmosine	ENSGALG00000013022	0.837322	0.0375435	-1.31776	-1.19931	7
6275	Isodesmosine	ENSGALG00000014924	0.902139	0.0138964	-1.04207	-1.19931	7
6293	Isodesmosine	ENSGALG00000052780	0.956742	0.0027664	-2.49547	-1.19931	7
6301	Isodesmosine	ENSGALG00000014971	0.925583	0.00810085	-1.39516	-1.19931	7
6304	Isodesmosine	ENSGALG00000030492	0.879995	0.0207378	-1.29077	-1.19931	7
6309	Isodesmosine	ENSGALG00000053434	0.965485	0.00176636	-1.41639	-1.19931	7
6314	Isodesmosine	ENSGALG00000013616	0.975816	0.000870222	-1.91684	-1.19931	7
6315	Isodesmosine	ENSGALG00000052786	-0.81341	0.0489758	1.03988	-1.19931	9
6320	Isodesmosine	ENSGALG00000037160	0.92725	0.00774633	-1.33724	-1.19931	7
6324	Isodesmosine	ENSGALG00000001115	0.985396	0.000318375	-2.06589	-1.19931	7
6334	Isodesmosine	ENSGALG00000013268	-0.875658	0.02223	1.05669	-1.19931	9
6341	Isodesmosine	ENSGALG00000052818	0.933019	0.00657944	-1.1577	-1.19931	7
6344	Isodesmosine	ENSGALG00000032862	0.855576	0.0297812	-3.86387	-1.19931	7
6346	Isodesmosine	ENSGALG00000001282	0.919489	0.00946214	-1.96592	-1.19931	7
6355	Isodesmosine	ENSGALG00000032465	0.906483	0.0127094	-1.21433	-1.19931	7
6363	Isodesmosine	ENSGALG00000033638	0.923019	0.008661	-1.55564	-1.19931	7
6371	Isodesmosine	ENSGALG00000053028	0.960602	0.00229775	-1.09328	-1.19931	7
6373	Isodesmosine	ENSGALG00000053677	0.901807	0.0139894	-1.50488	-1.19931	7
6374	Isodesmosine	ENSGALG00000031058	0.854973	0.0300239	-1.42679	-1.19931	7
6375	Isodesmosine	ENSGALG00000053042	0.940509	0.00520348	-2.0256	-1.19931	7
6378	Isodesmosine	ENSGALG00000033256	0.847572	0.0330808	-1.01385	-1.19931	7
6379	Isodesmosine	ENSGALG00000053098	0.842101	0.0354297	-1.62594	-1.19931	7
6389	Isodesmosine	ENSGALG00000034119	0.861663	0.027382	-1.50938	-1.19931	7
6411	Leu_Thr_Ser	ENSGALG00000008283	0.887017	0.0184267	-1.4921	-12.1267	7
6415	Leu_Thr_Ser	ENSGALG00000008080	0.975455	0.00089626	-1.01788	-12.1267	7
6416	Leu_Thr_Ser	ENSGALG00000008945	0.848221	0.032807	-1.00803	-12.1267	7
6418	Leu_Thr_Ser	ENSGALG00000009687	0.819947	0.0457101	-1.38174	-12.1267	7
6419	Leu_Thr_Ser	ENSGALG00000009480	0.90901	0.0120421	-1.04466	-12.1267	7
6420	Leu_Thr_Ser	ENSGALG00000049868	0.995992	2.40624e-05	-4.55607	-12.1267	7
6431	Leu_Thr_Ser	ENSGALG00000008628	0.824999	0.0432583	-1.27617	-12.1267	7
6432	Leu_Thr_Ser	ENSGALG00000009601	0.888525	0.0179474	-1.40637	-12.1267	7
6441	Leu_Thr_Ser	ENSGALG00000011347	0.933897	0.0064099	-1.57725	-12.1267	7
6464	Leu_Thr_Ser	ENSGALG00000036229	0.96904	0.00142297	-1.01251	-12.1267	7
6465	Leu_Thr_Ser	ENSGALG00000030492	0.940927	0.0051313	-1.29077	-12.1267	7
6468	Leu_Thr_Ser	ENSGALG00000008976	0.868404	0.0248369	-1.24553	-12.1267	7
6470	Leu_Thr_Ser	ENSGALG00000009920	-0.835064	0.0385625	1.43511	-12.1267	9
6478	Leu_Thr_Ser	ENSGALG00000010133	0.922428	0.00879274	-1.12951	-12.1267	7
6486	Leu_Thr_Ser	ENSGALG00000036358	0.826535	0.0425254	-1.95243	-12.1267	7
6500	Leu_Thr_Ser	ENSGALG00000010233	0.8476	0.0330688	-1.77065	-12.1267	7
6506	Leu_Thr_Ser	ENSGALG00000021869	0.873468	0.0230027	-1.58391	-12.1267	7
6508	Leu_Thr_Ser	ENSGALG00000036364	-0.828891	0.0414126	1.08388	-12.1267	9
6516	Leu_Thr_Ser	ENSGALG00000037997	0.840138	0.0362912	-1.40133	-12.1267	7
6521	Leu_Thr_Ser	ENSGALG00000031058	0.89563	0.0157713	-1.42679	-12.1267	7
6523	Leu_Thr_Ser	ENSGALG00000037160	0.965593	0.00175539	-1.33724	-12.1267	7
6533	Leu_Thr_Ser	ENSGALG00000055022	0.816707	0.0473153	-1.41035	-12.1267	7
6550	Leu_Thr_Ser	ENSGALG00000023303	-0.923868	0.00847356	1.12672	-12.1267	9
6552	Leu_Thr_Ser	ENSGALG00000033256	0.873655	0.0229362	-1.01385	-12.1267	7
6558	Leu_Thr_Ser	ENSGALG00000011200	0.909693	0.0118649	-1.18872	-12.1267	7
6569	Leu_Thr_Ser	ENSGALG00000050667	0.833332	0.0393524	-1.50074	-12.1267	7
6573	Leu_Thr_Ser	ENSGALG00000011633	0.989775	0.000156298	-5.10839	-12.1267	7
6582	Leu_Thr_Ser	ENSGALG00000038242	0.926154	0.00797849	-1.29802	-12.1267	7
6583	Leu_Thr_Ser	ENSGALG00000007080	-0.934508	0.0062933	1.25198	-12.1267	9
6584	Leu_Thr_Ser	ENSGALG00000012092	0.905428	0.0129929	-1.27444	-12.1267	7
6590	Leu_Thr_Ser	ENSGALG00000013268	-0.907589	0.0124152	1.05669	-12.1267	9
6593	Leu_Thr_Ser	ENSGALG00000037669	0.882069	0.0200416	-1.11277	-12.1267	7
6607	Leu_Thr_Ser	ENSGALG00000000818	0.830752	0.0405434	-1.0954	-12.1267	7
6611	Leu_Thr_Ser	ENSGALG00000001115	0.98846	0.000199003	-2.06589	-12.1267	7
6625	Leu_Thr_Ser	ENSGALG00000032862	0.92462	0.00830897	-3.86387	-12.1267	7
6628	Leu_Thr_Ser	ENSGALG00000012407	-0.845852	0.033811	1.02481	-12.1267	9
6630	Leu_Thr_Ser	ENSGALG00000051300	0.942382	0.0048841	-2.7539	-12.1267	7
6633	Leu_Thr_Ser	ENSGALG00000001282	0.962234	0.00211252	-1.96592	-12.1267	7
6638	Leu_Thr_Ser	ENSGALG00000013616	0.976396	0.00082916	-1.91684	-12.1267	7
6644	Leu_Thr_Ser	ENSGALG00000051757	-0.885745	0.0188357	1.40789	-12.1267	9
6650	Leu_Thr_Ser	ENSGALG00000006413	0.908567	0.0121577	-1.43406	-12.1267	7
6652	Leu_Thr_Ser	ENSGALG00000051366	-0.934406	0.00631266	2.05155	-12.1267	9
6661	Leu_Thr_Ser	ENSGALG00000012015	0.85108	0.0316143	-1.47497	-12.1267	7
6664	Leu_Thr_Ser	ENSGALG00000014233	0.911443	0.0114164	-1.29436	-12.1267	7
6666	Leu_Thr_Ser	ENSGALG00000051778	-0.869343	0.0244915	1.34202	-12.1267	9
6677	Leu_Thr_Ser	ENSGALG00000001407	0.919412	0.00947992	-2.2136	-12.1267	7
6680	Leu_Thr_Ser	ENSGALG00000040463	0.911955	0.0112866	-2.46757	-12.1267	7
6682	Leu_Thr_Ser	ENSGALG00000054030	0.95298	0.00326436	-1.85822	-12.1267	7
6684	Leu_Thr_Ser	ENSGALG00000033638	0.968527	0.00147022	-1.55564	-12.1267	7
6694	Leu_Thr_Ser	ENSGALG00000006547	0.816809	0.0472644	-1.0616	-12.1267	7
6720	Leu_Thr_Ser	ENSGALG00000013022	0.875606	0.0222485	-1.31776	-12.1267	7
6721	Leu_Thr_Ser	ENSGALG00000001768	0.944931	0.00446538	-1.99724	-12.1267	7
6727	Leu_Thr_Ser	ENSGALG00000002893	0.856489	0.0294154	-1.39913	-12.1267	7
6739	Leu_Thr_Ser	ENSGALG00000035584	0.813693	0.0488323	-1.03226	-12.1267	7
6746	Leu_Thr_Ser	ENSGALG00000040755	0.906768	0.0126331	-1.1531	-12.1267	7
6750	Leu_Thr_Ser	ENSGALG00000034119	0.91829	0.00974197	-1.50938	-12.1267	7
6752	Leu_Thr_Ser	ENSGALG00000014686	0.948189	0.00395709	-2.1301	-12.1267	7
6763	Leu_Thr_Ser	ENSGALG00000032060	0.84683	0.033395	-1.1035	-12.1267	7
6765	Leu_Thr_Ser	ENSGALG00000006044	-0.851532	0.0314276	1.14725	-12.1267	9
6772	Leu_Thr_Ser	ENSGALG00000005769	0.981191	0.000527359	-1.13057	-12.1267	7
6777	Leu_Thr_Ser	ENSGALG00000048179	0.926201	0.00796853	-1.02277	-12.1267	7
6779	Leu_Thr_Ser	ENSGALG00000041854	-0.87483	0.0225208	1.01557	-12.1267	9
6783	Leu_Thr_Ser	ENSGALG00000005968	0.915416	0.0104292	-1.71995	-12.1267	7
6786	Leu_Thr_Ser	ENSGALG00000052818	0.888176	0.0180579	-1.1577	-12.1267	7
6788	Leu_Thr_Ser	ENSGALG00000004437	0.935009	0.0061985	-1.0518	-12.1267	7
6793	Leu_Thr_Ser	ENSGALG00000053434	0.914196	0.0107276	-1.41639	-12.1267	7
6804	Leu_Thr_Ser	ENSGALG00000017167	0.838262	0.0371234	-1.00064	-12.1267	7
6819	Leu_Thr_Ser	ENSGALG00000003163	0.865366	0.0259694	-1.09448	-12.1267	7
6834	Leu_Thr_Ser	ENSGALG00000042199	0.872967	0.023181	-1.38676	-12.1267	7
6849	Leu_Thr_Ser	ENSGALG00000003567	0.92631	0.00794524	-1.35978	-12.1267	7
6854	Leu_Thr_Ser	ENSGALG00000004960	0.845091	0.0341367	-1.04411	-12.1267	7
6867	Leu_Thr_Ser	ENSGALG00000003547	0.89951	0.01464	-1.04066	-12.1267	7
6869	Leu_Thr_Ser	ENSGALG00000020510	0.838201	0.0371507	-1.21818	-12.1267	7
6871	Leu_Thr_Ser	ENSGALG00000003588	-0.878507	0.0212443	1.53268	-12.1267	9
6880	Leu_Thr_Ser	ENSGALG00000005354	0.935498	0.00610666	-1.01407	-12.1267	7
6881	Leu_Thr_Ser	ENSGALG00000053551	-0.819618	0.045872	1.8674	-12.1267	9
6883	Leu_Thr_Ser	ENSGALG00000002637	0.830294	0.0407562	-1.65848	-12.1267	7
6884	Leu_Thr_Ser	ENSGALG00000014924	0.864891	0.0261486	-1.04207	-12.1267	7
6891	Leu_Thr_Ser	ENSGALG00000048674	0.845327	0.0340353	-1.19671	-12.1267	7
6893	Leu_Thr_Ser	ENSGALG00000003744	-0.814549	0.0483991	1.24907	-12.1267	9
6896	Leu_Thr_Ser	ENSGALG00000053028	0.98607	0.000289717	-1.09328	-12.1267	7
6897	Leu_Thr_Ser	ENSGALG00000016981	0.827721	0.0419633	-3.80626	-12.1267	7
6900	Leu_Thr_Ser	ENSGALG00000053042	0.970871	0.00126036	-2.0256	-12.1267	7
6902	Leu_Thr_Ser	ENSGALG00000005401	0.843462	0.0348382	-1.12272	-12.1267	7
6904	Leu_Thr_Ser	ENSGALG00000053098	0.899749	0.0145715	-1.62594	-12.1267	7
6910	Leu_Thr_Ser	ENSGALG00000043768	0.967111	0.00160476	-1.06438	-12.1267	7
6911	Leu_Thr_Ser	ENSGALG00000053677	0.907936	0.0123234	-1.50488	-12.1267	7
6912	Leu_Thr_Ser	ENSGALG00000047523	-0.831078	0.0403919	2.04085	-12.1267	9
6923	Leu_Thr_Ser	ENSGALG00000004096	0.902983	0.0136618	-1.36668	-12.1267	7
6926	Leu_Thr_Ser	ENSGALG00000049089	-0.919253	0.00951683	1.23261	-12.1267	9
6934	Leu_Thr_Ser	ENSGALG00000047550	0.881	0.020399	-1.46239	-12.1267	7
6935	Leu_Thr_Ser	ENSGALG00000016465	-0.827244	0.0421891	1.16914	-12.1267	9
6936	Leu_Thr_Ser	ENSGALG00000019060	0.862243	0.0271584	-1.58097	-12.1267	7
6937	Leu_Thr_Ser	ENSGALG00000003928	-0.828581	0.0415582	1.28848	-12.1267	9
6942	Leu_Thr_Ser	ENSGALG00000052780	0.916333	0.0102074	-2.49547	-12.1267	7
6950	Leu_Thr_Ser	ENSGALG00000014971	0.964284	0.00189066	-1.39516	-12.1267	7
6951	Leu_Thr_Ser	ENSGALG00000048031	0.992995	7.34228e-05	-1.43779	-12.1267	7
6961	Leu_Thr_Ser	ENSGALG00000032465	0.956535	0.00279277	-1.21433	-12.1267	7
6964	Leu_Thr_Ser	ENSGALG00000052786	-0.834106	0.0389984	1.03988	-12.1267	9
6965	Leu_Thr_Ser	ENSGALG00000047968	0.974186	0.00099095	-1.68438	-12.1267	7
6969	Leu_Thr_Ser	ENSGALG00000016610	0.991844	9.95091e-05	-1.4547	-12.1267	7
6970	Leu_Thr_Ser	ENSGALG00000015377	0.902879	0.0136907	-1.01246	-12.1267	7
6984	Leu_Thr_Ser	ENSGALG00000044662	0.870698	0.0239976	-2.77481	-12.1267	7
6991	Leu_Thr_Ser	ENSGALG00000016646	0.918935	0.00959088	-1.69439	-12.1267	7
6997	Leu_Thr_Ser	ENSGALG00000046313	-0.900777	0.0142793	1.72036	-12.1267	9
7005	Leu_Thr_Ser	ENSGALG00000016608	0.870348	0.0241248	-1.16027	-12.1267	7
7009	Leu_Thr_Ser	ENSGALG00000049279	0.840139	0.0362906	-1.58703	-12.1267	7
7019	Leu_Thr_Ser	ENSGALG00000046461	0.869829	0.0243137	-1.08871	-12.1267	7
7027	Leu_Thr_Ser	ENSGALG00000016609	0.983816	0.000390773	-1.30188	-12.1267	7
7029	Leu_Thr_Ser	ENSGALG00000016144	-0.904484	0.0132492	1.29453	-12.1267	9
7031	Leu_Thr_Ser	ENSGALG00000047338	0.890872	0.0172137	-1.01246	-12.1267	7
7048	Leu_Thr_Ser	ENSGALG00000046817	0.87134	0.0237653	-1.10933	-12.1267	7
7057	Lys_Ser_Gln_Lys	ENSGALG00000015377	0.97394	0.0010098	-1.01246	-1.06075	7
7058	Lys_Ser_Gln_Lys	ENSGALG00000053166	-0.964749	0.001842	1.19951	-1.06075	9
7059	Lys_Ser_Gln_Lys	ENSGALG00000045317	-0.918138	0.00977781	1.48583	-1.06075	9
7060	Lys_Ser_Gln_Lys	ENSGALG00000046461	0.888922	0.0178222	-1.08871	-1.06075	7
7061	Lys_Ser_Gln_Lys	ENSGALG00000015453	0.825924	0.0428162	-2.57976	-1.06075	7
7067	Lys_Ser_Gln_Lys	ENSGALG00000017050	0.864864	0.0261589	-1.81324	-1.06075	7
7071	Lys_Ser_Gln_Lys	ENSGALG00000053292	-0.83451	0.0388141	2.46516	-1.06075	9
7074	Lys_Ser_Gln_Lys	ENSGALG00000046313	-0.908442	0.0121906	1.72036	-1.06075	9
7075	Lys_Ser_Gln_Lys	ENSGALG00000053677	0.95741	0.00268221	-1.50488	-1.06075	7
7079	Lys_Ser_Gln_Lys	ENSGALG00000016465	-0.898253	0.0150021	1.16914	-1.06075	9
7081	Lys_Ser_Gln_Lys	ENSGALG00000045758	-0.84361	0.0347744	1.10838	-1.06075	9
7087	Lys_Ser_Gln_Lys	ENSGALG00000004184	0.936306	0.0059562	-1.21279	-1.06075	7
7088	Lys_Ser_Gln_Lys	ENSGALG00000053858	-0.932638	0.00665362	1.14445	-1.06075	9
7090	Lys_Ser_Gln_Lys	ENSGALG00000015615	-0.839157	0.0367252	1.29006	-1.06075	9
7096	Lys_Ser_Gln_Lys	ENSGALG00000004246	-0.841038	0.035895	1.01129	-1.06075	9
7097	Lys_Ser_Gln_Lys	ENSGALG00000053860	0.833088	0.0394643	-1.31868	-1.06075	7
7098	Lys_Ser_Gln_Lys	ENSGALG00000017167	0.952434	0.00333991	-1.00064	-1.06075	7
7099	Lys_Ser_Gln_Lys	ENSGALG00000016288	0.83276	0.039615	-1.26476	-1.06075	7
7100	Lys_Ser_Gln_Lys	ENSGALG00000046817	0.9218	0.00893372	-1.10933	-1.06075	7
7108	Lys_Ser_Gln_Lys	ENSGALG00000047338	0.920832	0.00915334	-1.01246	-1.06075	7
7109	Lys_Ser_Gln_Lys	ENSGALG00000016608	0.928746	0.00743473	-1.16027	-1.06075	7
7112	Lys_Ser_Gln_Lys	ENSGALG00000015624	0.89172	0.016952	-2.84334	-1.06075	7
7113	Lys_Ser_Gln_Lys	ENSGALG00000016610	0.928226	0.00754234	-1.4547	-1.06075	7
7114	Lys_Ser_Gln_Lys	ENSGALG00000008007	0.929371	0.00730654	-1.18947	-1.06075	7
7115	Lys_Ser_Gln_Lys	ENSGALG00000017034	0.929328	0.00731528	-1.04755	-1.06075	7
7117	Lys_Ser_Gln_Lys	ENSGALG00000016144	-0.956467	0.00280141	1.29453	-1.06075	9
7122	Lys_Ser_Gln_Lys	ENSGALG00000016646	0.925363	0.00814813	-1.69439	-1.06075	7
7126	Lys_Ser_Gln_Lys	ENSGALG00000016843	0.880918	0.0204264	-1.60645	-1.06075	7
7128	Lys_Ser_Gln_Lys	ENSGALG00000017485	-0.880179	0.0206754	2.09782	-1.06075	9
7131	Lys_Ser_Gln_Lys	ENSGALG00000016609	0.914892	0.0105568	-1.30188	-1.06075	7
7140	Lys_Ser_Gln_Lys	ENSGALG00000004437	0.914791	0.0105815	-1.0518	-1.06075	7
7143	Lys_Ser_Gln_Lys	ENSGALG00000020390	-0.812592	0.0493916	1.03956	-1.06075	9
7145	Lys_Ser_Gln_Lys	ENSGALG00000008080	0.845376	0.0340145	-1.01788	-1.06075	7
7150	Lys_Ser_Gln_Lys	ENSGALG00000019060	0.86392	0.0265166	-1.58097	-1.06075	7
7151	Lys_Ser_Gln_Lys	ENSGALG00000047709	-0.888185	0.018055	2.32363	-1.06075	9
7156	Lys_Ser_Gln_Lys	ENSGALG00000015879	0.838082	0.0372036	-1.06472	-1.06075	7
7165	Lys_Ser_Gln_Lys	ENSGALG00000020510	0.900978	0.0142225	-1.21818	-1.06075	7
7166	Lys_Ser_Gln_Lys	ENSGALG00000013177	0.833922	0.0390823	-1.0682	-1.06075	7
7167	Lys_Ser_Gln_Lys	ENSGALG00000008166	-0.894071	0.0162373	1.79809	-1.06075	9
7168	Lys_Ser_Gln_Lys	ENSGALG00000030492	0.88598	0.0187598	-1.29077	-1.06075	7
7169	Lys_Ser_Gln_Lys	ENSGALG00000021869	0.861125	0.0275901	-1.58391	-1.06075	7
7170	Lys_Ser_Gln_Lys	ENSGALG00000009641	0.851811	0.0313129	-1.34745	-1.06075	7
7171	Lys_Ser_Gln_Lys	ENSGALG00000004946	0.847052	0.0333006	-1.01677	-1.06075	7
7176	Lys_Ser_Gln_Lys	ENSGALG00000023542	0.911967	0.0112837	-1.4584	-1.06075	7
7178	Lys_Ser_Gln_Lys	ENSGALG00000008628	0.922976	0.00867046	-1.27617	-1.06075	7
7181	Lys_Ser_Gln_Lys	ENSGALG00000009480	0.918382	0.00972036	-1.04466	-1.06075	7
7182	Lys_Ser_Gln_Lys	ENSGALG00000053551	-0.953058	0.00325365	1.8674	-1.06075	9
7183	Lys_Ser_Gln_Lys	ENSGALG00000031058	0.958932	0.00249528	-1.42679	-1.06075	7
7185	Lys_Ser_Gln_Lys	ENSGALG00000054030	0.915692	0.0103621	-1.85822	-1.06075	7
7186	Lys_Ser_Gln_Lys	ENSGALG00000053576	-0.884348	0.0192896	1.71303	-1.06075	9
7187	Lys_Ser_Gln_Lys	ENSGALG00000031112	0.884947	0.0190944	-1.16542	-1.06075	7
7189	Lys_Ser_Gln_Lys	ENSGALG00000008283	0.9483	0.00394017	-1.4921	-1.06075	7
7192	Lys_Ser_Gln_Lys	ENSGALG00000009687	0.977812	0.000733004	-1.38174	-1.06075	7
7193	Lys_Ser_Gln_Lys	ENSGALG00000004960	0.854537	0.0302003	-1.04411	-1.06075	7
7194	Lys_Ser_Gln_Lys	ENSGALG00000019312	0.87179	0.0236028	-2.68747	-1.06075	7
7197	Lys_Ser_Gln_Lys	ENSGALG00000005254	-0.842074	0.0354416	1.85873	-1.06075	9
7198	Lys_Ser_Gln_Lys	ENSGALG00000023584	-0.844919	0.0342104	1.011	-1.06075	9
7201	Lys_Ser_Gln_Lys	ENSGALG00000035624	-0.936586	0.00590443	2.32494	-1.06075	9
7203	Lys_Ser_Gln_Lys	ENSGALG00000009498	-0.868491	0.0248047	1.27664	-1.06075	9
7204	Lys_Ser_Gln_Lys	ENSGALG00000053561	-0.853716	0.0305335	1.55548	-1.06075	9
7206	Lys_Ser_Gln_Lys	ENSGALG00000047523	-0.956867	0.00275052	2.04085	-1.06075	9
7208	Lys_Ser_Gln_Lys	ENSGALG00000053622	-0.82874	0.0414835	1.50855	-1.06075	9
7209	Lys_Ser_Gln_Lys	ENSGALG00000031211	0.939382	0.00540039	-4.73759	-1.06075	7
7210	Lys_Ser_Gln_Lys	ENSGALG00000013212	-0.816927	0.0472055	1.5675	-1.06075	9
7212	Lys_Ser_Gln_Lys	ENSGALG00000030607	0.847896	0.0329438	-1.18927	-1.06075	7
7213	Lys_Ser_Gln_Lys	ENSGALG00000023303	-0.954164	0.00310332	1.12672	-1.06075	9
7214	Lys_Ser_Gln_Lys	ENSGALG00000009856	0.97055	0.00128822	-1.22203	-1.06075	7
7219	Lys_Ser_Gln_Lys	ENSGALG00000005354	0.93555	0.00609681	-1.01407	-1.06075	7
7221	Lys_Ser_Gln_Lys	ENSGALG00000013022	0.928575	0.00747003	-1.31776	-1.06075	7
7225	Lys_Ser_Gln_Lys	ENSGALG00000009596	0.896714	0.0154511	-2.42885	-1.06075	7
7228	Lys_Ser_Gln_Lys	ENSGALG00000047550	0.850653	0.0317912	-1.46239	-1.06075	7
7232	Lys_Ser_Gln_Lys	ENSGALG00000013234	-0.935784	0.00605305	1.58541	-1.06075	9
7240	Lys_Ser_Gln_Lys	ENSGALG00000054402	-0.872848	0.0232234	1.12192	-1.06075	9
7241	Lys_Ser_Gln_Lys	ENSGALG00000005401	0.944979	0.00445762	-1.12272	-1.06075	7
7245	Lys_Ser_Gln_Lys	ENSGALG00000036082	-0.854939	0.0300379	1.21552	-1.06075	9
7246	Lys_Ser_Gln_Lys	ENSGALG00000023936	0.851004	0.0316458	-1.12228	-1.06075	7
7247	Lys_Ser_Gln_Lys	ENSGALG00000009601	0.933236	0.00653739	-1.40637	-1.06075	7
7249	Lys_Ser_Gln_Lys	ENSGALG00000036229	0.943891	0.00463405	-1.01251	-1.06075	7
7254	Lys_Ser_Gln_Lys	ENSGALG00000013268	-0.90535	0.013014	1.05669	-1.06075	9
7255	Lys_Ser_Gln_Lys	ENSGALG00000011551	-0.882835	0.0197871	4.21445	-1.06075	9
7258	Lys_Ser_Gln_Lys	ENSGALG00000009920	-0.922116	0.00886274	1.43511	-1.06075	9
7259	Lys_Ser_Gln_Lys	ENSGALG00000039011	-0.870594	0.0240354	1.03419	-1.06075	9
7261	Lys_Ser_Gln_Lys	ENSGALG00000047968	0.895929	0.0156825	-1.68438	-1.06075	7
7264	Lys_Ser_Gln_Lys	ENSGALG00000032060	0.864836	0.0261694	-1.1035	-1.06075	7
7266	Lys_Ser_Gln_Lys	ENSGALG00000011347	0.926847	0.0078314	-1.57725	-1.06075	7
7270	Lys_Ser_Gln_Lys	ENSGALG00000008945	0.8455	0.0339613	-1.00803	-1.06075	7
7271	Lys_Ser_Gln_Lys	ENSGALG00000036358	0.910466	0.0116657	-1.95243	-1.06075	7
7272	Lys_Ser_Gln_Lys	ENSGALG00000048087	-0.908643	0.0121378	1.24492	-1.06075	9
7274	Lys_Ser_Gln_Lys	ENSGALG00000005769	0.923977	0.00844963	-1.13057	-1.06075	7
7277	Lys_Ser_Gln_Lys	ENSGALG00000011633	0.891626	0.0169809	-5.10839	-1.06075	7
7287	Lys_Ser_Gln_Lys	ENSGALG00000014233	0.931336	0.00691026	-1.29436	-1.06075	7
7288	Lys_Ser_Gln_Lys	ENSGALG00000011414	-0.819487	0.0459363	1.11336	-1.06075	9
7289	Lys_Ser_Gln_Lys	ENSGALG00000041203	0.819227	0.0460647	-1.59678	-1.06075	7
7291	Lys_Ser_Gln_Lys	ENSGALG00000010290	0.933519	0.00648267	-1.31406	-1.06075	7
7293	Lys_Ser_Gln_Lys	ENSGALG00000036364	-0.874199	0.0227433	1.08388	-1.06075	9
7295	Lys_Ser_Gln_Lys	ENSGALG00000015117	0.965448	0.00177018	-1.87525	-1.06075	7
7297	Lys_Ser_Gln_Lys	ENSGALG00000031652	-0.943153	0.00475547	1.85673	-1.06075	9
7300	Lys_Ser_Gln_Lys	ENSGALG00000040463	0.846083	0.0337123	-2.46757	-1.06075	7
7305	Lys_Ser_Gln_Lys	ENSGALG00000048024	0.843876	0.0346593	-1.23514	-1.06075	7
7308	Lys_Ser_Gln_Lys	ENSGALG00000032098	0.838194	0.0371535	-1.50727	-1.06075	7
7316	Lys_Ser_Gln_Lys	ENSGALG00000048179	0.966088	0.00170549	-1.02277	-1.06075	7
7318	Lys_Ser_Gln_Lys	ENSGALG00000005801	-0.893799	0.016319	1.0862	-1.06075	9
7325	Lys_Ser_Gln_Lys	ENSGALG00000039209	0.875477	0.0222936	-2.55357	-1.06075	7
7327	Lys_Ser_Gln_Lys	ENSGALG00000048031	0.878546	0.0212307	-1.43779	-1.06075	7
7336	Lys_Ser_Gln_Lys	ENSGALG00000008976	0.944157	0.00459061	-1.24553	-1.06075	7
7337	Lys_Ser_Gln_Lys	ENSGALG00000036798	0.889115	0.0177615	-1.64999	-1.06075	7
7339	Lys_Ser_Gln_Lys	ENSGALG00000015150	0.844131	0.0345493	-4.42335	-1.06075	7
7342	Lys_Ser_Gln_Lys	ENSGALG00000013616	0.890505	0.0173273	-1.91684	-1.06075	7
7345	Lys_Ser_Gln_Lys	ENSGALG00000051077	0.846745	0.0334307	-2.23493	-1.06075	7
7346	Lys_Ser_Gln_Lys	ENSGALG00000010133	0.862266	0.0271496	-1.12951	-1.06075	7
7347	Lys_Ser_Gln_Lys	ENSGALG00000039479	-0.841024	0.0359012	1.87749	-1.06075	9
7348	Lys_Ser_Gln_Lys	ENSGALG00000037160	0.949106	0.00381933	-1.33724	-1.06075	7
7352	Lys_Ser_Gln_Lys	ENSGALG00000032184	0.863692	0.0266035	-1.46097	-1.06075	7
7362	Lys_Ser_Gln_Lys	ENSGALG00000005845	0.821676	0.0448638	-1.11643	-1.06075	7
7365	Lys_Ser_Gln_Lys	ENSGALG00000012015	0.898607	0.0148996	-1.47497	-1.06075	7
7366	Lys_Ser_Gln_Lys	ENSGALG00000040755	0.933134	0.00655715	-1.1531	-1.06075	7
7367	Lys_Ser_Gln_Lys	ENSGALG00000051099	-0.86202	0.0272442	1.19831	-1.06075	9
7368	Lys_Ser_Gln_Lys	ENSGALG00000010233	0.834227	0.0389431	-1.77065	-1.06075	7
7373	Lys_Ser_Gln_Lys	ENSGALG00000006343	0.902085	0.0139117	-1.85824	-1.06075	7
7374	Lys_Ser_Gln_Lys	ENSGALG00000032220	0.834688	0.0387333	-1.55758	-1.06075	7
7375	Lys_Ser_Gln_Lys	ENSGALG00000014686	0.966685	0.00164637	-2.1301	-1.06075	7
7377	Lys_Ser_Gln_Lys	ENSGALG00000041838	-0.966177	0.00169661	1.64038	-1.06075	9
7379	Lys_Ser_Gln_Lys	ENSGALG00000010854	0.841562	0.0356651	-1.00432	-1.06075	7
7380	Lys_Ser_Gln_Lys	ENSGALG00000001282	0.956528	0.0027936	-1.96592	-1.06075	7
7381	Lys_Ser_Gln_Lys	ENSGALG00000037997	0.871094	0.023854	-1.40133	-1.06075	7
7386	Lys_Ser_Gln_Lys	ENSGALG00000014924	0.896382	0.0155488	-1.04207	-1.06075	7
7389	Lys_Ser_Gln_Lys	ENSGALG00000051102	-0.880945	0.0204175	1.35435	-1.06075	9
7394	Lys_Ser_Gln_Lys	ENSGALG00000054735	-0.835132	0.0385314	1.44764	-1.06075	9
7395	Lys_Ser_Gln_Lys	ENSGALG00000006413	0.943141	0.00475746	-1.43406	-1.06075	7
7399	Lys_Ser_Gln_Lys	ENSGALG00000041854	-0.978079	0.000715526	1.01557	-1.06075	9
7402	Lys_Ser_Gln_Lys	ENSGALG00000001371	0.900229	0.0144349	-1.81735	-1.06075	7
7406	Lys_Ser_Gln_Lys	ENSGALG00000005968	0.878407	0.0212785	-1.71995	-1.06075	7
7409	Lys_Ser_Gln_Lys	ENSGALG00000012092	0.895369	0.0158488	-1.27444	-1.06075	7
7411	Lys_Ser_Gln_Lys	ENSGALG00000051283	0.836107	0.0380901	-2.20379	-1.06075	7
7412	Lys_Ser_Gln_Lys	ENSGALG00000002848	-0.879665	0.0208495	1.55596	-1.06075	9
7413	Lys_Ser_Gln_Lys	ENSGALG00000039985	0.95827	0.00257579	-1.56711	-1.06075	7
7414	Lys_Ser_Gln_Lys	ENSGALG00000037625	0.813945	0.0487045	-1.5409	-1.06075	7
7415	Lys_Ser_Gln_Lys	ENSGALG00000048927	-0.811568	0.0499149	1.758	-1.06075	9
7421	Lys_Ser_Gln_Lys	ENSGALG00000041921	-0.885149	0.0190285	1.02909	-1.06075	9
7422	Lys_Ser_Gln_Lys	ENSGALG00000026727	-0.867771	0.0250707	1.14327	-1.06075	9
7423	Lys_Ser_Gln_Lys	ENSGALG00000011086	0.82745	0.0420915	-1.27608	-1.06075	7
7424	Lys_Ser_Gln_Lys	ENSGALG00000001407	0.864301	0.0263718	-2.2136	-1.06075	7
7426	Lys_Ser_Gln_Lys	ENSGALG00000048425	-0.81141	0.0499953	1.00226	-1.06075	9
7428	Lys_Ser_Gln_Lys	ENSGALG00000006044	-0.882085	0.0200363	1.14725	-1.06075	9
7434	Lys_Ser_Gln_Lys	ENSGALG00000002893	0.887915	0.0181406	-1.39913	-1.06075	7
7435	Lys_Ser_Gln_Lys	ENSGALG00000039990	0.844171	0.0345321	-1.29083	-1.06075	7
7437	Lys_Ser_Gln_Lys	ENSGALG00000048932	-0.846369	0.0335908	2.23235	-1.06075	9
7439	Lys_Ser_Gln_Lys	ENSGALG00000006547	0.904884	0.0131403	-1.0616	-1.06075	7
7441	Lys_Ser_Gln_Lys	ENSGALG00000014907	0.844723	0.0342946	-1.11025	-1.06075	7
7447	Lys_Ser_Gln_Lys	ENSGALG00000038242	0.943613	0.00467953	-1.29802	-1.06075	7
7448	Lys_Ser_Gln_Lys	ENSGALG00000048570	-0.812197	0.049593	4.06842	-1.06075	9
7449	Lys_Ser_Gln_Lys	ENSGALG00000007080	-0.928556	0.007474	1.25198	-1.06075	9
7450	Lys_Ser_Gln_Lys	ENSGALG00000006217	-0.87191	0.02356	1.23287	-1.06075	9
7451	Lys_Ser_Gln_Lys	ENSGALG00000032862	0.863836	0.0265485	-3.86387	-1.06075	7
7452	Lys_Ser_Gln_Lys	ENSGALG00000014971	0.938883	0.00548883	-1.39516	-1.06075	7
7453	Lys_Ser_Gln_Lys	ENSGALG00000012407	-0.836602	0.037867	1.02481	-1.06075	9
7454	Lys_Ser_Gln_Lys	ENSGALG00000042199	0.936741	0.00587589	-1.38676	-1.06075	7
7455	Lys_Ser_Gln_Lys	ENSGALG00000051300	0.936461	0.00592751	-2.7539	-1.06075	7
7458	Lys_Ser_Gln_Lys	ENSGALG00000037669	0.985011	0.000335341	-1.11277	-1.06075	7
7460	Lys_Ser_Gln_Lys	ENSGALG00000054928	-0.884172	0.0193474	1.44091	-1.06075	9
7461	Lys_Ser_Gln_Lys	ENSGALG00000006652	0.85731	0.0290879	-1.04502	-1.06075	7
7462	Lys_Ser_Gln_Lys	ENSGALG00000032465	0.917653	0.00989237	-1.21433	-1.06075	7
7464	Lys_Ser_Gln_Lys	ENSGALG00000043469	-0.820943	0.0452218	1.13968	-1.06075	9
7465	Lys_Ser_Gln_Lys	ENSGALG00000042030	0.873321	0.0230549	-1.76144	-1.06075	7
7467	Lys_Ser_Gln_Lys	ENSGALG00000011200	0.873743	0.0229051	-1.18872	-1.06075	7
7468	Lys_Ser_Gln_Lys	ENSGALG00000001768	0.855137	0.0299581	-1.99724	-1.06075	7
7470	Lys_Ser_Gln_Lys	ENSGALG00000048674	0.885204	0.0190106	-1.19671	-1.06075	7
7471	Lys_Ser_Gln_Lys	ENSGALG00000007157	0.879199	0.0210078	-2.18593	-1.06075	7
7475	Lys_Ser_Gln_Lys	ENSGALG00000012464	-0.858201	0.0287347	2.85519	-1.06075	9
7477	Lys_Ser_Gln_Lys	ENSGALG00000051366	-0.967293	0.00158716	2.05155	-1.06075	9
7478	Lys_Ser_Gln_Lys	ENSGALG00000002987	0.826307	0.0426337	-1.15891	-1.06075	7
7480	Lys_Ser_Gln_Lys	ENSGALG00000037780	0.871629	0.0236611	-1.21766	-1.06075	7
7482	Lys_Ser_Gln_Lys	ENSGALG00000055022	0.875294	0.0223578	-1.41035	-1.06075	7
7485	Lys_Ser_Gln_Lys	ENSGALG00000014910	0.845196	0.0340917	-1.02592	-1.06075	7
7487	Lys_Ser_Gln_Lys	ENSGALG00000042063	0.871453	0.0237245	-1.29293	-1.06075	7
7489	Lys_Ser_Gln_Lys	ENSGALG00000011227	-0.81595	0.0476944	1.12731	-1.06075	9
7490	Lys_Ser_Gln_Lys	ENSGALG00000001857	-0.932591	0.0066629	1.57308	-1.06075	9
7493	Lys_Ser_Gln_Lys	ENSGALG00000007409	-0.857407	0.0290493	1.08918	-1.06075	9
7498	Lys_Ser_Gln_Lys	ENSGALG00000042411	0.9051	0.0130818	-1.16973	-1.06075	7
7501	Lys_Ser_Gln_Lys	ENSGALG00000002439	0.830874	0.0404864	-1.29415	-1.06075	7
7503	Lys_Ser_Gln_Lys	ENSGALG00000049053	-0.892744	0.0166389	2.42365	-1.06075	9
7507	Lys_Ser_Gln_Lys	ENSGALG00000049089	-0.981418	0.000514727	1.23261	-1.06075	9
7508	Lys_Ser_Gln_Lys	ENSGALG00000043632	0.851762	0.0313329	-1.36278	-1.06075	7
7511	Lys_Ser_Gln_Lys	ENSGALG00000003521	0.851985	0.0312411	-1.18659	-1.06075	7
7512	Lys_Ser_Gln_Lys	ENSGALG00000001912	-0.814866	0.0482393	1.04188	-1.06075	9
7514	Lys_Ser_Gln_Lys	ENSGALG00000049181	0.840105	0.0363059	-1.02065	-1.06075	7
7518	Lys_Ser_Gln_Lys	ENSGALG00000049216	-0.826413	0.0425831	1.75176	-1.06075	9
7519	Lys_Ser_Gln_Lys	ENSGALG00000044478	-0.837464	0.0374801	1.38114	-1.06075	9
7522	Lys_Ser_Gln_Lys	ENSGALG00000003126	-0.925392	0.00814185	1.11727	-1.06075	9
7523	Lys_Ser_Gln_Lys	ENSGALG00000002546	0.826069	0.0427471	-1.13672	-1.06075	7
7526	Lys_Ser_Gln_Lys	ENSGALG00000055033	-0.814384	0.0484822	1.95214	-1.06075	9
7529	Lys_Ser_Gln_Lys	ENSGALG00000049143	-0.823967	0.043754	1.52372	-1.06075	9
7530	Lys_Ser_Gln_Lys	ENSGALG00000043768	0.9143	0.0107021	-1.06438	-1.06075	7
7533	Lys_Ser_Gln_Lys	ENSGALG00000003547	0.961221	0.00222656	-1.04066	-1.06075	7
7539	Lys_Ser_Gln_Lys	ENSGALG00000033256	0.99312	7.08422e-05	-1.01385	-1.06075	7
7544	Lys_Ser_Gln_Lys	ENSGALG00000003137	0.893561	0.016391	-1.35317	-1.06075	7
7549	Lys_Ser_Gln_Lys	ENSGALG00000002637	0.876852	0.0218145	-1.65848	-1.06075	7
7550	Lys_Ser_Gln_Lys	ENSGALG00000033638	0.91098	0.0115342	-1.55564	-1.06075	7
7552	Lys_Ser_Gln_Lys	ENSGALG00000043806	0.902788	0.013716	-2.06734	-1.06075	7
7555	Lys_Ser_Gln_Lys	ENSGALG00000003567	0.931496	0.00687843	-1.35978	-1.06075	7
7557	Lys_Ser_Gln_Lys	ENSGALG00000038752	-0.925145	0.00819513	1.31102	-1.06075	9
7558	Lys_Ser_Gln_Lys	ENSGALG00000027805	0.827072	0.0422706	-1.05673	-1.06075	7
7560	Lys_Ser_Gln_Lys	ENSGALG00000002432	-0.913754	0.0108368	2.00256	-1.06075	9
7561	Lys_Ser_Gln_Lys	ENSGALG00000033278	-0.830496	0.0406623	1.00493	-1.06075	9
7562	Lys_Ser_Gln_Lys	ENSGALG00000049279	0.893047	0.0165468	-1.58703	-1.06075	7
7563	Lys_Ser_Gln_Lys	ENSGALG00000044662	0.864012	0.0264817	-2.77481	-1.06075	7
7566	Lys_Ser_Gln_Lys	ENSGALG00000003163	0.87261	0.0233087	-1.09448	-1.06075	7
7567	Lys_Ser_Gln_Lys	ENSGALG00000044942	-0.902863	0.013695	1.62946	-1.06075	9
7576	Lys_Ser_Gln_Lys	ENSGALG00000034119	0.936672	0.00588858	-1.50938	-1.06075	7
7577	Lys_Ser_Gln_Lys	ENSGALG00000003588	-0.926441	0.00791743	1.53268	-1.06075	9
7579	Lys_Ser_Gln_Lys	ENSGALG00000038768	0.818161	0.0465921	-1.30095	-1.06075	7
7583	Lys_Ser_Gln_Lys	ENSGALG00000033351	0.830795	0.0405234	-1.21938	-1.06075	7
7587	Lys_Ser_Gln_Lys	ENSGALG00000052786	-0.975082	0.000923643	1.03988	-1.06075	9
7591	Lys_Ser_Gln_Lys	ENSGALG00000051757	-0.99646	1.87759e-05	1.40789	-1.06075	9
7594	Lys_Ser_Gln_Lys	ENSGALG00000034067	0.815493	0.0479235	-1.94242	-1.06075	7
7596	Lys_Ser_Gln_Lys	ENSGALG00000049868	0.903498	0.0135197	-4.55607	-1.06075	7
7599	Lys_Ser_Gln_Lys	ENSGALG00000003744	-0.971475	0.00120894	1.24907	-1.06075	9
7602	Lys_Ser_Gln_Lys	ENSGALG00000028081	-0.824332	0.0435782	1.27122	-1.06075	9
7607	Lys_Ser_Gln_Lys	ENSGALG00000049665	-0.891334	0.0170708	1.30802	-1.06075	9
7611	Lys_Ser_Gln_Lys	ENSGALG00000049729	-0.881102	0.0203647	2.47395	-1.06075	9
7613	Lys_Ser_Gln_Lys	ENSGALG00000051778	-0.956899	0.00274646	1.34202	-1.06075	9
7620	Lys_Ser_Gln_Lys	ENSGALG00000034899	0.881144	0.0203505	-1.73271	-1.06075	7
7626	Lys_Ser_Gln_Lys	ENSGALG00000004096	0.880964	0.0204111	-1.36668	-1.06075	7
7631	Lys_Ser_Gln_Lys	ENSGALG00000049990	-0.878512	0.0212424	1.42551	-1.06075	9
7632	Lys_Ser_Gln_Lys	ENSGALG00000049447	-0.891893	0.0168989	1.17582	-1.06075	9
7633	Lys_Ser_Gln_Lys	ENSGALG00000052273	-0.836919	0.0377243	2.03794	-1.06075	9
7636	Lys_Ser_Gln_Lys	ENSGALG00000028770	0.853094	0.0307868	-3.9525	-1.06075	7
7638	Lys_Ser_Gln_Lys	ENSGALG00000000818	0.847376	0.0331637	-1.0954	-1.06075	7
7656	Lys_Ser_Gln_Lys	ENSGALG00000052916	-0.833633	0.0392145	1.71025	-1.06075	9
7662	Lys_Ser_Gln_Lys	ENSGALG00000050182	-0.857027	0.0292008	6.01739	-1.06075	9
7663	Lys_Ser_Gln_Lys	ENSGALG00000050729	0.879013	0.0210713	-1.05556	-1.06075	7
7666	Lys_Ser_Gln_Lys	ENSGALG00000050434	-0.832202	0.0398718	1.27491	-1.06075	9
7669	Lys_Ser_Gln_Lys	ENSGALG00000001115	0.894658	0.016061	-2.06589	-1.06075	7
7671	Lys_Ser_Gln_Lys	ENSGALG00000029617	-0.84679	0.0334117	1.00225	-1.06075	9
7673	Lys_Ser_Gln_Lys	ENSGALG00000035584	0.876549	0.0219195	-1.03226	-1.06075	7
7674	Lys_Ser_Gln_Lys	ENSGALG00000052852	-0.930916	0.00699411	1.43754	-1.06075	9
7680	Lys_Ser_Gln_Lys	ENSGALG00000029644	-0.886777	0.0185036	1.11227	-1.06075	9
7681	Lys_Ser_Gln_Lys	ENSGALG00000050667	0.875437	0.0223076	-1.50074	-1.06075	7
7683	Lys_Ser_Gln_Lys	ENSGALG00000053027	-0.853067	0.030798	1.85545	-1.06075	9
7686	Lys_Ser_Gln_Lys	ENSGALG00000052526	-0.840657	0.0360623	1.76593	-1.06075	9
7687	Lys_Ser_Gln_Lys	ENSGALG00000053098	0.956365	0.00281453	-1.62594	-1.06075	7
7688	Lys_Ser_Gln_Lys	ENSGALG00000053028	0.929351	0.0073106	-1.09328	-1.06075	7
7692	Lys_Ser_Gln_Lys	ENSGALG00000053042	0.848047	0.0328801	-2.0256	-1.06075	7
7695	Phe_Val_His_Arg	ENSGALG00000004184	0.866351	0.0255995	-1.21279	-7.65268	7
7698	Phe_Val_His_Arg	ENSGALG00000015117	0.902215	0.0138754	-1.87525	-7.65268	7
7700	Phe_Val_His_Arg	ENSGALG00000004437	0.939351	0.00540594	-1.0518	-7.65268	7
7708	Phe_Val_His_Arg	ENSGALG00000015377	0.947306	0.00409183	-1.01246	-7.65268	7
7710	Phe_Val_His_Arg	ENSGALG00000053677	0.982288	0.000467769	-1.50488	-7.65268	7
7711	Phe_Val_His_Arg	ENSGALG00000039479	-0.828093	0.0417879	1.87749	-7.65268	9
7722	Phe_Val_His_Arg	ENSGALG00000053166	-0.895725	0.015743	1.19951	-7.65268	9
7729	Phe_Val_His_Arg	ENSGALG00000039209	0.81799	0.0466768	-2.55357	-7.65268	7
7735	Phe_Val_His_Arg	ENSGALG00000021869	0.823304	0.0440737	-1.58391	-7.65268	7
7736	Phe_Val_His_Arg	ENSGALG00000004946	0.850445	0.0318775	-1.01677	-7.65268	7
7744	Phe_Val_His_Arg	ENSGALG00000005354	0.909568	0.0118971	-1.01407	-7.65268	7
7745	Phe_Val_His_Arg	ENSGALG00000026727	-0.825192	0.0431659	1.14327	-7.65268	9
7758	Phe_Val_His_Arg	ENSGALG00000016465	-0.912875	0.0110554	1.16914	-7.65268	9
7759	Phe_Val_His_Arg	ENSGALG00000005769	0.9351	0.00618135	-1.13057	-7.65268	7
7763	Phe_Val_His_Arg	ENSGALG00000053858	-0.850562	0.031829	1.14445	-7.65268	9
7766	Phe_Val_His_Arg	ENSGALG00000005401	0.87996	0.0207496	-1.12272	-7.65268	7
7768	Phe_Val_His_Arg	ENSGALG00000016144	-0.978427	0.00069307	1.29453	-7.65268	9
7769	Phe_Val_His_Arg	ENSGALG00000035624	-0.897992	0.0150776	2.32494	-7.65268	9
7774	Phe_Val_His_Arg	ENSGALG00000032862	0.857192	0.0291351	-3.86387	-7.65268	7
7777	Phe_Val_His_Arg	ENSGALG00000039985	0.892492	0.0167158	-1.56711	-7.65268	7
7779	Phe_Val_His_Arg	ENSGALG00000023303	-0.97293	0.00108923	1.12672	-7.65268	9
7783	Phe_Val_His_Arg	ENSGALG00000023542	0.865088	0.0260739	-1.4584	-7.65268	7
7791	Phe_Val_His_Arg	ENSGALG00000035725	-0.811443	0.0499789	1.74032	-7.65268	9
7792	Phe_Val_His_Arg	ENSGALG00000006044	-0.857408	0.0290491	1.14725	-7.65268	9
7793	Phe_Val_His_Arg	ENSGALG00000037160	0.95587	0.00287824	-1.33724	-7.65268	7
7794	Phe_Val_His_Arg	ENSGALG00000011347	0.912725	0.011093	-1.57725	-7.65268	7
7803	Phe_Val_His_Arg	ENSGALG00000005801	-0.893756	0.0163321	1.0862	-7.65268	9
7804	Phe_Val_His_Arg	ENSGALG00000017034	0.852189	0.0311573	-1.04755	-7.65268	7
7805	Phe_Val_His_Arg	ENSGALG00000023584	-0.854883	0.0300603	1.011	-7.65268	9
7810	Phe_Val_His_Arg	ENSGALG00000005968	0.846434	0.0335631	-1.71995	-7.65268	7
7812	Phe_Val_His_Arg	ENSGALG00000020510	0.933193	0.00654563	-1.21818	-7.65268	7
7813	Phe_Val_His_Arg	ENSGALG00000036082	-0.820388	0.0454933	1.21552	-7.65268	9
7817	Phe_Val_His_Arg	ENSGALG00000030492	0.877804	0.0214854	-1.29077	-7.65268	7
7823	Phe_Val_His_Arg	ENSGALG00000053434	0.880464	0.0205793	-1.41639	-7.65268	7
7828	Phe_Val_His_Arg	ENSGALG00000040463	0.925959	0.00802007	-2.46757	-7.65268	7
7830	Phe_Val_His_Arg	ENSGALG00000032060	0.818483	0.0464322	-1.1035	-7.65268	7
7854	Phe_Val_His_Arg	ENSGALG00000040755	0.928614	0.00746204	-1.1531	-7.65268	7
7857	Phe_Val_His_Arg	ENSGALG00000036229	0.933887	0.00641191	-1.01251	-7.65268	7
7858	Phe_Val_His_Arg	ENSGALG00000006343	0.820123	0.0456234	-1.85824	-7.65268	7
7862	Phe_Val_His_Arg	ENSGALG00000033256	0.950284	0.0036461	-1.01385	-7.65268	7
7863	Phe_Val_His_Arg	ENSGALG00000037669	0.942219	0.00491154	-1.11277	-7.65268	7
7864	Phe_Val_His_Arg	ENSGALG00000011551	-0.833981	0.0390556	4.21445	-7.65268	9
7865	Phe_Val_His_Arg	ENSGALG00000041838	-0.918373	0.00972259	1.64038	-7.65268	9
7866	Phe_Val_His_Arg	ENSGALG00000028284	-0.862252	0.0271548	1.46185	-7.65268	9
7868	Phe_Val_His_Arg	ENSGALG00000016608	0.866528	0.0255333	-1.16027	-7.65268	7
7870	Phe_Val_His_Arg	ENSGALG00000017167	0.913899	0.0108009	-1.00064	-7.65268	7
7871	Phe_Val_His_Arg	ENSGALG00000053551	-0.938911	0.00548378	1.8674	-7.65268	9
7872	Phe_Val_His_Arg	ENSGALG00000031058	0.943006	0.00477997	-1.42679	-7.65268	7
7873	Phe_Val_His_Arg	ENSGALG00000054030	0.960902	0.0022631	-1.85822	-7.65268	7
7879	Phe_Val_His_Arg	ENSGALG00000036358	0.862553	0.0270392	-1.95243	-7.65268	7
7880	Phe_Val_His_Arg	ENSGALG00000006413	0.916698	0.0101198	-1.43406	-7.65268	7
7884	Phe_Val_His_Arg	ENSGALG00000033278	-0.820131	0.0456197	1.00493	-7.65268	9
7886	Phe_Val_His_Arg	ENSGALG00000011633	0.957275	0.00269913	-5.10839	-7.65268	7
7887	Phe_Val_His_Arg	ENSGALG00000041854	-0.967985	0.00152106	1.01557	-7.65268	9
7890	Phe_Val_His_Arg	ENSGALG00000016609	0.928061	0.00757667	-1.30188	-7.65268	7
7893	Phe_Val_His_Arg	ENSGALG00000053561	-0.844221	0.0345105	1.55548	-7.65268	9
7897	Phe_Val_His_Arg	ENSGALG00000012092	0.895784	0.0157255	-1.27444	-7.65268	7
7900	Phe_Val_His_Arg	ENSGALG00000017485	-0.841514	0.0356864	2.09782	-7.65268	9
7901	Phe_Val_His_Arg	ENSGALG00000036364	-0.912352	0.0111866	1.08388	-7.65268	9
7909	Phe_Val_His_Arg	ENSGALG00000041921	-0.823708	0.0438788	1.02909	-7.65268	9
7912	Phe_Val_His_Arg	ENSGALG00000016610	0.969786	0.00135552	-1.4547	-7.65268	7
7915	Phe_Val_His_Arg	ENSGALG00000053576	-0.8856	0.0188824	1.71303	-7.65268	9
7916	Phe_Val_His_Arg	ENSGALG00000031112	0.822045	0.0446842	-1.16542	-7.65268	7
7922	Phe_Val_His_Arg	ENSGALG00000019060	0.896775	0.015433	-1.58097	-7.65268	7
7924	Phe_Val_His_Arg	ENSGALG00000006547	0.822656	0.0443874	-1.0616	-7.65268	7
7925	Phe_Val_His_Arg	ENSGALG00000029617	-0.891615	0.0169844	1.00225	-7.65268	9
7933	Phe_Val_His_Arg	ENSGALG00000038242	0.936624	0.00589753	-1.29802	-7.65268	7
7934	Phe_Val_His_Arg	ENSGALG00000016646	0.976037	0.000854434	-1.69439	-7.65268	7
7935	Phe_Val_His_Arg	ENSGALG00000007080	-0.966121	0.00170222	1.25198	-7.65268	9
7938	Phe_Val_His_Arg	ENSGALG00000031211	0.863774	0.0265724	-4.73759	-7.65268	7
7941	Phe_Val_His_Arg	ENSGALG00000012407	-0.891002	0.0171735	1.02481	-7.65268	9
7948	Phe_Val_His_Arg	ENSGALG00000032465	0.918107	0.00978511	-1.21433	-7.65268	7
7954	Phe_Val_His_Arg	ENSGALG00000033638	0.931962	0.00678632	-1.55564	-7.65268	7
7957	Phe_Val_His_Arg	ENSGALG00000007157	0.86422	0.0264027	-2.18593	-7.65268	7
7969	Phe_Val_His_Arg	ENSGALG00000054402	-0.844695	0.0343064	1.12192	-7.65268	9
7974	Phe_Val_His_Arg	ENSGALG00000012015	0.949545	0.00375431	-1.47497	-7.65268	7
7980	Phe_Val_His_Arg	ENSGALG00000034119	0.899403	0.0146706	-1.50938	-7.65268	7
7988	Phe_Val_His_Arg	ENSGALG00000009920	-0.910505	0.0116558	1.43511	-7.65268	9
7992	Phe_Val_His_Arg	ENSGALG00000047968	0.958143	0.00259129	-1.68438	-7.65268	7
7994	Phe_Val_His_Arg	ENSGALG00000045317	-0.878307	0.0213128	1.48583	-7.65268	9
7996	Phe_Val_His_Arg	ENSGALG00000051757	-0.953815	0.00315033	1.40789	-7.65268	9
7999	Phe_Val_His_Arg	ENSGALG00000049868	0.947145	0.00411664	-4.55607	-7.65268	7
8000	Phe_Val_His_Arg	ENSGALG00000008945	0.834959	0.0386102	-1.00803	-7.65268	7
8003	Phe_Val_His_Arg	ENSGALG00000048087	-0.865356	0.0259731	1.24492	-7.65268	9
8004	Phe_Val_His_Arg	ENSGALG00000031590	0.825707	0.0429197	-1.64835	-7.65268	7
8005	Phe_Val_His_Arg	ENSGALG00000003928	-0.873051	0.0231511	1.28848	-7.65268	9
8016	Phe_Val_His_Arg	ENSGALG00000045758	-0.883637	0.0195226	1.10838	-7.65268	9
8017	Phe_Val_His_Arg	ENSGALG00000014233	0.90073	0.0142926	-1.29436	-7.65268	7
8018	Phe_Val_His_Arg	ENSGALG00000051778	-0.913144	0.0109884	1.34202	-7.65268	9
8024	Phe_Val_His_Arg	ENSGALG00000034899	0.865049	0.0260888	-1.73271	-7.65268	7
8026	Phe_Val_His_Arg	ENSGALG00000031652	-0.885415	0.0189424	1.85673	-7.65268	9
8034	Phe_Val_His_Arg	ENSGALG00000008007	0.879964	0.0207481	-1.18947	-7.65268	7
8042	Phe_Val_His_Arg	ENSGALG00000038752	-0.90605	0.0128252	1.31102	-7.65268	9
8047	Phe_Val_His_Arg	ENSGALG00000048179	0.9552	0.00296566	-1.02277	-7.65268	7
8050	Phe_Val_His_Arg	ENSGALG00000052780	0.900364	0.0143965	-2.49547	-7.65268	7
8058	Phe_Val_His_Arg	ENSGALG00000048031	0.921023	0.00910973	-1.43779	-7.65268	7
8059	Phe_Val_His_Arg	ENSGALG00000047523	-0.933816	0.00642547	2.04085	-7.65268	9
8063	Phe_Val_His_Arg	ENSGALG00000042199	0.92056	0.00921548	-1.38676	-7.65268	7
8066	Phe_Val_His_Arg	ENSGALG00000008976	0.935728	0.00606365	-1.24553	-7.65268	7
8071	Phe_Val_His_Arg	ENSGALG00000004096	0.845161	0.0341065	-1.36668	-7.65268	7
8072	Phe_Val_His_Arg	ENSGALG00000052786	-0.949284	0.00379299	1.03988	-7.65268	9
8073	Phe_Val_His_Arg	ENSGALG00000013022	0.902232	0.0138705	-1.31776	-7.65268	7
8076	Phe_Val_His_Arg	ENSGALG00000010133	0.845703	0.0338746	-1.12951	-7.65268	7
8077	Phe_Val_His_Arg	ENSGALG00000049447	-0.834456	0.038839	1.17582	-7.65268	9
8078	Phe_Val_His_Arg	ENSGALG00000008080	0.899109	0.014755	-1.01788	-7.65268	7
8081	Phe_Val_His_Arg	ENSGALG00000047550	0.926639	0.00787545	-1.46239	-7.65268	7
8084	Phe_Val_His_Arg	ENSGALG00000051990	-0.826999	0.0423053	1.86534	-7.65268	9
8087	Phe_Val_His_Arg	ENSGALG00000049990	-0.821834	0.0447867	1.42551	-7.65268	9
8090	Phe_Val_His_Arg	ENSGALG00000035584	0.843988	0.0346109	-1.03226	-7.65268	7
8096	Phe_Val_His_Arg	ENSGALG00000051099	-0.821934	0.0447384	1.19831	-7.65268	9
8100	Phe_Val_His_Arg	ENSGALG00000008166	-0.83861	0.036968	1.79809	-7.65268	9
8104	Phe_Val_His_Arg	ENSGALG00000046313	-0.957027	0.00273031	1.72036	-7.65268	9
8105	Phe_Val_His_Arg	ENSGALG00000014686	0.981714	0.0004985	-2.1301	-7.65268	7
8107	Phe_Val_His_Arg	ENSGALG00000042411	0.842771	0.0351382	-1.16973	-7.65268	7
8108	Phe_Val_His_Arg	ENSGALG00000001282	0.961268	0.0022212	-1.96592	-7.65268	7
8114	Phe_Val_His_Arg	ENSGALG00000009480	0.909924	0.0118051	-1.04466	-7.65268	7
8118	Phe_Val_His_Arg	ENSGALG00000051102	-0.863665	0.0266139	1.35435	-7.65268	9
8122	Phe_Val_His_Arg	ENSGALG00000008283	0.921287	0.00904977	-1.4921	-7.65268	7
8125	Phe_Val_His_Arg	ENSGALG00000047709	-0.838101	0.0371949	2.32363	-7.65268	9
8126	Phe_Val_His_Arg	ENSGALG00000046461	0.886852	0.0184794	-1.08871	-7.65268	7
8130	Phe_Val_His_Arg	ENSGALG00000001371	0.823567	0.0439467	-1.81735	-7.65268	7
8131	Phe_Val_His_Arg	ENSGALG00000050182	-0.85152	0.0314329	6.01739	-7.65268	9
8138	Phe_Val_His_Arg	ENSGALG00000052818	0.815481	0.0479298	-1.1577	-7.65268	7
8142	Phe_Val_His_Arg	ENSGALG00000010290	0.879103	0.0210405	-1.31406	-7.65268	7
8146	Phe_Val_His_Arg	ENSGALG00000048927	-0.86737	0.0252194	1.758	-7.65268	9
8150	Phe_Val_His_Arg	ENSGALG00000052043	-0.846965	0.0333374	1.15841	-7.65268	9
8152	Phe_Val_His_Arg	ENSGALG00000001407	0.853529	0.0306094	-2.2136	-7.65268	7
8155	Phe_Val_His_Arg	ENSGALG00000049089	-0.980586	0.00056168	1.23261	-7.65268	9
8158	Phe_Val_His_Arg	ENSGALG00000009596	0.875578	0.022258	-2.42885	-7.65268	7
8160	Phe_Val_His_Arg	ENSGALG00000052852	-0.899232	0.0147196	1.43754	-7.65268	9
8163	Phe_Val_His_Arg	ENSGALG00000000818	0.811656	0.0498696	-1.0954	-7.65268	7
8170	Phe_Val_His_Arg	ENSGALG00000046817	0.859169	0.0283534	-1.10933	-7.65268	7
8175	Phe_Val_His_Arg	ENSGALG00000050434	-0.876376	0.0219798	1.27491	-7.65268	9
8180	Phe_Val_His_Arg	ENSGALG00000009601	0.913282	0.0109541	-1.40637	-7.65268	7
8182	Phe_Val_His_Arg	ENSGALG00000052916	-0.857108	0.0291683	1.71025	-7.65268	9
8184	Phe_Val_His_Arg	ENSGALG00000051300	0.986783	0.000260861	-2.7539	-7.65268	7
8196	Phe_Val_His_Arg	ENSGALG00000001768	0.929458	0.00728877	-1.99724	-7.65268	7
8201	Phe_Val_His_Arg	ENSGALG00000048674	0.856567	0.0293841	-1.19671	-7.65268	7
8203	Phe_Val_His_Arg	ENSGALG00000047338	0.929455	0.00728945	-1.01246	-7.65268	7
8205	Phe_Val_His_Arg	ENSGALG00000013234	-0.878104	0.0213822	1.58541	-7.65268	9
8206	Phe_Val_His_Arg	ENSGALG00000051366	-0.986865	0.000257643	2.05155	-7.65268	9
8207	Phe_Val_His_Arg	ENSGALG00000001115	0.954812	0.00301683	-2.06589	-7.65268	7
8211	Phe_Val_His_Arg	ENSGALG00000055022	0.918366	0.00972412	-1.41035	-7.65268	7
8218	Phe_Val_His_Arg	ENSGALG00000001857	-0.926937	0.0078122	1.57308	-7.65268	9
8226	Phe_Val_His_Arg	ENSGALG00000053027	-0.875801	0.0221802	1.85545	-7.65268	9
8227	Phe_Val_His_Arg	ENSGALG00000013268	-0.93793	0.00565953	1.05669	-7.65268	9
8229	Phe_Val_His_Arg	ENSGALG00000002439	0.817154	0.0470927	-1.29415	-7.65268	7
8232	Phe_Val_His_Arg	ENSGALG00000008628	0.942116	0.00492884	-1.27617	-7.65268	7
8237	Phe_Val_His_Arg	ENSGALG00000014924	0.952083	0.00338909	-1.04207	-7.65268	7
8238	Phe_Val_His_Arg	ENSGALG00000011200	0.844768	0.034275	-1.18872	-7.65268	7
8245	Phe_Val_His_Arg	ENSGALG00000050667	0.832651	0.0396651	-1.50074	-7.65268	7
8246	Phe_Val_His_Arg	ENSGALG00000009687	0.940859	0.00514304	-1.38174	-7.65268	7
8248	Phe_Val_His_Arg	ENSGALG00000053028	0.945409	0.00438892	-1.09328	-7.65268	7
8253	Phe_Val_His_Arg	ENSGALG00000049665	-0.877119	0.0217218	1.30802	-7.65268	9
8256	Phe_Val_His_Arg	ENSGALG00000053098	0.926383	0.00792963	-1.62594	-7.65268	7
8257	Phe_Val_His_Arg	ENSGALG00000049729	-0.839804	0.0364387	2.47395	-7.65268	9
8263	Phe_Val_His_Arg	ENSGALG00000014971	0.928021	0.00758495	-1.39516	-7.65268	7
8267	Phe_Val_His_Arg	ENSGALG00000050729	0.832167	0.0398883	-1.05556	-7.65268	7
8268	Phe_Val_His_Arg	ENSGALG00000009856	0.938646	0.00553104	-1.22203	-7.65268	7
8275	Phe_Val_His_Arg	ENSGALG00000013616	0.951797	0.0034293	-1.91684	-7.65268	7
8277	Phe_Val_His_Arg	ENSGALG00000002637	0.8815	0.0202313	-1.65848	-7.65268	7
8284	Phe_Val_His_Arg	ENSGALG00000043806	0.842715	0.0351625	-2.06734	-7.65268	7
8288	Phe_Val_His_Arg	ENSGALG00000002432	-0.812362	0.0495091	2.00256	-7.65268	9
8292	Phe_Val_His_Arg	ENSGALG00000053042	0.885455	0.0189295	-2.0256	-7.65268	7
8303	Phe_Val_His_Arg	ENSGALG00000002848	-0.841956	0.0354932	1.55596	-7.65268	9
8304	Phe_Val_His_Arg	ENSGALG00000003547	0.922565	0.00876213	-1.04066	-7.65268	7
8305	Phe_Val_His_Arg	ENSGALG00000043100	0.816896	0.0472209	-1.17556	-7.65268	7
8308	Phe_Val_His_Arg	ENSGALG00000003588	-0.915232	0.0104739	1.53268	-7.65268	9
8312	Phe_Val_His_Arg	ENSGALG00000002893	0.838758	0.0369024	-1.39913	-7.65268	7
8316	Phe_Val_His_Arg	ENSGALG00000002987	0.832841	0.0395779	-1.15891	-7.65268	7
8317	Phe_Val_His_Arg	ENSGALG00000043469	-0.872547	0.0233313	1.13968	-7.65268	9
8319	Phe_Val_His_Arg	ENSGALG00000003126	-0.89157	0.0169983	1.11727	-7.65268	9
8325	Phe_Val_His_Arg	ENSGALG00000043768	0.910707	0.0116038	-1.06438	-7.65268	7
8326	Phe_Val_His_Arg	ENSGALG00000003567	0.90975	0.0118501	-1.35978	-7.65268	7
8330	Phe_Val_His_Arg	ENSGALG00000003744	-0.909881	0.0118161	1.24907	-7.65268	9
8331	Phe_Val_His_Arg	ENSGALG00000049279	0.852496	0.0310316	-1.58703	-7.65268	7
8332	Phe_Val_His_Arg	ENSGALG00000044942	-0.827276	0.0421741	1.62946	-7.65268	9
8335	Pro_Asp_Leu	ENSGALG00000016558	0.972603	0.00111565	1.77005	9.6265	3
8344	Pro_Asp_Leu	ENSGALG00000016464	-0.816853	0.0472424	-1.10937	9.6265	1
8354	Pro_Asp_Leu	ENSGALG00000016142	0.930445	0.00708855	1.25321	9.6265	3
8359	Pro_Asp_Leu	ENSGALG00000049188	0.877211	0.0216902	6.16926	9.6265	3
8390	Pro_Asp_Leu	ENSGALG00000049236	0.866007	0.0257282	1.25281	9.6265	3
8393	Pro_Asp_Leu	ENSGALG00000028031	0.97764	0.000744395	1.49439	9.6265	3
8409	Pro_Asp_Leu	ENSGALG00000047357	0.89403	0.0162493	1.28829	9.6265	3
8415	Pro_Asp_Leu	ENSGALG00000028081	0.904041	0.0133704	1.27122	9.6265	3
8417	Pro_Asp_Leu	ENSGALG00000042607	0.98041	0.000571918	1.30891	9.6265	3
8430	Pro_Asp_Leu	ENSGALG00000015615	0.851157	0.0315825	1.29006	9.6265	3
8435	Pro_Asp_Leu	ENSGALG00000047374	0.820632	0.0453739	2.24065	9.6265	3
8446	Pro_Asp_Leu	ENSGALG00000042177	0.972101	0.00115663	1.19389	9.6265	3
8458	Pro_Asp_Leu	ENSGALG00000015154	0.882186	0.0200024	2.34319	9.6265	3
8459	Pro_Asp_Leu	ENSGALG00000028326	0.812731	0.049321	1.14626	9.6265	3
8472	Pro_Asp_Leu	ENSGALG00000003849	0.960196	0.00234506	1.08403	9.6265	3
8479	Pro_Asp_Leu	ENSGALG00000007955	0.845901	0.0337902	2.01201	9.6265	3
8498	Pro_Asp_Leu	ENSGALG00000000309	0.844225	0.034509	1.53544	9.6265	3
8503	Pro_Asp_Leu	ENSGALG00000005613	0.965492	0.00176569	2.47582	9.6265	3
8530	Pro_Asp_Leu	ENSGALG00000047709	0.816124	0.047607	2.32363	9.6265	3
8586	Pro_Asp_Leu	ENSGALG00000000616	0.905728	0.0129119	1.31916	9.6265	3
8590	Pro_Asp_Leu	ENSGALG00000007409	0.837044	0.0376685	1.08918	9.6265	3
8606	Pro_Asp_Leu	ENSGALG00000050539	-0.896217	0.0155973	-1.04876	9.6265	1
8626	Pro_Asp_Leu	ENSGALG00000004246	0.929552	0.00726963	1.01129	9.6265	3
8628	Pro_Asp_Leu	ENSGALG00000050634	0.932245	0.00673049	1.18658	9.6265	3
8630	Pro_Asp_Leu	ENSGALG00000000695	0.949896	0.00370278	1.38567	9.6265	3
8662	Pro_Asp_Leu	ENSGALG00000049729	0.818611	0.0463687	2.47395	9.6265	3
8673	Pro_Asp_Leu	ENSGALG00000040101	0.848724	0.0325956	1.4498	9.6265	3
8682	Pro_Asp_Leu	ENSGALG00000031013	0.871746	0.0236188	1.10477	9.6265	3
8685	Pro_Asp_Leu	ENSGALG00000038506	0.92023	0.00929117	1.66019	9.6265	3
8695	Pro_Asp_Leu	ENSGALG00000040182	0.95882	0.0025088	1.21455	9.6265	3
8707	Pro_Asp_Leu	ENSGALG00000038512	0.996676	1.6554e-05	2.69372	9.6265	3
8714	Pro_Asp_Leu	ENSGALG00000008947	0.843223	0.0349417	1.15282	9.6265	3
8725	Pro_Asp_Leu	ENSGALG00000011961	0.828741	0.0414828	1.44126	9.6265	3
8729	Pro_Asp_Leu	ENSGALG00000023953	0.814545	0.0484011	2.01381	9.6265	3
8737	Pro_Asp_Leu	ENSGALG00000031590	-0.831205	0.040333	-1.64835	9.6265	1
8741	Pro_Asp_Leu	ENSGALG00000031754	0.965035	0.00181242	1.22779	9.6265	3
8742	Pro_Asp_Leu	ENSGALG00000010009	0.953728	0.00316208	1.04627	9.6265	3
8746	Pro_Asp_Leu	ENSGALG00000032746	0.976233	0.000840596	1.26637	9.6265	3
8772	Pro_Asp_Leu	ENSGALG00000011443	0.838614	0.0369664	1.14984	9.6265	3
8802	Pro_Asp_Leu	ENSGALG00000012906	0.818258	0.0465436	1.60342	9.6265	3
8807	Pro_Asp_Leu	ENSGALG00000054484	0.886186	0.0186934	3.41066	9.6265	3
8820	Pro_Asp_Leu	ENSGALG00000012886	0.913763	0.0108345	1.23086	9.6265	3
8831	Pro_Asp_Leu	ENSGALG00000033758	0.976985	0.000788423	1.64477	9.6265	3
8855	Pro_Asp_Leu	ENSGALG00000053419	0.873932	0.0228381	1.63363	9.6265	3
8857	Pro_Asp_Leu	ENSGALG00000012464	0.8513	0.0315235	2.85519	9.6265	3
8860	Pro_Asp_Leu	ENSGALG00000010769	0.97445	0.000970892	1.2411	9.6265	3
8862	Pro_Asp_Leu	ENSGALG00000032415	0.960453	0.00231506	1.6139	9.6265	3
8865	Pro_Asp_Leu	ENSGALG00000027184	0.986787	0.000260722	1.62453	9.6265	3
8876	Pro_Asp_Leu	ENSGALG00000002407	0.866758	0.0254475	1.64438	9.6265	3
8880	Pro_Asp_Leu	ENSGALG00000054397	0.911031	0.0115211	6.30195	9.6265	3
8882	Pro_Asp_Leu	ENSGALG00000054735	0.886991	0.0184348	1.44764	9.6265	3
8904	Pro_Asp_Leu	ENSGALG00000054746	0.924947	0.00823813	1.07276	9.6265	3
8905	Pro_Asp_Leu	ENSGALG00000013546	0.82204	0.0446867	1.06508	9.6265	3
8909	Pro_Asp_Leu	ENSGALG00000013627	0.884685	0.0191796	1.07127	9.6265	3
8930	Pro_Asp_Leu	ENSGALG00000052916	0.86743	0.0251973	1.71025	9.6265	3
8931	Pro_Asp_Leu	ENSGALG00000014144	0.933338	0.00651769	1.64504	9.6265	3
8939	Pro_Asp_Leu	ENSGALG00000052959	0.860514	0.0278277	1.24638	9.6265	3
8951	Pro_Asp_Leu	ENSGALG00000002557	0.942555	0.0048551	1.24619	9.6265	3
8974	Pro_Asp_Leu	ENSGALG00000053077	0.995024	3.70779e-05	5.16115	9.6265	3
8975	R_4_phosphonatopantothenate3_	ENSGALG00000007416	0.875703	0.0222143	1.03117	12.6174	3
8976	R_4_phosphonatopantothenate3_	ENSGALG00000007546	0.876618	0.0218956	1.53227	12.6174	3
8977	R_4_phosphonatopantothenate3_	ENSGALG00000007675	0.812051	0.0496675	2.71572	12.6174	3
8984	R_4_phosphonatopantothenate3_	ENSGALG00000005923	0.954641	0.00303949	1.54764	12.6174	3
8989	R_4_phosphonatopantothenate3_	ENSGALG00000007157	-0.924814	0.0082668	-2.18593	12.6174	1
8990	R_4_phosphonatopantothenate3_	ENSGALG00000023303	0.845588	0.0339239	1.12672	12.6174	3
8993	R_4_phosphonatopantothenate3_	ENSGALG00000008283	-0.816039	0.0476495	-1.4921	12.6174	1
8994	R_4_phosphonatopantothenate3_	ENSGALG00000006809	0.892029	0.0168573	3.25763	12.6174	3
8995	R_4_phosphonatopantothenate3_	ENSGALG00000016465	0.942011	0.00494654	1.16914	12.6174	3
8997	R_4_phosphonatopantothenate3_	ENSGALG00000005801	0.926264	0.00795514	1.0862	12.6174	3
9000	R_4_phosphonatopantothenate3_	ENSGALG00000005254	0.820484	0.0454464	1.85873	12.6174	3
9019	R_4_phosphonatopantothenate3_	ENSGALG00000050146	0.843846	0.0346721	1.38616	12.6174	3
9021	R_4_phosphonatopantothenate3_	ENSGALG00000023542	-0.909006	0.0120432	-1.4584	12.6174	1
9023	R_4_phosphonatopantothenate3_	ENSGALG00000035619	0.893237	0.016489	1.17993	12.6174	3
9025	R_4_phosphonatopantothenate3_	ENSGALG00000006343	-0.841271	0.0357928	-1.85824	12.6174	1
9026	R_4_phosphonatopantothenate3_	ENSGALG00000008007	-0.847717	0.0330194	-1.18947	12.6174	1
9027	R_4_phosphonatopantothenate3_	ENSGALG00000035725	0.948805	0.00386431	1.74032	12.6174	3
9032	R_4_phosphonatopantothenate3_	ENSGALG00000005752	0.813262	0.0490507	1.15831	12.6174	3
9033	R_4_phosphonatopantothenate3_	ENSGALG00000004449	0.881798	0.0201319	1.91301	12.6174	3
9039	R_4_phosphonatopantothenate3_	ENSGALG00000016480	-0.878677	0.0211859	-1.35666	12.6174	1
9041	R_4_phosphonatopantothenate3_	ENSGALG00000050182	0.946833	0.00416503	6.01739	12.6174	3
9042	R_4_phosphonatopantothenate3_	ENSGALG00000006758	-0.846399	0.0335779	-1.5122	12.6174	1
9043	R_4_phosphonatopantothenate3_	ENSGALG00000023584	0.918523	0.00968742	1.011	12.6174	3
9048	R_4_phosphonatopantothenate3_	ENSGALG00000008060	-0.823215	0.0441169	-1.13802	12.6174	1
9050	R_4_phosphonatopantothenate3_	ENSGALG00000005721	-0.848733	0.0325918	-1.01178	12.6174	1
9052	R_4_phosphonatopantothenate3_	ENSGALG00000008166	0.819753	0.0458056	1.79809	12.6174	3
9057	R_4_phosphonatopantothenate3_	ENSGALG00000036364	0.876956	0.0217784	1.08388	12.6174	3
9060	R_4_phosphonatopantothenate3_	ENSGALG00000006652	-0.875627	0.022241	-1.04502	12.6174	1
9062	R_4_phosphonatopantothenate3_	ENSGALG00000049286	0.951197	0.00351441	1.60127	12.6174	3
9065	R_4_phosphonatopantothenate3_	ENSGALG00000023626	-0.88655	0.0185763	-1.79754	12.6174	1
9068	R_4_phosphonatopantothenate3_	ENSGALG00000037077	0.865681	0.0258507	1.20157	12.6174	3
9072	R_4_phosphonatopantothenate3_	ENSGALG00000049536	0.830526	0.0406483	1.76723	12.6174	3
9076	R_4_phosphonatopantothenate3_	ENSGALG00000016919	0.823314	0.0440692	2.32221	12.6174	3
9081	R_4_phosphonatopantothenate3_	ENSGALG00000008554	0.992988	7.35737e-05	2.81874	12.6174	3
9082	R_4_phosphonatopantothenate3_	ENSGALG00000050923	0.834218	0.0389475	3.50042	12.6174	3
9084	R_4_phosphonatopantothenate3_	ENSGALG00000049297	0.908837	0.0120871	3.29512	12.6174	3
9085	R_4_phosphonatopantothenate3_	ENSGALG00000050434	0.941731	0.00499401	1.27491	12.6174	3
9097	R_4_phosphonatopantothenate3_	ENSGALG00000050729	-0.89575	0.0157356	-1.05556	12.6174	1
9099	R_4_phosphonatopantothenate3_	ENSGALG00000034899	-0.845488	0.0339665	-1.73271	12.6174	1
9110	R_4_phosphonatopantothenate3_	ENSGALG00000053280	0.974369	0.000977037	2.26837	12.6174	3
9115	R_4_phosphonatopantothenate3_	ENSGALG00000015453	-0.830397	0.0407084	-2.57976	12.6174	1
9116	R_4_phosphonatopantothenate3_	ENSGALG00000049589	0.866473	0.0255538	1.55459	12.6174	3
9117	R_4_phosphonatopantothenate3_	ENSGALG00000024122	0.871498	0.023708	3.07057	12.6174	3
9129	R_4_phosphonatopantothenate3_	ENSGALG00000015293	-0.819202	0.046077	-1.49508	12.6174	1
9132	R_4_phosphonatopantothenate3_	ENSGALG00000053292	0.930848	0.00700758	2.46516	12.6174	3
9139	R_4_phosphonatopantothenate3_	ENSGALG00000025937	-0.832806	0.0395938	-1.11901	12.6174	1
9140	R_4_phosphonatopantothenate3_	ENSGALG00000008976	-0.891833	0.0169175	-1.24553	12.6174	1
9141	R_4_phosphonatopantothenate3_	ENSGALG00000000251	0.834193	0.0389589	2.83015	12.6174	3
9142	R_4_phosphonatopantothenate3_	ENSGALG00000049655	0.948212	0.00395356	1.83104	12.6174	3
9144	R_4_phosphonatopantothenate3_	ENSGALG00000009222	-0.923341	0.00858968	-1.00931	12.6174	1
9146	R_4_phosphonatopantothenate3_	ENSGALG00000017050	-0.841321	0.0357707	-1.81324	12.6174	1
9152	R_4_phosphonatopantothenate3_	ENSGALG00000043632	-0.815035	0.0481539	-1.36278	12.6174	1
9154	R_4_phosphonatopantothenate3_	ENSGALG00000053349	0.838123	0.0371854	1.26253	12.6174	3
9159	R_4_phosphonatopantothenate3_	ENSGALG00000015542	-0.825025	0.043246	-1.37913	12.6174	1
9160	R_4_phosphonatopantothenate3_	ENSGALG00000003126	0.863253	0.0267712	1.11727	12.6174	3
9165	R_4_phosphonatopantothenate3_	ENSGALG00000035584	-0.845064	0.0341479	-1.03226	12.6174	1
9180	R_4_phosphonatopantothenate3_	ENSGALG00000002439	-0.878636	0.0212	-1.29415	12.6174	1
9185	R_4_phosphonatopantothenate3_	ENSGALG00000000400	0.89677	0.0154346	1.26755	12.6174	3
9186	R_4_phosphonatopantothenate3_	ENSGALG00000049673	0.85882	0.0284906	2.44683	12.6174	3
9191	R_4_phosphonatopantothenate3_	ENSGALG00000048425	0.839015	0.0367882	1.00226	12.6174	3
9200	R_4_phosphonatopantothenate3_	ENSGALG00000037642	0.854734	0.0301206	3.56468	12.6174	3
9213	R_4_phosphonatopantothenate3_	ENSGALG00000048570	0.971829	0.00117921	4.06842	12.6174	3
9216	R_4_phosphonatopantothenate3_	ENSGALG00000010290	-0.834825	0.0386708	-1.31406	12.6174	1
9217	R_4_phosphonatopantothenate3_	ENSGALG00000051970	0.965622	0.00175246	1.52216	12.6174	3
9227	R_4_phosphonatopantothenate3_	ENSGALG00000026727	0.916043	0.0102773	1.14327	12.6174	3
9228	R_4_phosphonatopantothenate3_	ENSGALG00000002637	-0.91026	0.0117185	-1.65848	12.6174	1
9232	R_4_phosphonatopantothenate3_	ENSGALG00000009596	-0.857802	0.0288926	-2.42885	12.6174	1
9239	R_4_phosphonatopantothenate3_	ENSGALG00000051990	0.875462	0.0222988	1.86534	12.6174	3
9241	R_4_phosphonatopantothenate3_	ENSGALG00000049990	0.878128	0.0213742	1.42551	12.6174	3
9243	R_4_phosphonatopantothenate3_	ENSGALG00000055022	-0.914492	0.0106549	-1.41035	12.6174	1
9244	R_4_phosphonatopantothenate3_	ENSGALG00000037780	-0.835104	0.0385442	-1.21766	12.6174	1
9246	R_4_phosphonatopantothenate3_	ENSGALG00000048288	0.919603	0.00943562	1.32411	12.6174	3
9254	R_4_phosphonatopantothenate3_	ENSGALG00000009601	-0.823373	0.0440406	-1.40637	12.6174	1
9255	R_4_phosphonatopantothenate3_	ENSGALG00000054221	0.92598	0.00801565	1.14975	12.6174	3
9264	R_4_phosphonatopantothenate3_	ENSGALG00000010854	-0.945785	0.00432922	-1.00432	12.6174	1
9267	R_4_phosphonatopantothenate3_	ENSGALG00000053551	0.824974	0.0432703	1.8674	12.6174	3
9268	R_4_phosphonatopantothenate3_	ENSGALG00000011086	-0.952194	0.00337346	-1.27608	12.6174	1
9269	R_4_phosphonatopantothenate3_	ENSGALG00000055046	0.83899	0.0367995	1.76712	12.6174	3
9274	R_4_phosphonatopantothenate3_	ENSGALG00000043015	-0.845073	0.0341442	-1.13204	12.6174	1
9277	R_4_phosphonatopantothenate3_	ENSGALG00000054223	-0.830138	0.0408292	-2.0643	12.6174	1
9278	R_4_phosphonatopantothenate3_	ENSGALG00000017235	-0.861823	0.0273201	-1.01774	12.6174	1
9280	R_4_phosphonatopantothenate3_	ENSGALG00000009687	-0.827049	0.0422812	-1.38174	12.6174	1
9281	R_4_phosphonatopantothenate3_	ENSGALG00000003928	0.909575	0.0118954	1.28848	12.6174	3
9282	R_4_phosphonatopantothenate3_	ENSGALG00000052023	0.969726	0.00136088	1.62559	12.6174	3
9284	R_4_phosphonatopantothenate3_	ENSGALG00000044478	0.943464	0.00470405	1.38114	12.6174	3
9289	R_4_phosphonatopantothenate3_	ENSGALG00000053561	0.837567	0.037434	1.55548	12.6174	3
9293	R_4_phosphonatopantothenate3_	ENSGALG00000002848	0.858656	0.0285553	1.55596	12.6174	3
9296	R_4_phosphonatopantothenate3_	ENSGALG00000043025	0.883122	0.0196925	1.20079	12.6174	3
9299	R_4_phosphonatopantothenate3_	ENSGALG00000054242	0.824428	0.0435321	3.79118	12.6174	3
9300	R_4_phosphonatopantothenate3_	ENSGALG00000017485	0.849862	0.0321198	2.09782	12.6174	3
9301	R_4_phosphonatopantothenate3_	ENSGALG00000048927	0.933345	0.00651628	1.758	12.6174	3
9302	R_4_phosphonatopantothenate3_	ENSGALG00000009856	-0.812343	0.0495185	-1.22203	12.6174	1
9304	R_4_phosphonatopantothenate3_	ENSGALG00000052043	0.875739	0.0222019	1.15841	12.6174	3
9310	R_4_phosphonatopantothenate3_	ENSGALG00000038096	0.828523	0.0415855	1.25171	12.6174	3
9311	R_4_phosphonatopantothenate3_	ENSGALG00000053576	0.918082	0.00979094	1.71303	12.6174	3
9316	R_4_phosphonatopantothenate3_	ENSGALG00000014938	-0.89764	0.0151802	-1.17823	12.6174	1
9321	R_4_phosphonatopantothenate3_	ENSGALG00000054246	0.868477	0.02481	2.0379	12.6174	3
9327	R_4_phosphonatopantothenate3_	ENSGALG00000014907	-0.82732	0.0421532	-1.11025	12.6174	1
9335	R_4_phosphonatopantothenate3_	ENSGALG00000055110	0.916215	0.0102358	1.85586	12.6174	3
9345	R_4_phosphonatopantothenate3_	ENSGALG00000048991	-0.859495	0.0282257	-1.33975	12.6174	1
9346	R_4_phosphonatopantothenate3_	ENSGALG00000009920	0.916332	0.0102077	1.43511	12.6174	3
9348	R_4_phosphonatopantothenate3_	ENSGALG00000019322	0.829674	0.0410459	3.22307	12.6174	3
9349	R_4_phosphonatopantothenate3_	ENSGALG00000028284	0.834346	0.038889	1.46185	12.6174	3
9353	R_4_phosphonatopantothenate3_	ENSGALG00000028496	0.915182	0.0104861	5.78395	12.6174	3
9359	R_4_phosphonatopantothenate3_	ENSGALG00000002987	-0.833739	0.0391663	-1.15891	12.6174	1
9365	R_4_phosphonatopantothenate3_	ENSGALG00000054402	0.901272	0.0141395	1.12192	12.6174	3
9370	R_4_phosphonatopantothenate3_	ENSGALG00000019622	0.935484	0.00610929	1.23062	12.6174	3
9375	R_4_phosphonatopantothenate3_	ENSGALG00000028519	0.857168	0.0291444	4.87262	12.6174	3
9378	R_4_phosphonatopantothenate3_	ENSGALG00000042123	0.905873	0.0128728	1.00675	12.6174	3
9380	R_4_phosphonatopantothenate3_	ENSGALG00000053027	0.935162	0.0061697	1.85545	12.6174	3
9384	R_4_phosphonatopantothenate3_	ENSGALG00000043198	-0.97389	0.00101367	-1.05373	12.6174	1
9391	R_4_phosphonatopantothenate3_	ENSGALG00000047434	-0.844193	0.0345224	-1.17899	12.6174	1
9394	R_4_phosphonatopantothenate3_	ENSGALG00000051102	0.956455	0.00280292	1.35435	12.6174	3
9396	R_4_phosphonatopantothenate3_	ENSGALG00000052416	0.814799	0.048273	1.68859	12.6174	3
9399	R_4_phosphonatopantothenate3_	ENSGALG00000053697	0.958332	0.00256816	1.6863	12.6174	3
9404	R_4_phosphonatopantothenate3_	ENSGALG00000042275	-0.855865	0.029665	-1.10464	12.6174	1
9414	R_4_phosphonatopantothenate3_	ENSGALG00000020331	0.841351	0.0357578	1.03957	12.6174	3
9415	R_4_phosphonatopantothenate3_	ENSGALG00000047069	0.963078	0.00201971	1.76447	12.6174	3
9417	R_4_phosphonatopantothenate3_	ENSGALG00000011414	0.864651	0.0262391	1.11336	12.6174	3
9418	R_4_phosphonatopantothenate3_	ENSGALG00000052526	0.939972	0.00529697	1.76593	12.6174	3
9419	R_4_phosphonatopantothenate3_	ENSGALG00000028721	-0.932011	0.00677655	-1.18807	12.6174	1
9420	R_4_phosphonatopantothenate3_	ENSGALG00000038550	0.966	0.0017143	5.12375	12.6174	3
9422	R_4_phosphonatopantothenate3_	ENSGALG00000052661	0.974221	0.000988256	3.68723	12.6174	3
9424	R_4_phosphonatopantothenate3_	ENSGALG00000053037	0.870048	0.024234	2.9385	12.6174	3
9426	R_4_phosphonatopantothenate3_	ENSGALG00000029424	-0.837931	0.037271	-1.22266	12.6174	1
9432	R_4_phosphonatopantothenate3_	ENSGALG00000043469	0.934948	0.00621005	1.13968	12.6174	3
9440	R_4_phosphonatopantothenate3_	ENSGALG00000012228	0.90528	0.0130329	1.33846	12.6174	3
9441	R_4_phosphonatopantothenate3_	ENSGALG00000028770	-0.858526	0.0286064	-3.9525	12.6174	1
9442	R_4_phosphonatopantothenate3_	ENSGALG00000038752	0.897569	0.0152007	1.31102	12.6174	3
9444	R_4_phosphonatopantothenate3_	ENSGALG00000046461	-0.814205	0.0485731	-1.08871	12.6174	1
9448	R_4_phosphonatopantothenate3_	ENSGALG00000029617	0.946442	0.00422582	1.00225	12.6174	3
9454	R_4_phosphonatopantothenate3_	ENSGALG00000043603	0.821503	0.0449483	1.53348	12.6174	3
9455	R_4_phosphonatopantothenate3_	ENSGALG00000012015	-0.828844	0.0414347	-1.47497	12.6174	1
9457	R_4_phosphonatopantothenate3_	ENSGALG00000047523	0.898619	0.0148961	2.04085	12.6174	3
9458	R_4_phosphonatopantothenate3_	ENSGALG00000020510	-0.908044	0.012295	-1.21818	12.6174	1
9459	R_4_phosphonatopantothenate3_	ENSGALG00000047193	0.914031	0.0107683	2.28713	12.6174	3
9464	R_4_phosphonatopantothenate3_	ENSGALG00000038768	-0.862322	0.0271279	-1.30095	12.6174	1
9477	R_4_phosphonatopantothenate3_	ENSGALG00000013085	0.965713	0.00174326	1.83628	12.6174	3
9480	R_4_phosphonatopantothenate3_	ENSGALG00000048036	0.837218	0.0375901	1.41321	12.6174	3
9481	R_4_phosphonatopantothenate3_	ENSGALG00000047338	-0.844375	0.0344443	-1.01246	12.6174	1
9485	R_4_phosphonatopantothenate3_	ENSGALG00000029209	-0.82829	0.0416953	-2.54552	12.6174	1
9487	R_4_phosphonatopantothenate3_	ENSGALG00000053867	-0.846377	0.0335874	-2.21339	12.6174	1
9489	R_4_phosphonatopantothenate3_	ENSGALG00000041854	0.851457	0.0314588	1.01557	12.6174	3
9493	R_4_phosphonatopantothenate3_	ENSGALG00000001857	0.842401	0.0352992	1.57308	12.6174	3
9502	R_4_phosphonatopantothenate3_	ENSGALG00000048075	0.894659	0.0160607	1.58251	12.6174	3
9504	R_4_phosphonatopantothenate3_	ENSGALG00000051465	0.918227	0.00975689	2.31847	12.6174	3
9505	R_4_phosphonatopantothenate3_	ENSGALG00000011551	0.880936	0.0204206	4.21445	12.6174	3
9506	R_4_phosphonatopantothenate3_	ENSGALG00000012830	0.914268	0.0107099	1.4928	12.6174	3
9512	R_4_phosphonatopantothenate3_	ENSGALG00000039205	-0.841456	0.0357117	-1.82567	12.6174	1
9513	R_4_phosphonatopantothenate3_	ENSGALG00000033351	-0.943793	0.0046501	-1.21938	12.6174	1
9514	R_4_phosphonatopantothenate3_	ENSGALG00000013022	-0.823123	0.0441614	-1.31776	12.6174	1
9516	R_4_phosphonatopantothenate3_	ENSGALG00000048024	-0.852911	0.0308616	-1.23514	12.6174	1
9521	R_4_phosphonatopantothenate3_	ENSGALG00000013193	0.980937	0.000541637	1.52785	12.6174	3
9526	R_4_phosphonatopantothenate3_	ENSGALG00000051486	0.863458	0.0266929	2.00099	12.6174	3
9530	R_4_phosphonatopantothenate3_	ENSGALG00000051563	0.910923	0.0115487	1.76162	12.6174	3
9532	R_4_phosphonatopantothenate3_	ENSGALG00000046852	0.952336	0.00335361	1.1875	12.6174	3
9534	R_4_phosphonatopantothenate3_	ENSGALG00000039209	-0.879833	0.0207925	-2.55357	12.6174	1
9541	R_4_phosphonatopantothenate3_	ENSGALG00000039985	-0.814253	0.0485484	-1.56711	12.6174	1
9547	R_4_phosphonatopantothenate3_	ENSGALG00000047361	0.815323	0.0480092	1.5424	12.6174	3
9552	R_4_phosphonatopantothenate3_	ENSGALG00000051628	0.897058	0.0153502	1.35815	12.6174	3
9556	R_4_phosphonatopantothenate3_	ENSGALG00000039479	0.839323	0.0366516	1.87749	12.6174	3
9558	R_4_phosphonatopantothenate3_	ENSGALG00000033278	0.846327	0.0336085	1.00493	12.6174	3
9559	R_4_phosphonatopantothenate3_	ENSGALG00000014455	0.92449	0.00833731	1.56086	12.6174	3
9564	R_4_phosphonatopantothenate3_	ENSGALG00000032098	-0.865376	0.0259654	-1.50727	12.6174	1
9567	R_4_phosphonatopantothenate3_	ENSGALG00000046160	0.815451	0.0479449	1.6759	12.6174	3
9588	R_4_phosphonatopantothenate3_	ENSGALG00000046313	0.820169	0.0456009	1.72036	12.6174	3
9592	R_4_phosphonatopantothenate3_	ENSGALG00000031652	0.829023	0.0413508	1.85673	12.6174	3
9596	R_4_phosphonatopantothenate3_	ENSGALG00000033522	-0.864973	0.0261174	-1.04086	12.6174	1
9599	R_4_phosphonatopantothenate3_	ENSGALG00000031058	-0.834939	0.0386192	-1.42679	12.6174	1
9603	R_4_phosphonatopantothenate3_	ENSGALG00000014681	-0.873181	0.0231048	-1.16436	12.6174	1
9604	R_4_phosphonatopantothenate3_	ENSGALG00000031018	-0.884392	0.0192752	-1.227	12.6174	1
9611	R_4_phosphonatopantothenate3_	ENSGALG00000013481	0.908956	0.0120561	1.16511	12.6174	3
9614	R_4_phosphonatopantothenate3_	ENSGALG00000031306	0.879647	0.0208557	1.87761	12.6174	3
9621	Thiamine	ENSGALG00000043632	-0.829526	0.041115	-1.36278	1.1051	1
9627	Thiamine	ENSGALG00000027184	0.81863	0.0463594	1.62453	1.1051	3
9640	Thiamine	ENSGALG00000043806	-0.86359	0.0266425	-2.06734	1.1051	1
9644	Thiamine	ENSGALG00000044225	0.871024	0.0238796	1.05676	1.1051	3
9653	Thiamine	ENSGALG00000035624	0.840054	0.0363281	2.32494	1.1051	3
9658	Thiamine	ENSGALG00000027255	0.841386	0.0357422	1.06074	1.1051	3
9660	Thiamine	ENSGALG00000007080	0.869164	0.0245573	1.25198	1.1051	3
9665	Thiamine	ENSGALG00000042607	0.870507	0.0240669	1.30891	1.1051	3
9691	Thiamine	ENSGALG00000028081	0.936901	0.00584667	1.27122	1.1051	3
9700	Thiamine	ENSGALG00000038512	0.910626	0.0116246	2.69372	1.1051	3
9704	Thiamine	ENSGALG00000007409	0.905082	0.0130865	1.08918	1.1051	3
9723	Thiamine	ENSGALG00000042177	0.918894	0.00960053	1.19389	1.1051	3
9733	Thiamine	ENSGALG00000010009	0.870237	0.024165	1.04627	1.1051	3
9735	Thiamine	ENSGALG00000028326	0.915909	0.0103096	1.14626	1.1051	3
9739	Thiamine	ENSGALG00000045758	0.931263	0.00692475	1.10838	1.1051	3
9758	Thiamine	ENSGALG00000023886	0.893201	0.0165	1.75117	1.1051	3
9762	Thiamine	ENSGALG00000043033	0.91989	0.00936937	1.01379	1.1051	3
9783	Thiamine	ENSGALG00000045936	0.91347	0.0109073	1.40247	1.1051	3
9787	Thiamine	ENSGALG00000046313	0.818172	0.0465864	1.72036	1.1051	3
9790	Thiamine	ENSGALG00000028031	0.947172	0.00411248	1.49439	1.1051	3
9802	Thiamine	ENSGALG00000050539	-0.824678	0.0434124	-1.04876	1.1051	1
9804	Thiamine	ENSGALG00000054735	0.939609	0.00536044	1.44764	1.1051	3
9821	Thiamine	ENSGALG00000004246	0.923401	0.00857646	1.01129	1.1051	3
9828	Thiamine	ENSGALG00000016470	0.86892	0.0246468	1.19689	1.1051	3
9837	Thiamine	ENSGALG00000049089	0.890713	0.0172629	1.23261	1.1051	3
9846	Thiamine	ENSGALG00000050667	-0.870961	0.0239022	-1.50074	1.1051	1
9847	Thiamine	ENSGALG00000010391	0.854659	0.030151	1.06075	1.1051	3
9861	Thiamine	ENSGALG00000016646	-0.871529	0.023697	-1.69439	1.1051	1
9877	Thiamine	ENSGALG00000013616	-0.821242	0.0450756	-1.91684	1.1051	1
9878	Thiamine	ENSGALG00000011961	0.94166	0.00500599	1.44126	1.1051	3
9891	Thiamine	ENSGALG00000010769	0.828697	0.0415036	1.2411	1.1051	3
9894	Thiamine	ENSGALG00000016558	0.844665	0.0343196	1.77005	1.1051	3
9899	Thiamine	ENSGALG00000013627	0.823569	0.0439461	1.07127	1.1051	3
9900	Thiamine	ENSGALG00000012015	-0.843261	0.0349253	-1.47497	1.1051	1
9914	Thiamine	ENSGALG00000055026	0.834097	0.0390025	1.23857	1.1051	3
9915	Thiamine	ENSGALG00000008628	-0.845519	0.0339535	-1.27617	1.1051	1
9921	Thiamine	ENSGALG00000014144	0.936411	0.00593675	1.64504	1.1051	3
9939	Thiamine	ENSGALG00000016144	0.903306	0.0135726	1.29453	1.1051	3
9962	Thiamine	ENSGALG00000052852	0.854811	0.0300896	1.43754	1.1051	3
9984	Thiamine	ENSGALG00000052916	0.992876	7.59556e-05	1.71025	1.1051	3
9988	Thiamine	ENSGALG00000012407	0.89684	0.015414	1.02481	1.1051	3
9989	Thiamine	ENSGALG00000052017	0.947631	0.00404195	1.57681	1.1051	3
9990	Thiamine	ENSGALG00000040101	0.894138	0.016217	1.4498	1.1051	3
9995	Thiamine	ENSGALG00000052786	0.871951	0.023545	1.03988	1.1051	3
10012	Thiamine	ENSGALG00000040182	0.909296	0.0119678	1.21455	1.1051	3
10023	Thiamine	ENSGALG00000011227	0.875089	0.0224296	1.12731	1.1051	3
10027	Thiamine	ENSGALG00000016464	-0.832412	0.0397753	-1.10937	1.1051	1
10039	Thiamine	ENSGALG00000053166	0.820795	0.0452941	1.19951	1.1051	3
10052	Thiamine	ENSGALG00000031590	-0.895372	0.0158479	-1.64835	1.1051	1
10061	Thiamine	ENSGALG00000053223	0.931513	0.00687507	1.24736	1.1051	3
10063	Thiamine	ENSGALG00000005613	0.858691	0.0285416	2.47582	1.1051	3
10064	Thiamine	ENSGALG00000014935	0.860003	0.028027	1.001	1.1051	3
10116	Thiamine	ENSGALG00000053077	0.924714	0.00828868	5.16115	1.1051	3
10131	Thiamine	ENSGALG00000053419	0.919096	0.00955348	1.63363	1.1051	3
10132	Thiamine	ENSGALG00000047709	0.813336	0.0490132	2.32363	1.1051	3
10160	Thiamine	ENSGALG00000053551	0.864176	0.0264194	1.8674	1.1051	3
10177	Thiamine	ENSGALG00000032415	0.903123	0.0136233	1.6139	1.1051	3
10181	Thiamine	ENSGALG00000000309	0.937199	0.00579204	1.53544	1.1051	3
10182	Thiamine	ENSGALG00000053561	0.819932	0.0457173	1.55548	1.1051	3
10190	Thiamine	ENSGALG00000053677	-0.897577	0.0151985	-1.50488	1.1051	1
10192	Thiamine	ENSGALG00000000695	0.901793	0.0139932	1.38567	1.1051	3
10198	Thiamine	ENSGALG00000003849	0.856957	0.0292285	1.08403	1.1051	3
10219	Thiamine	ENSGALG00000049665	0.935813	0.0060478	1.30802	1.1051	3
10223	Thiamine	ENSGALG00000049729	0.902156	0.0138919	2.47395	1.1051	3
10229	Thiamine	ENSGALG00000034899	-0.826781	0.0424084	-1.73271	1.1051	1
10249	Thiamine	ENSGALG00000001857	0.819244	0.0460563	1.57308	1.1051	3
10261	Thr_Glu_Arg_Glu	ENSGALG00000005448	0.8367	0.0378231	-1.28121	-1.31606	7
10264	Thr_Glu_Arg_Glu	ENSGALG00000037402	0.950404	0.00362862	-2.04334	-1.31606	7
10265	Thr_Glu_Arg_Glu	ENSGALG00000037077	-0.894204	0.0161972	1.20157	-1.31606	9
10267	Thr_Glu_Arg_Glu	ENSGALG00000037148	0.837661	0.0373917	-2.1331	-1.31606	7
10271	Thr_Glu_Arg_Glu	ENSGALG00000037166	0.87733	0.021649	-1.4487	-1.31606	7
10278	Thr_Glu_Arg_Glu	ENSGALG00000048357	0.882723	0.0198245	-1.21941	-1.31606	7
10280	Thr_Glu_Arg_Glu	ENSGALG00000043367	0.897801	0.0151332	-1.42166	-1.31606	7
10285	Thr_Glu_Arg_Glu	ENSGALG00000044866	0.862978	0.0268764	-1.5737	-1.31606	7
10291	Thr_Glu_Arg_Glu	ENSGALG00000005619	0.957214	0.00270684	-1.98684	-1.31606	7
10294	Thr_Glu_Arg_Glu	ENSGALG00000044643	0.931031	0.00697104	-1.20796	-1.31606	7
10300	Thr_Glu_Arg_Glu	ENSGALG00000005721	0.881767	0.0201423	-1.01178	-1.31606	7
10302	Thr_Glu_Arg_Glu	ENSGALG00000043433	0.952377	0.00334796	-2.47386	-1.31606	7
10314	Thr_Glu_Arg_Glu	ENSGALG00000048903	0.862752	0.0269629	-6.03138	-1.31606	7
10316	Thr_Glu_Arg_Glu	ENSGALG00000015028	0.908069	0.0122884	-2.3912	-1.31606	7
10324	Thr_Glu_Arg_Glu	ENSGALG00000047941	0.948132	0.00396562	-3.57076	-1.31606	7
10331	Thr_Glu_Arg_Glu	ENSGALG00000047483	0.850265	0.0319523	-1.01571	-1.31606	7
10336	Thr_Glu_Arg_Glu	ENSGALG00000048923	0.925668	0.00808262	-1.45612	-1.31606	7
10337	Thr_Glu_Arg_Glu	ENSGALG00000042275	0.941787	0.00498456	-1.10464	-1.31606	7
10342	Thr_Glu_Arg_Glu	ENSGALG00000015132	0.935902	0.00603108	-1.17022	-1.31606	7
10344	Thr_Glu_Arg_Glu	ENSGALG00000038043	0.8744	0.0226724	-1.17558	-1.31606	7
10352	Thr_Glu_Arg_Glu	ENSGALG00000015542	0.81356	0.0488997	-1.37913	-1.31606	7
10368	Thr_Glu_Arg_Glu	ENSGALG00000054456	0.953393	0.00320771	-1.48811	-1.31606	7
10374	Thr_Glu_Arg_Glu	ENSGALG00000039895	0.909324	0.0119604	-1.16763	-1.31606	7
10377	Thr_Glu_Arg_Glu	ENSGALG00000006221	0.947654	0.00403849	-1.66932	-1.31606	7
10390	Thr_Glu_Arg_Glu	ENSGALG00000054470	0.983555	0.000403448	-1.91221	-1.31606	7
10395	Thr_Glu_Arg_Glu	ENSGALG00000049164	0.817347	0.0469964	-2.24444	-1.31606	7
10398	Thr_Glu_Arg_Glu	ENSGALG00000047339	0.875144	0.0224103	-1.04283	-1.31606	7
10402	Thr_Glu_Arg_Glu	ENSGALG00000048991	0.827031	0.0422899	-1.33975	-1.31606	7
10410	Thr_Glu_Arg_Glu	ENSGALG00000043015	0.893462	0.0164209	-1.13204	-1.31606	7
10418	Thr_Glu_Arg_Glu	ENSGALG00000043167	0.966268	0.00168759	-1.15069	-1.31606	7
10419	Thr_Glu_Arg_Glu	ENSGALG00000034453	0.920928	0.00913135	-1.00972	-1.31606	7
10423	Thr_Glu_Arg_Glu	ENSGALG00000036806	0.863721	0.0265926	-1.36241	-1.31606	7
10454	Thr_Glu_Arg_Glu	ENSGALG00000045815	0.933991	0.00639192	-1.78971	-1.31606	7
10455	Thr_Glu_Arg_Glu	ENSGALG00000004306	0.9187	0.00964575	-1.11267	-1.31606	7
10480	Thr_Glu_Arg_Glu	ENSGALG00000008290	0.907951	0.0123196	-3.11531	-1.31606	7
10481	Thr_Glu_Arg_Glu	ENSGALG00000011468	0.875702	0.0222148	-1.36247	-1.31606	7
10483	Thr_Glu_Arg_Glu	ENSGALG00000040260	0.878104	0.0213823	-1.9488	-1.31606	7
10484	Thr_Glu_Arg_Glu	ENSGALG00000050857	0.904335	0.0132898	-1.79424	-1.31606	7
10493	Thr_Glu_Arg_Glu	ENSGALG00000030112	0.908158	0.0122652	-1.5223	-1.31606	7
10496	Thr_Glu_Arg_Glu	ENSGALG00000028627	0.917643	0.00989482	-1.14068	-1.31606	7
10502	Thr_Glu_Arg_Glu	ENSGALG00000008349	0.936055	0.0060027	-1.14264	-1.31606	7
10504	Thr_Glu_Arg_Glu	ENSGALG00000023521	0.945737	0.00433689	-2.40687	-1.31606	7
[truncated: 358 more rows]
